# Supplementary material for: Ecological drivers of CRISPR immune systems
Source: mSystems. 2024 Nov 6;9(12):e00568-24. doi: 10.1128/msystems.00568-24 (PMC11651112; doi:10.1128/msystems.00568-24)
Supplement: Dataset S1 — Genus-level abundance and CRISPR incidence in each 16S rRNA sample of the Tara Oceans Project. [file msystems.00568-24-s0003.xlsx]

## Sheet: Sheet1
Sample_ID	Superkingdom	Phylum	Class	Order	Family	Genus	Raw_data	CRISPR_incidence	Relative_count	Environment	FC - bacteria [cells/mL]
TARA_018_SRF_0.22-1.6	Bacteria	Tenericutes	Mollicutes	Acholeplasmatales	Acholeplasmataceae	Acholeplasma	1	0.166667	4.32264e-05	SRF	672798.31339999998
TARA_018_SRF_0.22-1.6	Bacteria	Proteobacteria	Betaproteobacteria	Burkholderiales	Alcaligenaceae	Achromobacter	20	0.138095	0.000864528	SRF	672798.31339999998
TARA_018_SRF_0.22-1.6	Bacteria	Proteobacteria	Gammaproteobacteria	Acidiferrobacterales	Acidiferrobacteraceae	Acidiferrobacter	5	1	0.000216132	SRF	672798.31339999998
TARA_018_SRF_0.22-1.6	Bacteria	Proteobacteria	Betaproteobacteria	Burkholderiales	Comamonadaceae	Acidovorax	28	0.44958	0.00121034	SRF	672798.31339999998
TARA_018_SRF_0.22-1.6	Bacteria	Proteobacteria	Gammaproteobacteria	Pseudomonadales	Moraxellaceae	Acinetobacter	34	0.367588	0.0014697	SRF	672798.31339999998
TARA_018_SRF_0.22-1.6	Bacteria	Actinobacteria	Actinobacteria	Propionibacteriales	Nocardioidaceae	Aeromicrobium	2	0	8.64528e-05	SRF	672798.31339999998
TARA_018_SRF_0.22-1.6	Bacteria	Proteobacteria	Gammaproteobacteria	Aeromonadales	Aeromonadaceae	Aeromonas	1	0.145128	4.32264e-05	SRF	672798.31339999998
TARA_018_SRF_0.22-1.6	Bacteria	Proteobacteria	Gammaproteobacteria	Oceanospirillales	Alcanivoracaceae	Alcanivorax	7	0.375	0.000302585	SRF	672798.31339999998
TARA_018_SRF_0.22-1.6	Bacteria	Bacteroidetes	Flavobacteriia	Flavobacteriales	Flavobacteriaceae	Algibacter	1	0	4.32264e-05	SRF	672798.31339999998
TARA_018_SRF_0.22-1.6	Bacteria	Proteobacteria	Gammaproteobacteria	Alteromonadales	Alteromonadaceae	Alteromonas	423	0.222222	0.0182848	SRF	672798.31339999998
TARA_018_SRF_0.22-1.6	Bacteria	Proteobacteria	Alphaproteobacteria	Rhizobiales	Phyllobacteriaceae	Aminobacter	1	0	4.32264e-05	SRF	672798.31339999998
TARA_018_SRF_0.22-1.6	Bacteria	Firmicutes	Clostridia	Clostridiales	Lachnospiraceae	Anaerostipes	1	0.888889	4.32264e-05	SRF	672798.31339999998
TARA_018_SRF_0.22-1.6	Bacteria	Proteobacteria	Alphaproteobacteria	Rhizobiales	Rhodobiaceae	Anderseniella	3	0	0.000129679	SRF	672798.31339999998
TARA_018_SRF_0.22-1.6	Bacteria	Proteobacteria	Gammaproteobacteria	Legionellales	Coxiellaceae	Aquicella	33	0	0.00142647	SRF	672798.31339999998
TARA_018_SRF_0.22-1.6	Bacteria	Bacteroidetes	Flavobacteriia	Flavobacteriales	Flavobacteriaceae	Aquimarina	4	0	0.000172906	SRF	672798.31339999998
TARA_018_SRF_0.22-1.6	Bacteria	Proteobacteria	Betaproteobacteria	Rhodocyclales	Rhodocyclaceae	Azospira	7	0	0.000302585	SRF	672798.31339999998
TARA_018_SRF_0.22-1.6	Bacteria	Proteobacteria	Alphaproteobacteria	Rhodospirillales	Rhodospirillaceae	Azospirillum	2	0.45	8.64528e-05	SRF	672798.31339999998
TARA_018_SRF_0.22-1.6	Bacteria	Proteobacteria	Oligoflexia	Bacteriovoracales	Bacteriovoracaceae	Bacteriovorax	2	0	8.64528e-05	SRF	672798.31339999998
TARA_018_SRF_0.22-1.6	Bacteria	Proteobacteria	Oligoflexia	Bdellovibrionales	Bdellovibrionaceae	Bdellovibrio	1	0.166667	4.32264e-05	SRF	672798.31339999998
TARA_018_SRF_0.22-1.6	Bacteria	Proteobacteria	Alphaproteobacteria	Sphingomonadales	Sphingomonadaceae	Blastomonas	6	0	0.000259359	SRF	672798.31339999998
TARA_018_SRF_0.22-1.6	Bacteria	Firmicutes	Clostridia	Clostridiales	Lachnospiraceae	Blautia	4	0.555556	0.000172906	SRF	672798.31339999998
TARA_018_SRF_0.22-1.6	Bacteria	Proteobacteria	Betaproteobacteria	Burkholderiales	Burkholderiaceae	Burkholderia	3	0.120763	0.000129679	SRF	672798.31339999998
TARA_018_SRF_0.22-1.6	Bacteria	Bacteroidetes	Cytophagia	Cytophagales	Amoebophilaceae	Candidatus Amoebophilus	3	0	0.000129679	SRF	672798.31339999998
TARA_018_SRF_0.22-1.6	Archaea	Thaumarchaeota		Nitrosopumilales	Nitrosopumilaceae	Candidatus Nitrosoarchaeum	4	0	0.000172906	SRF	672798.31339999998
TARA_018_SRF_0.22-1.6	Bacteria	Proteobacteria	Alphaproteobacteria	Pelagibacterales	Pelagibacteraceae	Candidatus Pelagibacter	3361	0	0.145284	SRF	672798.31339999998
TARA_018_SRF_0.22-1.6	Bacteria	Proteobacteria	Alphaproteobacteria			Candidatus Puniceispirillum	43	1	0.00185874	SRF	672798.31339999998
TARA_018_SRF_0.22-1.6	Bacteria	Acidobacteria	Solibacteres	Solibacterales	Solibacteraceae	Candidatus Solibacter	1	0	4.32264e-05	SRF	672798.31339999998
TARA_018_SRF_0.22-1.6	Bacteria	Bacteroidetes	Flavobacteriia	Flavobacteriales	Flavobacteriaceae	Capnocytophaga	2	0.910714	8.64528e-05	SRF	672798.31339999998
TARA_018_SRF_0.22-1.6	Bacteria	Proteobacteria	Gammaproteobacteria	Cardiobacteriales	Cardiobacteriaceae	Cardiobacterium	1	1	4.32264e-05	SRF	672798.31339999998
TARA_018_SRF_0.22-1.6	Bacteria	Proteobacteria	Alphaproteobacteria	Rhodobacterales	Rhodobacteraceae	Celeribacter	1	0.4	4.32264e-05	SRF	672798.31339999998
TARA_018_SRF_0.22-1.6	Archaea	Thaumarchaeota		Cenarchaeales	Cenarchaeaceae	Cenarchaeum	3	0	0.000129679	SRF	672798.31339999998
TARA_018_SRF_0.22-1.6	Bacteria	Firmicutes	Clostridia	Clostridiales	Clostridiaceae	Clostridium	4	0.641845	0.000172906	SRF	672798.31339999998
TARA_018_SRF_0.22-1.6	Bacteria	Proteobacteria	Gammaproteobacteria	Oceanospirillales	Halomonadaceae	Cobetia	2	0	8.64528e-05	SRF	672798.31339999998
TARA_018_SRF_0.22-1.6	Bacteria	Firmicutes	Bacilli	Bacillales	Paenibacillaceae	Cohnella	1	0	4.32264e-05	SRF	672798.31339999998
TARA_018_SRF_0.22-1.6	Bacteria	Proteobacteria	Betaproteobacteria	Burkholderiales	Oxalobacteraceae	Collimonas	10	0	0.000432264	SRF	672798.31339999998
TARA_018_SRF_0.22-1.6	Bacteria	Proteobacteria	Gammaproteobacteria	Alteromonadales	Colwelliaceae	Colwellia	5	0.375	0.000216132	SRF	672798.31339999998
TARA_018_SRF_0.22-1.6	Bacteria	Proteobacteria	Betaproteobacteria	Burkholderiales	Comamonadaceae	Comamonas	1	0.25	4.32264e-05	SRF	672798.31339999998
TARA_018_SRF_0.22-1.6	Bacteria	Verrucomicrobia	Opitutae	Puniceicoccales	Puniceicoccaceae	Coraliomargarita	31	0	0.00134002	SRF	672798.31339999998
TARA_018_SRF_0.22-1.6	Bacteria	Proteobacteria	Gammaproteobacteria	Legionellales	Coxiellaceae	Coxiella	231	0.00925926	0.0099853	SRF	672798.31339999998
TARA_018_SRF_0.22-1.6	Bacteria	Bacteroidetes	Flavobacteriia	Flavobacteriales	Flavobacteriaceae	Croceibacter	1	0	4.32264e-05	SRF	672798.31339999998
TARA_018_SRF_0.22-1.6	Bacteria	Proteobacteria	Betaproteobacteria	Burkholderiales	Comamonadaceae	Curvibacter	1	1	4.32264e-05	SRF	672798.31339999998
TARA_018_SRF_0.22-1.6	Bacteria	Proteobacteria	Alphaproteobacteria	Rhodospirillales	Rhodospirillaceae	Defluviicoccus	616	0.5	0.0266275	SRF	672798.31339999998
TARA_018_SRF_0.22-1.6	Bacteria	Firmicutes	Clostridia	Clostridiales	Peptococcaceae	Dehalobacter	2	0	8.64528e-05	SRF	672798.31339999998
TARA_018_SRF_0.22-1.6	Bacteria	Proteobacteria	Deltaproteobacteria	Desulfobacterales	Desulfobulbaceae	Desulfobulbus	1	1	4.32264e-05	SRF	672798.31339999998
TARA_018_SRF_0.22-1.6	Bacteria	Proteobacteria	Alphaproteobacteria	Rhizobiales	Hyphomicrobiaceae	Devosia	3	0	0.000129679	SRF	672798.31339999998
TARA_018_SRF_0.22-1.6	Bacteria	Proteobacteria	Alphaproteobacteria	Rhodobacterales	Rhodobacteraceae	Dinoroseobacter	3	1	0.000129679	SRF	672798.31339999998
TARA_018_SRF_0.22-1.6	Bacteria	Bacteroidetes	Flavobacteriia	Flavobacteriales	Flavobacteriaceae	Dokdonia	1	0.2	4.32264e-05	SRF	672798.31339999998
TARA_018_SRF_0.22-1.6	Bacteria	Proteobacteria	Gammaproteobacteria	Chromatiales	Ectothiorhodospiraceae	Ectothiorhodospira	1	0.5	4.32264e-05	SRF	672798.31339999998
TARA_018_SRF_0.22-1.6	Bacteria	Proteobacteria	Gammaproteobacteria	Oceanospirillales	Endozoicomonadaceae	Endozoicomonas	3	1	0.000129679	SRF	672798.31339999998
TARA_018_SRF_0.22-1.6	Bacteria	Proteobacteria	Alphaproteobacteria	Rhizobiales	Rhizobiaceae	Ensifer	3	0	0.000129679	SRF	672798.31339999998
TARA_018_SRF_0.22-1.6	Bacteria	Firmicutes	Bacilli	Lactobacillales	Enterococcaceae	Enterococcus	1	0.311116	4.32264e-05	SRF	672798.31339999998
TARA_018_SRF_0.22-1.6	Bacteria	Proteobacteria	Alphaproteobacteria	Sphingomonadales	Erythrobacteraceae	Erythrobacter	22	0	0.000950981	SRF	672798.31339999998
TARA_018_SRF_0.22-1.6	Bacteria	Bacteroidetes	Cytophagia	Cytophagales	Flammeovirgaceae	Fabibacter	1	0	4.32264e-05	SRF	672798.31339999998
TARA_018_SRF_0.22-1.6	Bacteria	Firmicutes	Clostridia	Clostridiales	Ruminococcaceae	Faecalibacterium	1	0.75	4.32264e-05	SRF	672798.31339999998
TARA_018_SRF_0.22-1.6	Bacteria	Firmicutes	Clostridia	Clostridiales	Ruminococcaceae	Fastidiosipila	1	0	4.32264e-05	SRF	672798.31339999998
TARA_018_SRF_0.22-1.6	Bacteria	Proteobacteria	Alphaproteobacteria	Rhizobiales	Hyphomicrobiaceae	Filomicrobium	1	1	4.32264e-05	SRF	672798.31339999998
TARA_018_SRF_0.22-1.6	Bacteria	Bacteroidetes	Flavobacteriia	Flavobacteriales	Flavobacteriaceae	Flavobacterium	34	0.396429	0.0014697	SRF	672798.31339999998
TARA_018_SRF_0.22-1.6	Bacteria	Bacteroidetes	Flavobacteriia	Flavobacteriales	Crocinitomicaceae	Fluviicola	49	0.5	0.00211809	SRF	672798.31339999998
TARA_018_SRF_0.22-1.6	Bacteria	Bacteroidetes	Flavobacteriia	Flavobacteriales	Flavobacteriaceae	Formosa	17	0	0.000734849	SRF	672798.31339999998
TARA_018_SRF_0.22-1.6	Bacteria	Proteobacteria	Betaproteobacteria	Nitrosomonadales	Gallionellaceae	Gallionella	1	0	4.32264e-05	SRF	672798.31339999998
TARA_018_SRF_0.22-1.6	Bacteria	Proteobacteria	Alphaproteobacteria	Rhodobacterales	Rhodobacteraceae	Gemmobacter	3	1	0.000129679	SRF	672798.31339999998
TARA_018_SRF_0.22-1.6	Bacteria	Bacteroidetes	Flavobacteriia	Flavobacteriales	Flavobacteriaceae	Gilvibacter	1	0	4.32264e-05	SRF	672798.31339999998
TARA_018_SRF_0.22-1.6	Bacteria	Proteobacteria	Gammaproteobacteria	Alteromonadales	Alteromonadaceae	Glaciecola	8	0	0.000345811	SRF	672798.31339999998
TARA_018_SRF_0.22-1.6	Bacteria	Actinobacteria	Actinobacteria	Corynebacteriales	Gordoniaceae	Gordonia	8	0.1875	0.000345811	SRF	672798.31339999998
TARA_018_SRF_0.22-1.6	Bacteria	Bacteroidetes	Flavobacteriia	Flavobacteriales	Flavobacteriaceae	Gramella	3	0.166667	0.000129679	SRF	672798.31339999998
TARA_018_SRF_0.22-1.6	Bacteria	Proteobacteria	Gammaproteobacteria	Chromatiales	Granulosicoccaceae	Granulosicoccus	7	0	0.000302585	SRF	672798.31339999998
TARA_018_SRF_0.22-1.6	Bacteria	Proteobacteria	Gammaproteobacteria	Oceanospirillales	Hahellaceae	Hahella	1	0.5	4.32264e-05	SRF	672798.31339999998
TARA_018_SRF_0.22-1.6	Bacteria	Proteobacteria	Gammaproteobacteria	Cellvibrionales	Halieaceae	Halioglobus	8	0	0.000345811	SRF	672798.31339999998
TARA_018_SRF_0.22-1.6	Bacteria	Proteobacteria	Gammaproteobacteria	Oceanospirillales	Halomonadaceae	Halomonas	62	0.64539	0.00268004	SRF	672798.31339999998
TARA_018_SRF_0.22-1.6	Bacteria	Proteobacteria	Betaproteobacteria	Burkholderiales	Oxalobacteraceae	Herbaspirillum	1	0	4.32264e-05	SRF	672798.31339999998
TARA_018_SRF_0.22-1.6	Bacteria	Proteobacteria	Betaproteobacteria	Burkholderiales	Oxalobacteraceae	Herminiimonas	1	0	4.32264e-05	SRF	672798.31339999998
TARA_018_SRF_0.22-1.6	Bacteria	Proteobacteria	Alphaproteobacteria	Rhizobiales	Hyphomicrobiaceae	Hyphomicrobium	3	0.333333	0.000129679	SRF	672798.31339999998
TARA_018_SRF_0.22-1.6	Bacteria	Proteobacteria	Alphaproteobacteria	Rhodobacterales	Hyphomonadaceae	Hyphomonas	1	0	4.32264e-05	SRF	672798.31339999998
TARA_018_SRF_0.22-1.6	Bacteria	Proteobacteria	Gammaproteobacteria	Alteromonadales	Idiomarinaceae	Idiomarina	21	0	0.000907755	SRF	672798.31339999998
TARA_018_SRF_0.22-1.6	Bacteria	Actinobacteria	Acidimicrobiia	Acidimicrobiales	Acidimicrobiaceae	Ilumatobacter	3	0	0.000129679	SRF	672798.31339999998
TARA_018_SRF_0.22-1.6	Bacteria	Proteobacteria	Alphaproteobacteria	Rhodobacterales	Rhodobacteraceae	Jannaschia	2	0	8.64528e-05	SRF	672798.31339999998
TARA_018_SRF_0.22-1.6	Bacteria	Proteobacteria	Gammaproteobacteria	Oceanospirillales	Kangiellaceae	Kangiella	3	0	0.000129679	SRF	672798.31339999998
TARA_018_SRF_0.22-1.6	Bacteria	Proteobacteria	Betaproteobacteria	Burkholderiales	Alcaligenaceae	Kerstersia	1	1	4.32264e-05	SRF	672798.31339999998
TARA_018_SRF_0.22-1.6	Bacteria	Bacteroidetes	Flavobacteriia	Flavobacteriales	Flavobacteriaceae	Kordia	6	1	0.000259359	SRF	672798.31339999998
TARA_018_SRF_0.22-1.6	Bacteria	Bacteroidetes	Flavobacteriia	Flavobacteriales	Flavobacteriaceae	Lacinutrix	1	0.333333	4.32264e-05	SRF	672798.31339999998
TARA_018_SRF_0.22-1.6	Bacteria	Firmicutes	Bacilli	Lactobacillales	Lactobacillaceae	Lactobacillus	3	0.624971	0.000129679	SRF	672798.31339999998
TARA_018_SRF_0.22-1.6	Bacteria	Firmicutes	Bacilli	Lactobacillales	Streptococcaceae	Lactococcus	2	0.544974	8.64528e-05	SRF	672798.31339999998
TARA_018_SRF_0.22-1.6	Bacteria	Proteobacteria	Betaproteobacteria	Burkholderiales	Burkholderiaceae	Lautropia	3	1	0.000129679	SRF	672798.31339999998
TARA_018_SRF_0.22-1.6	Bacteria	Proteobacteria	Gammaproteobacteria	Legionellales	Legionellaceae	Legionella	1	0.0516502	4.32264e-05	SRF	672798.31339999998
TARA_018_SRF_0.22-1.6	Bacteria	Proteobacteria	Alphaproteobacteria	Rhodobacterales	Rhodobacteraceae	Leisingera	4	0	0.000172906	SRF	672798.31339999998
TARA_018_SRF_0.22-1.6	Bacteria	Cyanobacteria		Synechococcales	Leptolyngbyaceae	Leptolyngbya	2	0.8	8.64528e-05	SRF	672798.31339999998
TARA_018_SRF_0.22-1.6	Bacteria	Nitrospirae	Nitrospira	Nitrospirales	Nitrospiraceae	Leptospirillum	15	0.333333	0.000648396	SRF	672798.31339999998
TARA_018_SRF_0.22-1.6	Bacteria	Proteobacteria	Betaproteobacteria	Burkholderiales	Burkholderiaceae	Limnobacter	4	0	0.000172906	SRF	672798.31339999998
TARA_018_SRF_0.22-1.6	Bacteria	Proteobacteria	Betaproteobacteria	Burkholderiales	Comamonadaceae	Limnohabitans	1	0	4.32264e-05	SRF	672798.31339999998
TARA_018_SRF_0.22-1.6	Bacteria	Proteobacteria	Gammaproteobacteria	Oceanospirillales	Litoricolaceae	Litoricola	135	0	0.00583557	SRF	672798.31339999998
TARA_018_SRF_0.22-1.6	Bacteria	Bacteroidetes	Flavobacteriia	Flavobacteriales	Flavobacteriaceae	Lutibacter	8	1	0.000345811	SRF	672798.31339999998
TARA_018_SRF_0.22-1.6	Bacteria	Proteobacteria	Alphaproteobacteria	Rhodospirillales	Rhodospirillaceae	Magnetospira	507	1	0.0219158	SRF	672798.31339999998
TARA_018_SRF_0.22-1.6	Bacteria	Proteobacteria	Alphaproteobacteria	Rhodobacterales	Hyphomonadaceae	Maricaulis	1	0	4.32264e-05	SRF	672798.31339999998
TARA_018_SRF_0.22-1.6	Bacteria	Firmicutes	Bacilli	Lactobacillales	Carnobacteriaceae	Marinilactibacillus	16	1	0.000691623	SRF	672798.31339999998
TARA_018_SRF_0.22-1.6	Bacteria	Proteobacteria	Gammaproteobacteria	Alteromonadales	Alteromonadaceae	Marinobacter	21	0.176471	0.000907755	SRF	672798.31339999998
TARA_018_SRF_0.22-1.6	Bacteria	Proteobacteria	Gammaproteobacteria	Oceanospirillales	Oceanospirillaceae	Marinobacterium	50	0.5	0.00216132	SRF	672798.31339999998
TARA_018_SRF_0.22-1.6	Bacteria	Proteobacteria	Gammaproteobacteria	Oceanospirillales	Oceanospirillaceae	Marinomonas	7	0.642857	0.000302585	SRF	672798.31339999998
TARA_018_SRF_0.22-1.6	Bacteria	Proteobacteria	Alphaproteobacteria	Rhodobacterales	Rhodobacteraceae	Marinovum	21	1	0.000907755	SRF	672798.31339999998
TARA_018_SRF_0.22-1.6	Bacteria	Proteobacteria	Zetaproteobacteria	Mariprofundales	Mariprofundaceae	Mariprofundus	1	0	4.32264e-05	SRF	672798.31339999998
TARA_018_SRF_0.22-1.6	Bacteria	Actinobacteria	Actinobacteria	Propionibacteriales	Nocardioidaceae	Marmoricola	1	0	4.32264e-05	SRF	672798.31339999998
TARA_018_SRF_0.22-1.6	Bacteria	Proteobacteria	Betaproteobacteria	Burkholderiales	Oxalobacteraceae	Massilia	86	0	0.00371747	SRF	672798.31339999998
TARA_018_SRF_0.22-1.6	Bacteria	Bacteroidetes	Flavobacteriia	Flavobacteriales	Flavobacteriaceae	Mesoflavibacter	3	0	0.000129679	SRF	672798.31339999998
TARA_018_SRF_0.22-1.6	Bacteria	Proteobacteria	Alphaproteobacteria	Rhizobiales	Phyllobacteriaceae	Mesorhizobium	5	0.0540541	0.000216132	SRF	672798.31339999998
TARA_018_SRF_0.22-1.6	Bacteria	Proteobacteria	Gammaproteobacteria	Thiotrichales	Piscirickettsiaceae	Methylophaga	7	1	0.000302585	SRF	672798.31339999998
TARA_018_SRF_0.22-1.6	Bacteria	Proteobacteria	Betaproteobacteria	Nitrosomonadales	Methylophilaceae	Methylophilus	1	0	4.32264e-05	SRF	672798.31339999998
TARA_018_SRF_0.22-1.6	Bacteria	Cyanobacteria		Chroococcales	Microcystaceae	Microcystis	11	1	0.000475491	SRF	672798.31339999998
TARA_018_SRF_0.22-1.6	Bacteria	Actinobacteria	Actinobacteria	Micromonosporales	Micromonosporaceae	Micromonospora	2	0.259259	8.64528e-05	SRF	672798.31339999998
TARA_018_SRF_0.22-1.6	Bacteria	Proteobacteria	Gammaproteobacteria	Pseudomonadales	Moraxellaceae	Moraxella	1	0.857143	4.32264e-05	SRF	672798.31339999998
TARA_018_SRF_0.22-1.6	Bacteria	Bacteroidetes	Flavobacteriia	Flavobacteriales	Flavobacteriaceae	Muricauda	1	0	4.32264e-05	SRF	672798.31339999998
TARA_018_SRF_0.22-1.6	Bacteria	Proteobacteria	Gammaproteobacteria	Oceanospirillales	Oceanospirillaceae	Neptunomonas	4	0.666667	0.000172906	SRF	672798.31339999998
TARA_018_SRF_0.22-1.6	Bacteria	Proteobacteria	Alphaproteobacteria	Rhizobiales	Phyllobacteriaceae	Nitratireductor	4	0	0.000172906	SRF	672798.31339999998
TARA_018_SRF_0.22-1.6	Bacteria	Proteobacteria	Gammaproteobacteria	Chromatiales	Chromatiaceae	Nitrosococcus	5	1	0.000216132	SRF	672798.31339999998
TARA_018_SRF_0.22-1.6	Bacteria	Proteobacteria	Betaproteobacteria	Nitrosomonadales	Nitrosomonadaceae	Nitrosomonas	15	0.875	0.000648396	SRF	672798.31339999998
TARA_018_SRF_0.22-1.6	Bacteria	Actinobacteria	Actinobacteria	Propionibacteriales	Nocardioidaceae	Nocardioides	8	0.107143	0.000345811	SRF	672798.31339999998
TARA_018_SRF_0.22-1.6	Bacteria	Actinobacteria	Actinobacteria	Streptosporangiales	Streptosporangiaceae	Nonomuraea	1	0	4.32264e-05	SRF	672798.31339999998
TARA_018_SRF_0.22-1.6	Bacteria	Proteobacteria	Alphaproteobacteria	Rhizobiales		Nordella	1	1	4.32264e-05	SRF	672798.31339999998
TARA_018_SRF_0.22-1.6	Bacteria	Proteobacteria	Alphaproteobacteria	Sphingomonadales	Sphingomonadaceae	Novosphingobium	4	0	0.000172906	SRF	672798.31339999998
TARA_018_SRF_0.22-1.6	Bacteria	Proteobacteria	Gammaproteobacteria	Oceanospirillales	Oleiphilaceae	Oleiphilus	1	0	4.32264e-05	SRF	672798.31339999998
TARA_018_SRF_0.22-1.6	Bacteria	Bacteroidetes	Flavobacteriia	Flavobacteriales	Flavobacteriaceae	Ornithobacterium	1	1	4.32264e-05	SRF	672798.31339999998
TARA_018_SRF_0.22-1.6	Bacteria	Bacteroidetes	Flavobacteriia	Flavobacteriales	Cryomorphaceae	Owenweeksia	367	0	0.0158641	SRF	672798.31339999998
TARA_018_SRF_0.22-1.6	Bacteria	Proteobacteria	Betaproteobacteria	Burkholderiales	Oxalobacteraceae	Oxalobacter	2	1	8.64528e-05	SRF	672798.31339999998
TARA_018_SRF_0.22-1.6	Bacteria	Proteobacteria	Alphaproteobacteria	Rhodobacterales	Rhodobacteraceae	Paracoccus	3	0.25	0.000129679	SRF	672798.31339999998
TARA_018_SRF_0.22-1.6	Bacteria	Proteobacteria	Alphaproteobacteria	Rhizobiales	Rhodobiaceae	Parvibaculum	1	1	4.32264e-05	SRF	672798.31339999998
TARA_018_SRF_0.22-1.6	Bacteria	Proteobacteria	Alphaproteobacteria	Parvularculales	Parvularculaceae	Parvularcula	2	1	8.64528e-05	SRF	672798.31339999998
TARA_018_SRF_0.22-1.6	Bacteria	Proteobacteria	Betaproteobacteria	Burkholderiales	Burkholderiaceae	Paucimonas	16	0	0.000691623	SRF	672798.31339999998
TARA_018_SRF_0.22-1.6	Bacteria	Proteobacteria	Alphaproteobacteria	Rhizobiales	Hyphomicrobiaceae	Pelagibacterium	2	0	8.64528e-05	SRF	672798.31339999998
TARA_018_SRF_0.22-1.6	Bacteria	Proteobacteria	Alphaproteobacteria	Rhodobacterales	Rhodobacteraceae	Phaeobacter	2	0	8.64528e-05	SRF	672798.31339999998
TARA_018_SRF_0.22-1.6	Bacteria	Proteobacteria	Gammaproteobacteria	Vibrionales	Vibrionaceae	Photobacterium	3	0.444444	0.000129679	SRF	672798.31339999998
TARA_018_SRF_0.22-1.6	Bacteria	Proteobacteria	Alphaproteobacteria	Rhizobiales	Phyllobacteriaceae	Phyllobacterium	113	0	0.00488459	SRF	672798.31339999998
TARA_018_SRF_0.22-1.6	Bacteria	Planctomycetes	Planctomycetia	Planctomycetales	Planctomycetaceae	Pirellula	2	0.5	8.64528e-05	SRF	672798.31339999998
TARA_018_SRF_0.22-1.6	Bacteria	Planctomycetes	Planctomycetia	Planctomycetales	Planctomycetaceae	Planctomyces	58	0.5	0.00250713	SRF	672798.31339999998
TARA_018_SRF_0.22-1.6	Bacteria	Proteobacteria	Alphaproteobacteria	Rhizobiales	Methylocystaceae	Pleomorphomonas	1	0.5	4.32264e-05	SRF	672798.31339999998
TARA_018_SRF_0.22-1.6	Bacteria	Bacteroidetes	Flavobacteriia	Flavobacteriales	Flavobacteriaceae	Polaribacter	11	0.214286	0.000475491	SRF	672798.31339999998
TARA_018_SRF_0.22-1.6	Bacteria	Proteobacteria	Betaproteobacteria	Burkholderiales	Comamonadaceae	Polaromonas	1	0	4.32264e-05	SRF	672798.31339999998
TARA_018_SRF_0.22-1.6	Bacteria	Proteobacteria	Betaproteobacteria	Burkholderiales	Burkholderiaceae	Polynucleobacter	253	0	0.0109363	SRF	672798.31339999998
TARA_018_SRF_0.22-1.6	Bacteria	Bacteroidetes	Cytophagia	Cytophagales	Hymenobacteraceae	Pontibacter	1	0.333333	4.32264e-05	SRF	672798.31339999998
TARA_018_SRF_0.22-1.6	Bacteria	Proteobacteria	Alphaproteobacteria	Sphingomonadales	Erythrobacteraceae	Porphyrobacter	4	0.2	0.000172906	SRF	672798.31339999998
TARA_018_SRF_0.22-1.6	Bacteria	Cyanobacteria		Synechococcales	Prochloraceae	Prochlorococcus	12771	0	0.552045	SRF	672798.31339999998
TARA_018_SRF_0.22-1.6	Bacteria	Actinobacteria	Actinobacteria	Propionibacteriales	Propionibacteriaceae	Propionibacterium	1	0.666667	4.32264e-05	SRF	672798.31339999998
TARA_018_SRF_0.22-1.6	Bacteria	Proteobacteria	Gammaproteobacteria	Alteromonadales	Pseudoalteromonadaceae	Pseudoalteromonas	161	0.197872	0.00695945	SRF	672798.31339999998
TARA_018_SRF_0.22-1.6	Bacteria	Firmicutes	Clostridia	Clostridiales	Lachnospiraceae	Pseudobutyrivibrio	1	1	4.32264e-05	SRF	672798.31339999998
TARA_018_SRF_0.22-1.6	Bacteria	Proteobacteria	Gammaproteobacteria	Pseudomonadales	Pseudomonadaceae	Pseudomonas	153	0.0600604	0.00661364	SRF	672798.31339999998
TARA_018_SRF_0.22-1.6	Bacteria	Proteobacteria	Gammaproteobacteria	Pseudomonadales	Moraxellaceae	Psychrobacter	85	0.388889	0.00367425	SRF	672798.31339999998
TARA_018_SRF_0.22-1.6	Bacteria	Bacteroidetes	Flavobacteriia	Flavobacteriales	Flavobacteriaceae	Psychroserpens	1	0	4.32264e-05	SRF	672798.31339999998
TARA_018_SRF_0.22-1.6	Bacteria	Proteobacteria	Gammaproteobacteria	Chromatiales	Chromatiaceae	Rheinheimera	1	0.333333	4.32264e-05	SRF	672798.31339999998
TARA_018_SRF_0.22-1.6	Bacteria	Proteobacteria	Alphaproteobacteria	Rhizobiales	Rhizobiaceae	Rhizobium	1	0.0384615	4.32264e-05	SRF	672798.31339999998
TARA_018_SRF_0.22-1.6	Bacteria	Proteobacteria	Alphaproteobacteria	Rhodobacterales	Rhodobacteraceae	Rhodobacter	6	0.45	0.000259359	SRF	672798.31339999998
TARA_018_SRF_0.22-1.6	Bacteria	Planctomycetes	Planctomycetia	Planctomycetales	Planctomycetaceae	Rhodopirellula	48	0	0.00207487	SRF	672798.31339999998
TARA_018_SRF_0.22-1.6	Bacteria	Proteobacteria	Alphaproteobacteria	Rhodospirillales	Rhodospirillaceae	Rhodospirillum	2	1	8.64528e-05	SRF	672798.31339999998
TARA_018_SRF_0.22-1.6	Bacteria	Proteobacteria	Alphaproteobacteria	Rhodobacterales	Rhodobacteraceae	Rhodovulum	5	1	0.000216132	SRF	672798.31339999998
TARA_018_SRF_0.22-1.6	Bacteria	Firmicutes	Clostridia	Clostridiales	Lachnospiraceae	Roseburia	1	1	4.32264e-05	SRF	672798.31339999998
TARA_018_SRF_0.22-1.6	Bacteria	Proteobacteria	Alphaproteobacteria	Rhodobacterales	Rhodobacteraceae	Roseivivax	1	0	4.32264e-05	SRF	672798.31339999998
TARA_018_SRF_0.22-1.6	Bacteria	Proteobacteria	Alphaproteobacteria	Rhodobacterales	Rhodobacteraceae	Roseobacter	16	0	0.000691623	SRF	672798.31339999998
TARA_018_SRF_0.22-1.6	Bacteria	Proteobacteria	Alphaproteobacteria	Rhodobacterales	Rhodobacteraceae	Roseovarius	59	0	0.00255036	SRF	672798.31339999998
TARA_018_SRF_0.22-1.6	Bacteria	Proteobacteria	Alphaproteobacteria	Rhodobacterales	Rhodobacteraceae	Ruegeria	30	0.2	0.00129679	SRF	672798.31339999998
TARA_018_SRF_0.22-1.6	Bacteria	Firmicutes	Clostridia	Clostridiales	Ruminococcaceae	Ruminococcus	2	1	8.64528e-05	SRF	672798.31339999998
TARA_018_SRF_0.22-1.6	Bacteria	Actinobacteria	Actinobacteria	Pseudonocardiales	Pseudonocardiaceae	Saccharopolyspora	1	0.2	4.32264e-05	SRF	672798.31339999998
TARA_018_SRF_0.22-1.6	Bacteria	Proteobacteria	Alphaproteobacteria	Rhodobacterales	Rhodobacteraceae	Sagittula	11	0	0.000475491	SRF	672798.31339999998
TARA_018_SRF_0.22-1.6	Bacteria	Bacteroidetes	Flavobacteriia	Flavobacteriales	Flavobacteriaceae	Salegentibacter	3	0.5	0.000129679	SRF	672798.31339999998
TARA_018_SRF_0.22-1.6	Bacteria	Firmicutes	Bacilli	Bacillales	Staphylococcaceae	Salinicoccus	2	0	8.64528e-05	SRF	672798.31339999998
TARA_018_SRF_0.22-1.6	Bacteria	Proteobacteria	Gammaproteobacteria	Oceanospirillales	Halomonadaceae	Salinicola	4	0	0.000172906	SRF	672798.31339999998
TARA_018_SRF_0.22-1.6	Bacteria	Proteobacteria	Gammaproteobacteria	Alteromonadales	Alteromonadaceae	Salinimonas	6	0.2	0.000259359	SRF	672798.31339999998
TARA_018_SRF_0.22-1.6	Bacteria	Proteobacteria	Gammaproteobacteria	Salinisphaerales	Salinisphaeraceae	Salinisphaera	2	0	8.64528e-05	SRF	672798.31339999998
TARA_018_SRF_0.22-1.6	Bacteria	Actinobacteria	Actinobacteria	Micromonosporales	Micromonosporaceae	Salinispora	1	1	4.32264e-05	SRF	672798.31339999998
TARA_018_SRF_0.22-1.6	Bacteria	Proteobacteria	Alphaproteobacteria	Rhodobacterales	Rhodobacteraceae	Salipiger	1	0	4.32264e-05	SRF	672798.31339999998
TARA_018_SRF_0.22-1.6	Bacteria	Proteobacteria	Deltaproteobacteria	Myxococcales	Sandaracinaceae	Sandaracinus	2	0	8.64528e-05	SRF	672798.31339999998
TARA_018_SRF_0.22-1.6	Bacteria	Firmicutes	Clostridia	Clostridiales	Clostridiaceae	Sarcina	1	1	4.32264e-05	SRF	672798.31339999998
TARA_018_SRF_0.22-1.6	Bacteria	Proteobacteria	Gammaproteobacteria			Sedimenticola	4	1	0.000172906	SRF	672798.31339999998
TARA_018_SRF_0.22-1.6	Bacteria	Proteobacteria	Gammaproteobacteria	Alteromonadales	Shewanellaceae	Shewanella	3	0.20562	0.000129679	SRF	672798.31339999998
TARA_018_SRF_0.22-1.6	Bacteria	Chlamydiae	Chlamydiia	Parachlamydiales	Simkaniaceae	Simkania	2	0	8.64528e-05	SRF	672798.31339999998
TARA_018_SRF_0.22-1.6	Bacteria	Proteobacteria	Betaproteobacteria	Burkholderiales	Comamonadaceae	Simplicispira	4	0	0.000172906	SRF	672798.31339999998
TARA_018_SRF_0.22-1.6	Bacteria	Proteobacteria	Alphaproteobacteria	Sphingomonadales	Sphingomonadaceae	Sphingobium	2	0.24	8.64528e-05	SRF	672798.31339999998
TARA_018_SRF_0.22-1.6	Bacteria	Proteobacteria	Alphaproteobacteria	Sphingomonadales	Sphingomonadaceae	Sphingomonas	288	0.0888889	0.0124492	SRF	672798.31339999998
TARA_018_SRF_0.22-1.6	Bacteria	Firmicutes	Bacilli	Bacillales	Staphylococcaceae	Staphylococcus	1	0.311514	4.32264e-05	SRF	672798.31339999998
TARA_018_SRF_0.22-1.6	Bacteria	Proteobacteria	Alphaproteobacteria	Rhodospirillales	Acetobacteraceae	Stella	1	0.666667	4.32264e-05	SRF	672798.31339999998
TARA_018_SRF_0.22-1.6	Bacteria	Proteobacteria	Gammaproteobacteria	Xanthomonadales	Xanthomonadaceae	Stenotrophomonas	1	0.0431034	4.32264e-05	SRF	672798.31339999998
TARA_018_SRF_0.22-1.6	Bacteria	Proteobacteria	Gammaproteobacteria	Nevskiales	Sinobacteraceae	Steroidobacter	1	1	4.32264e-05	SRF	672798.31339999998
TARA_018_SRF_0.22-1.6	Bacteria	Firmicutes	Bacilli	Lactobacillales	Streptococcaceae	Streptococcus	2	0.57981	8.64528e-05	SRF	672798.31339999998
TARA_018_SRF_0.22-1.6	Bacteria	Proteobacteria	Alphaproteobacteria	Rhodobacterales	Rhodobacteraceae	Sulfitobacter	58	0.0833333	0.00250713	SRF	672798.31339999998
TARA_018_SRF_0.22-1.6	Bacteria	Proteobacteria	Epsilonproteobacteria	Campylobacterales	Helicobacteraceae	Sulfurimonas	1	0.166667	4.32264e-05	SRF	672798.31339999998
TARA_018_SRF_0.22-1.6	Bacteria	Proteobacteria	Epsilonproteobacteria			Sulfurovum	4	0.666667	0.000172906	SRF	672798.31339999998
TARA_018_SRF_0.22-1.6	Bacteria	Cyanobacteria		Synechococcales	Synechococcaceae	Synechococcus	1570	0.167164	0.0678655	SRF	672798.31339999998
TARA_018_SRF_0.22-1.6	Bacteria	Bacteroidetes	Flavobacteriia	Flavobacteriales	Flavobacteriaceae	Tamlana	7	1	0.000302585	SRF	672798.31339999998
TARA_018_SRF_0.22-1.6	Bacteria	Proteobacteria	Alphaproteobacteria	Rhodobacterales	Rhodobacteraceae	Tateyamaria	5	0	0.000216132	SRF	672798.31339999998
TARA_018_SRF_0.22-1.6	Bacteria	Bacteroidetes	Flavobacteriia	Flavobacteriales	Flavobacteriaceae	Tenacibaculum	11	0.214286	0.000475491	SRF	672798.31339999998
TARA_018_SRF_0.22-1.6	Bacteria	Proteobacteria	Alphaproteobacteria	Rhodobacterales	Rhodobacteraceae	Thalassobius	30	0	0.00129679	SRF	672798.31339999998
TARA_018_SRF_0.22-1.6	Bacteria	Proteobacteria	Alphaproteobacteria	Rhodobacterales	Rhodobacteraceae	Thalassococcus	1	0	4.32264e-05	SRF	672798.31339999998
TARA_018_SRF_0.22-1.6	Bacteria	Proteobacteria	Alphaproteobacteria	Rhodospirillales	Rhodospirillaceae	Thalassospira	20	0	0.000864528	SRF	672798.31339999998
TARA_018_SRF_0.22-1.6	Bacteria	Proteobacteria	Betaproteobacteria	Rhodocyclales	Zoogloeaceae	Thauera	1	0.833333	4.32264e-05	SRF	672798.31339999998
TARA_018_SRF_0.22-1.6	Bacteria	Proteobacteria	Gammaproteobacteria	Xanthomonadales	Xanthomonadaceae	Thermomonas	1	0	4.32264e-05	SRF	672798.31339999998
TARA_018_SRF_0.22-1.6	Archaea	Euryarchaeota	Thermoplasmata	Thermoplasmatales	Thermoplasmataceae	Thermoplasma	7	0.5	0.000302585	SRF	672798.31339999998
TARA_018_SRF_0.22-1.6	Bacteria	Proteobacteria	Betaproteobacteria	Nitrosomonadales	Thiobacillaceae	Thiobacillus	76	0.5	0.00328521	SRF	672798.31339999998
TARA_018_SRF_0.22-1.6	Bacteria	Proteobacteria	Gammaproteobacteria	Thiotrichales	Piscirickettsiaceae	Thiomicrospira	2	0.333333	8.64528e-05	SRF	672798.31339999998
TARA_018_SRF_0.22-1.6	Bacteria	Proteobacteria	Gammaproteobacteria	Thiotrichales	Thiotrichaceae	Thiothrix	413	1	0.0178525	SRF	672798.31339999998
TARA_018_SRF_0.22-1.6	Bacteria	Proteobacteria	Betaproteobacteria	Burkholderiales	Oxalobacteraceae	Undibacterium	4	0.25	0.000172906	SRF	672798.31339999998
TARA_018_SRF_0.22-1.6	Bacteria	Proteobacteria	Betaproteobacteria	Burkholderiales	Comamonadaceae	Variovorax	176	0.285714	0.00760785	SRF	672798.31339999998
TARA_018_SRF_0.22-1.6	Bacteria	Proteobacteria	Gammaproteobacteria	Vibrionales	Vibrionaceae	Vibrio	38	0.213734	0.0016426	SRF	672798.31339999998
TARA_018_SRF_0.22-1.6	Bacteria	Bacteroidetes	Flavobacteriia	Flavobacteriales	Flavobacteriaceae	Winogradskyella	10	0.125	0.000432264	SRF	672798.31339999998
TARA_018_SRF_0.22-1.6	Bacteria	Proteobacteria	Alphaproteobacteria	Rhodobacterales	Rhodobacteraceae	Yangia	3	0	0.000129679	SRF	672798.31339999998
TARA_018_SRF_0.22-1.6	Bacteria	Bacteroidetes	Flavobacteriia	Flavobacteriales	Flavobacteriaceae	Zunongwangia	2	1	8.64528e-05	SRF	672798.31339999998
TARA_030_DCM_0.22-1.6	Bacteria	Cyanobacteria		Synechococcales	Acaryochloridaceae	Acaryochloris	2	0	8.55469e-05	DCM	646715.62860000005
TARA_030_DCM_0.22-1.6	Bacteria	Proteobacteria	Alphaproteobacteria	Rhodospirillales	Acetobacteraceae	Acetobacter	4	0.516484	0.000171094	DCM	646715.62860000005
TARA_030_DCM_0.22-1.6	Bacteria	Tenericutes	Mollicutes	Acholeplasmatales	Acholeplasmataceae	Acholeplasma	2	0.166667	8.55469e-05	DCM	646715.62860000005
TARA_030_DCM_0.22-1.6	Bacteria	Proteobacteria	Betaproteobacteria	Burkholderiales	Alcaligenaceae	Achromobacter	49	0.138095	0.0020959	DCM	646715.62860000005
TARA_030_DCM_0.22-1.6	Bacteria	Proteobacteria	Gammaproteobacteria	Acidiferrobacterales	Acidiferrobacteraceae	Acidiferrobacter	2	1	8.55469e-05	DCM	646715.62860000005
TARA_030_DCM_0.22-1.6	Bacteria	Proteobacteria	Betaproteobacteria	Burkholderiales	Comamonadaceae	Acidovorax	46	0.44958	0.00196758	DCM	646715.62860000005
TARA_030_DCM_0.22-1.6	Bacteria	Proteobacteria	Gammaproteobacteria	Pseudomonadales	Moraxellaceae	Acinetobacter	89	0.367588	0.00380684	DCM	646715.62860000005
TARA_030_DCM_0.22-1.6	Bacteria	Bacteroidetes	Flavobacteriia	Flavobacteriales	Flavobacteriaceae	Aequorivita	2	0	8.55469e-05	DCM	646715.62860000005
TARA_030_DCM_0.22-1.6	Bacteria	Proteobacteria	Gammaproteobacteria	Pasteurellales	Pasteurellaceae	Aggregatibacter	1	0.916667	4.27734e-05	DCM	646715.62860000005
TARA_030_DCM_0.22-1.6	Bacteria	Bacteroidetes	Flavobacteriia	Flavobacteriales	Flavobacteriaceae	Algibacter	2	0	8.55469e-05	DCM	646715.62860000005
TARA_030_DCM_0.22-1.6	Bacteria	Bacteroidetes	Bacteroidia	Bacteroidales	Rikenellaceae	Alistipes	1	0.125	4.27734e-05	DCM	646715.62860000005
TARA_030_DCM_0.22-1.6	Bacteria	Proteobacteria	Gammaproteobacteria	Alteromonadales	Alteromonadaceae	Alteromonas	102	0.222222	0.00436289	DCM	646715.62860000005
TARA_030_DCM_0.22-1.6	Bacteria	Proteobacteria	Alphaproteobacteria	Rhodobacterales	Rhodobacteraceae	Antarctobacter	2	0	8.55469e-05	DCM	646715.62860000005
TARA_030_DCM_0.22-1.6	Bacteria	Proteobacteria	Gammaproteobacteria	Legionellales	Coxiellaceae	Aquicella	41	0	0.00175371	DCM	646715.62860000005
TARA_030_DCM_0.22-1.6	Bacteria	Bacteroidetes	Flavobacteriia	Flavobacteriales	Flavobacteriaceae	Aquimarina	9	0	0.000384961	DCM	646715.62860000005
TARA_030_DCM_0.22-1.6	Bacteria	Actinobacteria	Actinobacteria	Micrococcales	Micrococcaceae	Arthrobacter	3	0	0.00012832	DCM	646715.62860000005
TARA_030_DCM_0.22-1.6	Bacteria	Proteobacteria	Alphaproteobacteria	Rhodospirillales	Acetobacteraceae	Asaia	3	0	0.00012832	DCM	646715.62860000005
TARA_030_DCM_0.22-1.6	Bacteria	Proteobacteria	Betaproteobacteria	Rhodocyclales	Rhodocyclaceae	Azospira	2	0	8.55469e-05	DCM	646715.62860000005
TARA_030_DCM_0.22-1.6	Bacteria	Proteobacteria	Alphaproteobacteria	Rhodospirillales	Rhodospirillaceae	Azospirillum	3	0.45	0.00012832	DCM	646715.62860000005
TARA_030_DCM_0.22-1.6	Bacteria	Proteobacteria	Oligoflexia	Bacteriovoracales	Bacteriovoracaceae	Bacteriovorax	2	0	8.55469e-05	DCM	646715.62860000005
TARA_030_DCM_0.22-1.6	Bacteria	Proteobacteria	Alphaproteobacteria	Rhizobiales	Bartonellaceae	Bartonella	1	0.0357143	4.27734e-05	DCM	646715.62860000005
TARA_030_DCM_0.22-1.6	Bacteria	Proteobacteria	Alphaproteobacteria	Sphingomonadales	Sphingomonadaceae	Blastomonas	10	0	0.000427734	DCM	646715.62860000005
TARA_030_DCM_0.22-1.6	Bacteria	Firmicutes	Clostridia	Clostridiales	Lachnospiraceae	Blautia	5	0.555556	0.000213867	DCM	646715.62860000005
TARA_030_DCM_0.22-1.6	Bacteria	Proteobacteria	Alphaproteobacteria	Rhizobiales	Bradyrhizobiaceae	Bradyrhizobium	1	0	4.27734e-05	DCM	646715.62860000005
TARA_030_DCM_0.22-1.6	Bacteria	Proteobacteria	Alphaproteobacteria	Caulobacterales	Caulobacteraceae	Brevundimonas	7	0	0.000299414	DCM	646715.62860000005
TARA_030_DCM_0.22-1.6	Bacteria	Proteobacteria	Betaproteobacteria	Burkholderiales	Burkholderiaceae	Burkholderia	5	0.120763	0.000213867	DCM	646715.62860000005
TARA_030_DCM_0.22-1.6	Bacteria	Firmicutes	Clostridia	Clostridiales	Lachnospiraceae	Butyrivibrio	1	0.555556	4.27734e-05	DCM	646715.62860000005
TARA_030_DCM_0.22-1.6	Bacteria	Bacteroidetes	Cytophagia	Cytophagales	Amoebophilaceae	Candidatus Amoebophilus	2	0	8.55469e-05	DCM	646715.62860000005
TARA_030_DCM_0.22-1.6	Bacteria	Actinobacteria	Actinobacteria	Micrococcales	Microbacteriaceae	Candidatus Aquiluna	3	0	0.00012832	DCM	646715.62860000005
TARA_030_DCM_0.22-1.6	Bacteria	Proteobacteria	Betaproteobacteria	Nitrosomonadales	Gallionellaceae	Candidatus Nitrotoga	1	1	4.27734e-05	DCM	646715.62860000005
TARA_030_DCM_0.22-1.6	Bacteria	Proteobacteria	Alphaproteobacteria	Pelagibacterales	Pelagibacteraceae	Candidatus Pelagibacter	4019	0	0.171906	DCM	646715.62860000005
TARA_030_DCM_0.22-1.6	Bacteria	Proteobacteria	Alphaproteobacteria			Candidatus Puniceispirillum	111	1	0.00474785	DCM	646715.62860000005
TARA_030_DCM_0.22-1.6	Bacteria	Bacteroidetes	Flavobacteriia	Flavobacteriales	Flavobacteriaceae	Capnocytophaga	1	0.910714	4.27734e-05	DCM	646715.62860000005
TARA_030_DCM_0.22-1.6	Bacteria	Proteobacteria	Gammaproteobacteria	Cardiobacteriales	Cardiobacteriaceae	Cardiobacterium	4	1	0.000171094	DCM	646715.62860000005
TARA_030_DCM_0.22-1.6	Bacteria	Proteobacteria	Alphaproteobacteria	Rhodobacterales	Rhodobacteraceae	Celeribacter	1	0.4	4.27734e-05	DCM	646715.62860000005
TARA_030_DCM_0.22-1.6	Bacteria	Proteobacteria	Alphaproteobacteria	Rhizobiales	Chelatococcaceae	Chelatococcus	1	1	4.27734e-05	DCM	646715.62860000005
TARA_030_DCM_0.22-1.6	Bacteria	Proteobacteria	Gammaproteobacteria	Oceanospirillales	Halomonadaceae	Chromohalobacter	2	1	8.55469e-05	DCM	646715.62860000005
TARA_030_DCM_0.22-1.6	Bacteria	Firmicutes	Clostridia	Clostridiales	Clostridiaceae	Clostridium	10	0.641845	0.000427734	DCM	646715.62860000005
TARA_030_DCM_0.22-1.6	Bacteria	Proteobacteria	Gammaproteobacteria	Oceanospirillales	Halomonadaceae	Cobetia	2	0	8.55469e-05	DCM	646715.62860000005
TARA_030_DCM_0.22-1.6	Bacteria	Proteobacteria	Alphaproteobacteria	Rhizobiales	Cohaesibacteraceae	Cohaesibacter	2	1	8.55469e-05	DCM	646715.62860000005
TARA_030_DCM_0.22-1.6	Bacteria	Proteobacteria	Gammaproteobacteria	Alteromonadales	Colwelliaceae	Colwellia	1	0.375	4.27734e-05	DCM	646715.62860000005
TARA_030_DCM_0.22-1.6	Bacteria	Proteobacteria	Gammaproteobacteria	Cellvibrionales	Halieaceae	Congregibacter	9	0	0.000384961	DCM	646715.62860000005
TARA_030_DCM_0.22-1.6	Bacteria	Verrucomicrobia	Opitutae	Puniceicoccales	Puniceicoccaceae	Coraliomargarita	26	0	0.00111211	DCM	646715.62860000005
TARA_030_DCM_0.22-1.6	Bacteria	Actinobacteria	Actinobacteria	Corynebacteriales	Corynebacteriaceae	Corynebacterium	2	0.592302	8.55469e-05	DCM	646715.62860000005
TARA_030_DCM_0.22-1.6	Bacteria	Proteobacteria	Gammaproteobacteria	Legionellales	Coxiellaceae	Coxiella	142	0.00925926	0.00607383	DCM	646715.62860000005
TARA_030_DCM_0.22-1.6	Bacteria	Proteobacteria	Alphaproteobacteria	Rhodospirillales	Rhodospirillaceae	Defluviicoccus	884	0.5	0.0378117	DCM	646715.62860000005
TARA_030_DCM_0.22-1.6	Bacteria	Proteobacteria	Deltaproteobacteria	Desulfovibrionales	Desulfovibrionaceae	Desulfovibrio	2	0.65	8.55469e-05	DCM	646715.62860000005
TARA_030_DCM_0.22-1.6	Bacteria	Proteobacteria	Deltaproteobacteria	Desulfuromonadales	Desulfuromonadaceae	Desulfuromonas	2	0.5	8.55469e-05	DCM	646715.62860000005
TARA_030_DCM_0.22-1.6	Bacteria	Proteobacteria	Alphaproteobacteria	Rhizobiales	Hyphomicrobiaceae	Devosia	4	0	0.000171094	DCM	646715.62860000005
TARA_030_DCM_0.22-1.6	Bacteria	Bacteroidetes	Flavobacteriia	Flavobacteriales	Flavobacteriaceae	Dokdonia	4	0.2	0.000171094	DCM	646715.62860000005
TARA_030_DCM_0.22-1.6	Bacteria	Proteobacteria	Gammaproteobacteria	Xanthomonadales	Rhodanobacteraceae	Dyella	1	0	4.27734e-05	DCM	646715.62860000005
TARA_030_DCM_0.22-1.6	Bacteria	Proteobacteria	Gammaproteobacteria	Oceanospirillales	Endozoicomonadaceae	Endozoicomonas	2	1	8.55469e-05	DCM	646715.62860000005
TARA_030_DCM_0.22-1.6	Bacteria	Proteobacteria	Gammaproteobacteria	Enterobacterales	Enterobacteriaceae	Enterobacter	1	0.174164	4.27734e-05	DCM	646715.62860000005
TARA_030_DCM_0.22-1.6	Bacteria	Proteobacteria	Alphaproteobacteria	Sphingomonadales	Erythrobacteraceae	Erythrobacter	15	0	0.000641601	DCM	646715.62860000005
TARA_030_DCM_0.22-1.6	Bacteria	Firmicutes	Clostridia	Clostridiales	Ruminococcaceae	Faecalibacterium	1	0.75	4.27734e-05	DCM	646715.62860000005
TARA_030_DCM_0.22-1.6	Bacteria	Proteobacteria	Alphaproteobacteria	Rhizobiales	Hyphomicrobiaceae	Filomicrobium	2	1	8.55469e-05	DCM	646715.62860000005
TARA_030_DCM_0.22-1.6	Bacteria	Bacteroidetes	Flavobacteriia	Flavobacteriales	Flavobacteriaceae	Flavobacterium	70	0.396429	0.00299414	DCM	646715.62860000005
TARA_030_DCM_0.22-1.6	Bacteria	Bacteroidetes	Flavobacteriia	Flavobacteriales	Crocinitomicaceae	Fluviicola	7	0.5	0.000299414	DCM	646715.62860000005
TARA_030_DCM_0.22-1.6	Bacteria	Bacteroidetes	Flavobacteriia	Flavobacteriales	Flavobacteriaceae	Formosa	12	0	0.000513281	DCM	646715.62860000005
TARA_030_DCM_0.22-1.6	Bacteria	Proteobacteria	Alphaproteobacteria	Rhodobacterales	Rhodobacteraceae	Gemmobacter	1	1	4.27734e-05	DCM	646715.62860000005
TARA_030_DCM_0.22-1.6	Bacteria	Bacteroidetes	Flavobacteriia	Flavobacteriales	Flavobacteriaceae	Gillisia	2	0	8.55469e-05	DCM	646715.62860000005
TARA_030_DCM_0.22-1.6	Bacteria	Bacteroidetes	Flavobacteriia	Flavobacteriales	Flavobacteriaceae	Gilvibacter	5	0	0.000213867	DCM	646715.62860000005
TARA_030_DCM_0.22-1.6	Bacteria	Proteobacteria	Gammaproteobacteria	Alteromonadales	Alteromonadaceae	Glaciecola	4	0	0.000171094	DCM	646715.62860000005
TARA_030_DCM_0.22-1.6	Bacteria	Bacteroidetes	Flavobacteriia	Flavobacteriales	Flavobacteriaceae	Gramella	4	0.166667	0.000171094	DCM	646715.62860000005
TARA_030_DCM_0.22-1.6	Bacteria	Acidobacteria	Acidobacteriia	Acidobacteriales	Acidobacteriaceae	Granulicella	2	0.25	8.55469e-05	DCM	646715.62860000005
TARA_030_DCM_0.22-1.6	Bacteria	Proteobacteria	Gammaproteobacteria	Chromatiales	Granulosicoccaceae	Granulosicoccus	6	0	0.000256641	DCM	646715.62860000005
TARA_030_DCM_0.22-1.6	Bacteria	Proteobacteria	Gammaproteobacteria	Pasteurellales	Pasteurellaceae	Haemophilus	1	0.245521	4.27734e-05	DCM	646715.62860000005
TARA_030_DCM_0.22-1.6	Bacteria	Proteobacteria	Gammaproteobacteria	Cellvibrionales	Halieaceae	Halioglobus	8	0	0.000342187	DCM	646715.62860000005
TARA_030_DCM_0.22-1.6	Bacteria	Cyanobacteria		Synechococcales	Leptolyngbyaceae	Halomicronema	1	1	4.27734e-05	DCM	646715.62860000005
TARA_030_DCM_0.22-1.6	Bacteria	Proteobacteria	Gammaproteobacteria	Oceanospirillales	Halomonadaceae	Halomonas	63	0.64539	0.00269473	DCM	646715.62860000005
TARA_030_DCM_0.22-1.6	Bacteria	Proteobacteria	Betaproteobacteria	Burkholderiales	Oxalobacteraceae	Herbaspirillum	6	0	0.000256641	DCM	646715.62860000005
TARA_030_DCM_0.22-1.6	Bacteria	Proteobacteria	Gammaproteobacteria	Alteromonadales	Idiomarinaceae	Idiomarina	9	0	0.000384961	DCM	646715.62860000005
TARA_030_DCM_0.22-1.6	Bacteria	Proteobacteria	Alphaproteobacteria	Rhodobacterales	Rhodobacteraceae	Jannaschia	2	0	8.55469e-05	DCM	646715.62860000005
TARA_030_DCM_0.22-1.6	Bacteria	Proteobacteria	Betaproteobacteria	Burkholderiales	Oxalobacteraceae	Janthinobacterium	3	0.25	0.00012832	DCM	646715.62860000005
TARA_030_DCM_0.22-1.6	Bacteria	Proteobacteria	Gammaproteobacteria	Oceanospirillales	Kangiellaceae	Kangiella	1	0	4.27734e-05	DCM	646715.62860000005
TARA_030_DCM_0.22-1.6	Bacteria	Proteobacteria	Betaproteobacteria	Burkholderiales	Alcaligenaceae	Kerstersia	4	1	0.000171094	DCM	646715.62860000005
TARA_030_DCM_0.22-1.6	Bacteria	Bacteroidetes	Flavobacteriia	Flavobacteriales	Flavobacteriaceae	Kordia	5	1	0.000213867	DCM	646715.62860000005
TARA_030_DCM_0.22-1.6	Bacteria	Proteobacteria	Alphaproteobacteria	Kordiimonadales	Kordiimonadaceae	Kordiimonas	3	0	0.00012832	DCM	646715.62860000005
TARA_030_DCM_0.22-1.6	Bacteria	Bacteroidetes	Flavobacteriia	Flavobacteriales	Flavobacteriaceae	Lacinutrix	4	0.333333	0.000171094	DCM	646715.62860000005
TARA_030_DCM_0.22-1.6	Bacteria	Firmicutes	Bacilli	Lactobacillales	Lactobacillaceae	Lactobacillus	6	0.624971	0.000256641	DCM	646715.62860000005
TARA_030_DCM_0.22-1.6	Bacteria	Firmicutes	Bacilli	Lactobacillales	Streptococcaceae	Lactococcus	37	0.544974	0.00158262	DCM	646715.62860000005
TARA_030_DCM_0.22-1.6	Bacteria	Proteobacteria	Betaproteobacteria	Burkholderiales	Burkholderiaceae	Lautropia	6	1	0.000256641	DCM	646715.62860000005
TARA_030_DCM_0.22-1.6	Bacteria	Bacteroidetes	Flavobacteriia	Flavobacteriales	Flavobacteriaceae	Leeuwenhoekiella	16	0	0.000684375	DCM	646715.62860000005
TARA_030_DCM_0.22-1.6	Bacteria	Proteobacteria	Gammaproteobacteria	Legionellales	Legionellaceae	Legionella	13	0.0516502	0.000556055	DCM	646715.62860000005
TARA_030_DCM_0.22-1.6	Bacteria	Proteobacteria	Alphaproteobacteria	Rhodobacterales	Rhodobacteraceae	Leisingera	4	0	0.000171094	DCM	646715.62860000005
TARA_030_DCM_0.22-1.6	Bacteria	Cyanobacteria		Synechococcales	Leptolyngbyaceae	Leptolyngbya	9	0.8	0.000384961	DCM	646715.62860000005
TARA_030_DCM_0.22-1.6	Bacteria	Proteobacteria	Betaproteobacteria	Burkholderiales	Burkholderiaceae	Limnobacter	5	0	0.000213867	DCM	646715.62860000005
TARA_030_DCM_0.22-1.6	Bacteria	Proteobacteria	Betaproteobacteria	Burkholderiales	Comamonadaceae	Limnohabitans	5	0	0.000213867	DCM	646715.62860000005
TARA_030_DCM_0.22-1.6	Bacteria	Proteobacteria	Alphaproteobacteria	Rhodobacterales	Rhodobacteraceae	Litoreibacter	2	0	8.55469e-05	DCM	646715.62860000005
TARA_030_DCM_0.22-1.6	Bacteria	Proteobacteria	Gammaproteobacteria	Oceanospirillales	Litoricolaceae	Litoricola	144	0	0.00615937	DCM	646715.62860000005
TARA_030_DCM_0.22-1.6	Bacteria	Bacteroidetes	Flavobacteriia	Flavobacteriales	Flavobacteriaceae	Lutibacter	8	1	0.000342187	DCM	646715.62860000005
TARA_030_DCM_0.22-1.6	Bacteria	Proteobacteria	Gammaproteobacteria	Xanthomonadales	Xanthomonadaceae	Lysobacter	1	0	4.27734e-05	DCM	646715.62860000005
TARA_030_DCM_0.22-1.6	Bacteria	Proteobacteria	Alphaproteobacteria	Rhodospirillales	Rhodospirillaceae	Magnetospira	359	1	0.0153557	DCM	646715.62860000005
TARA_030_DCM_0.22-1.6	Bacteria	Bacteroidetes	Flavobacteriia	Flavobacteriales	Flavobacteriaceae	Maribacter	3	0.333333	0.00012832	DCM	646715.62860000005
TARA_030_DCM_0.22-1.6	Bacteria	Proteobacteria	Alphaproteobacteria	Rhodobacterales	Hyphomonadaceae	Maricaulis	2	0	8.55469e-05	DCM	646715.62860000005
TARA_030_DCM_0.22-1.6	Bacteria	Firmicutes	Bacilli	Lactobacillales	Carnobacteriaceae	Marinilactibacillus	2	1	8.55469e-05	DCM	646715.62860000005
TARA_030_DCM_0.22-1.6	Bacteria	Proteobacteria	Gammaproteobacteria	Alteromonadales	Alteromonadaceae	Marinobacter	19	0.176471	0.000812695	DCM	646715.62860000005
TARA_030_DCM_0.22-1.6	Bacteria	Proteobacteria	Gammaproteobacteria	Oceanospirillales	Oceanospirillaceae	Marinobacterium	48	0.5	0.00205312	DCM	646715.62860000005
TARA_030_DCM_0.22-1.6	Bacteria	Proteobacteria	Gammaproteobacteria	Oceanospirillales	Oceanospirillaceae	Marinomonas	2	0.642857	8.55469e-05	DCM	646715.62860000005
TARA_030_DCM_0.22-1.6	Bacteria	Proteobacteria	Alphaproteobacteria	Rhodobacterales	Rhodobacteraceae	Marinovum	8	1	0.000342187	DCM	646715.62860000005
TARA_030_DCM_0.22-1.6	Bacteria	Actinobacteria	Actinobacteria	Propionibacteriales	Nocardioidaceae	Marmoricola	2	0	8.55469e-05	DCM	646715.62860000005
TARA_030_DCM_0.22-1.6	Bacteria	Proteobacteria	Betaproteobacteria	Burkholderiales	Oxalobacteraceae	Massilia	56	0	0.00239531	DCM	646715.62860000005
TARA_030_DCM_0.22-1.6	Bacteria	Proteobacteria	Gammaproteobacteria	Methylococcales	Methylococcaceae	Methylomicrobium	2	1	8.55469e-05	DCM	646715.62860000005
TARA_030_DCM_0.22-1.6	Bacteria	Proteobacteria	Gammaproteobacteria	Thiotrichales	Piscirickettsiaceae	Methylophaga	2	1	8.55469e-05	DCM	646715.62860000005
TARA_030_DCM_0.22-1.6	Bacteria	Actinobacteria	Actinobacteria	Micrococcales	Microbacteriaceae	Microbacterium	2	0.0255102	8.55469e-05	DCM	646715.62860000005
TARA_030_DCM_0.22-1.6	Bacteria	Proteobacteria	Gammaproteobacteria	Cellvibrionales	Microbulbiferaceae	Microbulbifer	2	0.1	8.55469e-05	DCM	646715.62860000005
TARA_030_DCM_0.22-1.6	Bacteria	Cyanobacteria		Chroococcales	Microcystaceae	Microcystis	66	1	0.00282305	DCM	646715.62860000005
TARA_030_DCM_0.22-1.6	Bacteria	Firmicutes	Clostridia	Clostridiales	Clostridiales Family XIII. Incertae Sedis	Mogibacterium	1	0.5	4.27734e-05	DCM	646715.62860000005
TARA_030_DCM_0.22-1.6	Bacteria	Bacteroidetes	Flavobacteriia	Flavobacteriales	Flavobacteriaceae	Myroides	2	0.571429	8.55469e-05	DCM	646715.62860000005
TARA_030_DCM_0.22-1.6	Bacteria	Proteobacteria	Gammaproteobacteria	Oceanospirillales	Oceanospirillaceae	Neptunomonas	5	0.666667	0.000213867	DCM	646715.62860000005
TARA_030_DCM_0.22-1.6	Bacteria	Proteobacteria	Alphaproteobacteria	Rhizobiales	Phyllobacteriaceae	Nitratireductor	2	0	8.55469e-05	DCM	646715.62860000005
TARA_030_DCM_0.22-1.6	Bacteria	Proteobacteria	Gammaproteobacteria	Chromatiales	Chromatiaceae	Nitrosococcus	63	1	0.00269473	DCM	646715.62860000005
TARA_030_DCM_0.22-1.6	Bacteria	Proteobacteria	Betaproteobacteria	Nitrosomonadales	Nitrosomonadaceae	Nitrosomonas	13	0.875	0.000556055	DCM	646715.62860000005
TARA_030_DCM_0.22-1.6	Bacteria	Nitrospirae	Nitrospira	Nitrospirales	Nitrospiraceae	Nitrospira	1	0.571429	4.27734e-05	DCM	646715.62860000005
TARA_030_DCM_0.22-1.6	Bacteria	Actinobacteria	Actinobacteria	Propionibacteriales	Nocardioidaceae	Nocardioides	5	0.107143	0.000213867	DCM	646715.62860000005
TARA_030_DCM_0.22-1.6	Bacteria	Proteobacteria	Alphaproteobacteria	Sphingomonadales	Sphingomonadaceae	Novosphingobium	2	0	8.55469e-05	DCM	646715.62860000005
TARA_030_DCM_0.22-1.6	Bacteria	Proteobacteria	Alphaproteobacteria	Rhizobiales	Brucellaceae	Ochrobactrum	2	0	8.55469e-05	DCM	646715.62860000005
TARA_030_DCM_0.22-1.6	Bacteria	Proteobacteria	Betaproteobacteria	Burkholderiales	Comamonadaceae	Ottowia	2	1	8.55469e-05	DCM	646715.62860000005
TARA_030_DCM_0.22-1.6	Bacteria	Bacteroidetes	Flavobacteriia	Flavobacteriales	Cryomorphaceae	Owenweeksia	772	0	0.0330211	DCM	646715.62860000005
TARA_030_DCM_0.22-1.6	Bacteria	Proteobacteria	Betaproteobacteria	Burkholderiales	Oxalobacteraceae	Oxalobacter	4	1	0.000171094	DCM	646715.62860000005
TARA_030_DCM_0.22-1.6	Bacteria	Firmicutes	Bacilli	Bacillales	Paenibacillaceae	Paenibacillus	8	0.408962	0.000342187	DCM	646715.62860000005
TARA_030_DCM_0.22-1.6	Bacteria	Proteobacteria	Gammaproteobacteria	Enterobacterales	Erwiniaceae	Pantoea	2	0.0714286	8.55469e-05	DCM	646715.62860000005
TARA_030_DCM_0.22-1.6	Bacteria	Proteobacteria	Alphaproteobacteria	Rhodobacterales	Rhodobacteraceae	Paracoccus	7	0.25	0.000299414	DCM	646715.62860000005
TARA_030_DCM_0.22-1.6	Bacteria	Proteobacteria	Alphaproteobacteria	Parvularculales	Parvularculaceae	Parvularcula	5	1	0.000213867	DCM	646715.62860000005
TARA_030_DCM_0.22-1.6	Bacteria	Proteobacteria	Betaproteobacteria	Burkholderiales	Burkholderiaceae	Paucimonas	2	0	8.55469e-05	DCM	646715.62860000005
TARA_030_DCM_0.22-1.6	Bacteria	Proteobacteria	Alphaproteobacteria	Rhodobacterales	Rhodobacteraceae	Phaeobacter	4	0	0.000171094	DCM	646715.62860000005
TARA_030_DCM_0.22-1.6	Bacteria	Proteobacteria	Alphaproteobacteria	Rhizobiales	Phyllobacteriaceae	Phyllobacterium	1	0	4.27734e-05	DCM	646715.62860000005
TARA_030_DCM_0.22-1.6	Bacteria	Planctomycetes	Planctomycetia	Planctomycetales	Planctomycetaceae	Pirellula	2	0.5	8.55469e-05	DCM	646715.62860000005
TARA_030_DCM_0.22-1.6	Bacteria	Planctomycetes	Planctomycetia	Planctomycetales	Planctomycetaceae	Planctomyces	62	0.5	0.00265195	DCM	646715.62860000005
TARA_030_DCM_0.22-1.6	Bacteria	Bacteroidetes	Flavobacteriia	Flavobacteriales	Flavobacteriaceae	Polaribacter	9	0.214286	0.000384961	DCM	646715.62860000005
TARA_030_DCM_0.22-1.6	Bacteria	Proteobacteria	Betaproteobacteria	Burkholderiales	Comamonadaceae	Polaromonas	2	0	8.55469e-05	DCM	646715.62860000005
TARA_030_DCM_0.22-1.6	Bacteria	Proteobacteria	Betaproteobacteria	Burkholderiales	Burkholderiaceae	Polynucleobacter	295	0	0.0126182	DCM	646715.62860000005
TARA_030_DCM_0.22-1.6	Bacteria	Proteobacteria	Alphaproteobacteria	Sphingomonadales	Erythrobacteraceae	Porphyrobacter	3	0.2	0.00012832	DCM	646715.62860000005
TARA_030_DCM_0.22-1.6	Bacteria	Cyanobacteria		Synechococcales	Prochloraceae	Prochlorococcus	9054	0	0.387271	DCM	646715.62860000005
TARA_030_DCM_0.22-1.6	Bacteria	Actinobacteria	Actinobacteria	Propionibacteriales	Propionibacteriaceae	Propionibacterium	11	0.666667	0.000470508	DCM	646715.62860000005
TARA_030_DCM_0.22-1.6	Bacteria	Proteobacteria	Gammaproteobacteria	Alteromonadales	Pseudoalteromonadaceae	Pseudoalteromonas	301	0.197872	0.0128748	DCM	646715.62860000005
TARA_030_DCM_0.22-1.6	Bacteria	Firmicutes	Clostridia	Clostridiales	Lachnospiraceae	Pseudobutyrivibrio	2	1	8.55469e-05	DCM	646715.62860000005
TARA_030_DCM_0.22-1.6	Bacteria	Proteobacteria	Gammaproteobacteria	Pseudomonadales	Pseudomonadaceae	Pseudomonas	244	0.0600604	0.0104367	DCM	646715.62860000005
TARA_030_DCM_0.22-1.6	Bacteria	Proteobacteria	Gammaproteobacteria	Pseudomonadales	Moraxellaceae	Psychrobacter	80	0.388889	0.00342187	DCM	646715.62860000005
TARA_030_DCM_0.22-1.6	Bacteria	Proteobacteria	Betaproteobacteria	Burkholderiales	Burkholderiaceae	Ralstonia	1	0.198611	4.27734e-05	DCM	646715.62860000005
TARA_030_DCM_0.22-1.6	Bacteria	Proteobacteria	Alphaproteobacteria	Rhizobiales	Rhizobiaceae	Rhizobium	4	0.0384615	0.000171094	DCM	646715.62860000005
TARA_030_DCM_0.22-1.6	Bacteria	Proteobacteria	Alphaproteobacteria	Rhodobacterales	Rhodobacteraceae	Rhodobacter	12	0.45	0.000513281	DCM	646715.62860000005
TARA_030_DCM_0.22-1.6	Bacteria	Planctomycetes	Planctomycetia	Planctomycetales	Planctomycetaceae	Rhodopirellula	9	0	0.000384961	DCM	646715.62860000005
TARA_030_DCM_0.22-1.6	Bacteria	Proteobacteria	Alphaproteobacteria	Rhizobiales	Bradyrhizobiaceae	Rhodopseudomonas	2	0.416667	8.55469e-05	DCM	646715.62860000005
TARA_030_DCM_0.22-1.6	Bacteria	Proteobacteria	Alphaproteobacteria	Rhodospirillales	Rhodospirillaceae	Rhodospirillum	1	1	4.27734e-05	DCM	646715.62860000005
TARA_030_DCM_0.22-1.6	Bacteria	Proteobacteria	Alphaproteobacteria	Rhodobacterales	Rhodobacteraceae	Rhodovulum	30	1	0.0012832	DCM	646715.62860000005
TARA_030_DCM_0.22-1.6	Bacteria	Firmicutes	Clostridia	Clostridiales	Lachnospiraceae	Roseburia	2	1	8.55469e-05	DCM	646715.62860000005
TARA_030_DCM_0.22-1.6	Bacteria	Proteobacteria	Alphaproteobacteria	Rhodobacterales	Rhodobacteraceae	Roseibacterium	1	0	4.27734e-05	DCM	646715.62860000005
TARA_030_DCM_0.22-1.6	Bacteria	Proteobacteria	Alphaproteobacteria	Rhodobacterales	Rhodobacteraceae	Roseivivax	2	0	8.55469e-05	DCM	646715.62860000005
TARA_030_DCM_0.22-1.6	Bacteria	Proteobacteria	Alphaproteobacteria	Rhodobacterales	Rhodobacteraceae	Roseobacter	26	0	0.00111211	DCM	646715.62860000005
TARA_030_DCM_0.22-1.6	Bacteria	Proteobacteria	Alphaproteobacteria	Rhodobacterales	Rhodobacteraceae	Roseovarius	88	0	0.00376406	DCM	646715.62860000005
TARA_030_DCM_0.22-1.6	Bacteria	Proteobacteria	Alphaproteobacteria	Rhodobacterales	Rhodobacteraceae	Ruegeria	9	0.2	0.000384961	DCM	646715.62860000005
TARA_030_DCM_0.22-1.6	Bacteria	Firmicutes	Clostridia	Clostridiales	Ruminococcaceae	Ruminococcus	9	1	0.000384961	DCM	646715.62860000005
TARA_030_DCM_0.22-1.6	Bacteria	Proteobacteria	Alphaproteobacteria	Rhodobacterales	Rhodobacteraceae	Sagittula	13	0	0.000556055	DCM	646715.62860000005
TARA_030_DCM_0.22-1.6	Bacteria	Bacteroidetes	Flavobacteriia	Flavobacteriales	Flavobacteriaceae	Salegentibacter	3	0.5	0.00012832	DCM	646715.62860000005
TARA_030_DCM_0.22-1.6	Bacteria	Actinobacteria	Actinobacteria	Micrococcales	Microbacteriaceae	Salinibacterium	2	0	8.55469e-05	DCM	646715.62860000005
TARA_030_DCM_0.22-1.6	Bacteria	Proteobacteria	Gammaproteobacteria	Alteromonadales	Alteromonadaceae	Salinimonas	6	0.2	0.000256641	DCM	646715.62860000005
TARA_030_DCM_0.22-1.6	Bacteria	Proteobacteria	Gammaproteobacteria	Salinisphaerales	Salinisphaeraceae	Salinisphaera	2	0	8.55469e-05	DCM	646715.62860000005
TARA_030_DCM_0.22-1.6	Bacteria	Proteobacteria	Deltaproteobacteria	Myxococcales	Sandaracinaceae	Sandaracinus	4	0	0.000171094	DCM	646715.62860000005
TARA_030_DCM_0.22-1.6	Bacteria	Proteobacteria	Betaproteobacteria	Burkholderiales	Comamonadaceae	Schlegelella	2	0	8.55469e-05	DCM	646715.62860000005
TARA_030_DCM_0.22-1.6	Bacteria	Proteobacteria	Gammaproteobacteria			Sedimenticola	2	1	8.55469e-05	DCM	646715.62860000005
TARA_030_DCM_0.22-1.6	Bacteria	Proteobacteria	Gammaproteobacteria	Alteromonadales	Shewanellaceae	Shewanella	1	0.20562	4.27734e-05	DCM	646715.62860000005
TARA_030_DCM_0.22-1.6	Bacteria	Proteobacteria	Alphaproteobacteria	Sphingomonadales	Sphingomonadaceae	Sphingobium	17	0.24	0.000727148	DCM	646715.62860000005
TARA_030_DCM_0.22-1.6	Bacteria	Proteobacteria	Alphaproteobacteria	Sphingomonadales	Sphingomonadaceae	Sphingomonas	357	0.0888889	0.0152701	DCM	646715.62860000005
TARA_030_DCM_0.22-1.6	Bacteria	Firmicutes	Bacilli	Bacillales	Staphylococcaceae	Staphylococcus	8	0.311514	0.000342187	DCM	646715.62860000005
TARA_030_DCM_0.22-1.6	Bacteria	Proteobacteria	Alphaproteobacteria	Rhodobacterales	Rhodobacteraceae	Stappia	2	0.5	8.55469e-05	DCM	646715.62860000005
TARA_030_DCM_0.22-1.6	Bacteria	Proteobacteria	Gammaproteobacteria	Xanthomonadales	Xanthomonadaceae	Stenotrophomonas	1	0.0431034	4.27734e-05	DCM	646715.62860000005
TARA_030_DCM_0.22-1.6	Bacteria	Firmicutes	Bacilli	Lactobacillales	Streptococcaceae	Streptococcus	7	0.57981	0.000299414	DCM	646715.62860000005
TARA_030_DCM_0.22-1.6	Bacteria	Proteobacteria	Alphaproteobacteria	Rhodobacterales	Rhodobacteraceae	Sulfitobacter	80	0.0833333	0.00342187	DCM	646715.62860000005
TARA_030_DCM_0.22-1.6	Bacteria	Proteobacteria	Epsilonproteobacteria	Campylobacterales	Helicobacteraceae	Sulfurimonas	18	0.166667	0.000769922	DCM	646715.62860000005
TARA_030_DCM_0.22-1.6	Bacteria	Proteobacteria	Epsilonproteobacteria			Sulfurovum	10	0.666667	0.000427734	DCM	646715.62860000005
TARA_030_DCM_0.22-1.6	Bacteria	Proteobacteria	Betaproteobacteria	Burkholderiales	Sutterellaceae	Sutterella	3	0.5	0.00012832	DCM	646715.62860000005
TARA_030_DCM_0.22-1.6	Bacteria	Cyanobacteria		Synechococcales	Synechococcaceae	Synechococcus	3975	0.167164	0.170024	DCM	646715.62860000005
TARA_030_DCM_0.22-1.6	Bacteria	Bacteroidetes	Flavobacteriia	Flavobacteriales	Flavobacteriaceae	Tamlana	4	1	0.000171094	DCM	646715.62860000005
TARA_030_DCM_0.22-1.6	Bacteria	Proteobacteria	Alphaproteobacteria	Rhodobacterales	Rhodobacteraceae	Tateyamaria	2	0	8.55469e-05	DCM	646715.62860000005
TARA_030_DCM_0.22-1.6	Bacteria	Proteobacteria	Gammaproteobacteria	Enterobacterales	Erwiniaceae	Tatumella	2	0	8.55469e-05	DCM	646715.62860000005
TARA_030_DCM_0.22-1.6	Bacteria	Bacteroidetes	Flavobacteriia	Flavobacteriales	Flavobacteriaceae	Tenacibaculum	9	0.214286	0.000384961	DCM	646715.62860000005
TARA_030_DCM_0.22-1.6	Bacteria	Proteobacteria	Alphaproteobacteria	Rhodobacterales	Rhodobacteraceae	Thalassobius	39	0	0.00166816	DCM	646715.62860000005
TARA_030_DCM_0.22-1.6	Bacteria	Proteobacteria	Gammaproteobacteria	Oceanospirillales	Oceanospirillaceae	Thalassolituus	2	0.333333	8.55469e-05	DCM	646715.62860000005
TARA_030_DCM_0.22-1.6	Bacteria	Proteobacteria	Alphaproteobacteria	Rhodospirillales	Rhodospirillaceae	Thalassospira	1	0	4.27734e-05	DCM	646715.62860000005
TARA_030_DCM_0.22-1.6	Bacteria	Proteobacteria	Betaproteobacteria	Nitrosomonadales	Thiobacillaceae	Thiobacillus	72	0.5	0.00307969	DCM	646715.62860000005
TARA_030_DCM_0.22-1.6	Bacteria	Proteobacteria	Alphaproteobacteria	Rhodobacterales	Rhodobacteraceae	Thioclava	1	0	4.27734e-05	DCM	646715.62860000005
TARA_030_DCM_0.22-1.6	Bacteria	Proteobacteria	Gammaproteobacteria	Thiotrichales	Piscirickettsiaceae	Thiomicrospira	1	0.333333	4.27734e-05	DCM	646715.62860000005
TARA_030_DCM_0.22-1.6	Bacteria	Proteobacteria	Gammaproteobacteria	Thiotrichales	Thiotrichaceae	Thiothrix	521	1	0.022285	DCM	646715.62860000005
TARA_030_DCM_0.22-1.6	Bacteria	Proteobacteria	Betaproteobacteria	Burkholderiales	Oxalobacteraceae	Undibacterium	1	0.25	4.27734e-05	DCM	646715.62860000005
TARA_030_DCM_0.22-1.6	Bacteria	Proteobacteria	Betaproteobacteria	Burkholderiales	Comamonadaceae	Variovorax	300	0.285714	0.012832	DCM	646715.62860000005
TARA_030_DCM_0.22-1.6	Bacteria	Proteobacteria	Gammaproteobacteria	Vibrionales	Vibrionaceae	Vibrio	12	0.213734	0.000513281	DCM	646715.62860000005
TARA_030_DCM_0.22-1.6	Bacteria	Proteobacteria	Betaproteobacteria	Neisseriales	Neisseriaceae	Vitreoscilla	1	0.5	4.27734e-05	DCM	646715.62860000005
TARA_030_DCM_0.22-1.6	Bacteria	Proteobacteria	Betaproteobacteria	Neisseriales	Chromobacteriaceae	Vogesella	2	0	8.55469e-05	DCM	646715.62860000005
TARA_030_DCM_0.22-1.6	Bacteria	Bacteroidetes	Flavobacteriia	Flavobacteriales	Flavobacteriaceae	Weeksella	2	1	8.55469e-05	DCM	646715.62860000005
TARA_030_DCM_0.22-1.6	Bacteria	Bacteroidetes	Flavobacteriia	Flavobacteriales	Flavobacteriaceae	Winogradskyella	16	0.125	0.000684375	DCM	646715.62860000005
TARA_030_DCM_0.22-1.6	Bacteria	Proteobacteria	Alphaproteobacteria	Rhodobacterales	Rhodobacteraceae	Yangia	2	0	8.55469e-05	DCM	646715.62860000005
TARA_030_DCM_0.22-1.6	Bacteria	Bacteroidetes	Flavobacteriia	Flavobacteriales	Flavobacteriaceae	Zunongwangia	4	1	0.000171094	DCM	646715.62860000005
TARA_030_SRF_0.22-1.6	Bacteria	Proteobacteria	Betaproteobacteria	Burkholderiales	Alcaligenaceae	Achromobacter	27	0.138095	0.00255997	SRF	268797.27740000002
TARA_030_SRF_0.22-1.6	Bacteria	Proteobacteria	Gammaproteobacteria	Acidiferrobacterales	Acidiferrobacteraceae	Acidiferrobacter	4	1	0.000379255	SRF	268797.27740000002
TARA_030_SRF_0.22-1.6	Bacteria	Proteobacteria	Betaproteobacteria	Burkholderiales	Comamonadaceae	Acidovorax	19	0.44958	0.00180146	SRF	268797.27740000002
TARA_030_SRF_0.22-1.6	Bacteria	Proteobacteria	Gammaproteobacteria	Pseudomonadales	Moraxellaceae	Acinetobacter	48	0.367588	0.00455106	SRF	268797.27740000002
TARA_030_SRF_0.22-1.6	Bacteria	Actinobacteria	Actinobacteria	Micrococcales	Cellulomonadaceae	Actinotalea	1	0	9.48137e-05	SRF	268797.27740000002
TARA_030_SRF_0.22-1.6	Bacteria	Proteobacteria	Gammaproteobacteria	Aeromonadales	Aeromonadaceae	Aeromonas	5	0.145128	0.000474068	SRF	268797.27740000002
TARA_030_SRF_0.22-1.6	Bacteria	Proteobacteria	Alphaproteobacteria	Rhizobiales	Bradyrhizobiaceae	Afipia	2	0	0.000189627	SRF	268797.27740000002
TARA_030_SRF_0.22-1.6	Bacteria	Actinobacteria	Actinobacteria	Micrococcales	Microbacteriaceae	Agromyces	1	0	9.48137e-05	SRF	268797.27740000002
TARA_030_SRF_0.22-1.6	Bacteria	Proteobacteria	Gammaproteobacteria	Oceanospirillales	Alcanivoracaceae	Alcanivorax	10	0.375	0.000948137	SRF	268797.27740000002
TARA_030_SRF_0.22-1.6	Bacteria	Bacteroidetes	Flavobacteriia	Flavobacteriales	Flavobacteriaceae	Algibacter	5	0	0.000474068	SRF	268797.27740000002
TARA_030_SRF_0.22-1.6	Bacteria	Proteobacteria	Gammaproteobacteria	Vibrionales	Vibrionaceae	Aliivibrio	1	0.333333	9.48137e-05	SRF	268797.27740000002
TARA_030_SRF_0.22-1.6	Bacteria	Proteobacteria	Gammaproteobacteria	Alteromonadales	Alteromonadaceae	Alteromonas	174	0.222222	0.0164976	SRF	268797.27740000002
TARA_030_SRF_0.22-1.6	Bacteria	Proteobacteria	Alphaproteobacteria	Rhizobiales	Rhodobiaceae	Anderseniella	2	0	0.000189627	SRF	268797.27740000002
TARA_030_SRF_0.22-1.6	Bacteria	Proteobacteria	Alphaproteobacteria	Rhodobacterales	Rhodobacteraceae	Antarctobacter	1	0	9.48137e-05	SRF	268797.27740000002
TARA_030_SRF_0.22-1.6	Bacteria	Proteobacteria	Gammaproteobacteria	Legionellales	Coxiellaceae	Aquicella	34	0	0.00322367	SRF	268797.27740000002
TARA_030_SRF_0.22-1.6	Bacteria	Bacteroidetes	Flavobacteriia	Flavobacteriales	Flavobacteriaceae	Aquimarina	2	0	0.000189627	SRF	268797.27740000002
TARA_030_SRF_0.22-1.6	Bacteria	Actinobacteria	Actinobacteria	Micrococcales	Micrococcaceae	Arthrobacter	4	0	0.000379255	SRF	268797.27740000002
TARA_030_SRF_0.22-1.6	Bacteria	Proteobacteria	Oligoflexia	Bacteriovoracales	Bacteriovoracaceae	Bacteriovorax	3	0	0.000284441	SRF	268797.27740000002
TARA_030_SRF_0.22-1.6	Bacteria	Proteobacteria	Alphaproteobacteria	Rhizobiales	Bartonellaceae	Bartonella	1	0.0357143	9.48137e-05	SRF	268797.27740000002
TARA_030_SRF_0.22-1.6	Bacteria	Proteobacteria	Alphaproteobacteria	Sphingomonadales	Sphingomonadaceae	Blastomonas	7	0	0.000663696	SRF	268797.27740000002
TARA_030_SRF_0.22-1.6	Bacteria	Proteobacteria	Alphaproteobacteria	Rhizobiales	Bradyrhizobiaceae	Bradyrhizobium	2	0	0.000189627	SRF	268797.27740000002
TARA_030_SRF_0.22-1.6	Bacteria	Proteobacteria	Alphaproteobacteria	Caulobacterales	Caulobacteraceae	Brevundimonas	4	0	0.000379255	SRF	268797.27740000002
TARA_030_SRF_0.22-1.6	Bacteria	Proteobacteria	Betaproteobacteria	Burkholderiales	Burkholderiaceae	Burkholderia	3	0.120763	0.000284441	SRF	268797.27740000002
TARA_030_SRF_0.22-1.6	Bacteria	Bacteroidetes	Cytophagia	Cytophagales	Amoebophilaceae	Candidatus Amoebophilus	1	0	9.48137e-05	SRF	268797.27740000002
TARA_030_SRF_0.22-1.6	Bacteria	Actinobacteria	Actinobacteria	Micrococcales	Microbacteriaceae	Candidatus Aquiluna	8	0	0.00075851	SRF	268797.27740000002
TARA_030_SRF_0.22-1.6	Bacteria	Proteobacteria	Alphaproteobacteria	Pelagibacterales	Pelagibacteraceae	Candidatus Pelagibacter	3150	0	0.298663	SRF	268797.27740000002
TARA_030_SRF_0.22-1.6	Bacteria	Proteobacteria	Alphaproteobacteria			Candidatus Puniceispirillum	38	1	0.00360292	SRF	268797.27740000002
TARA_030_SRF_0.22-1.6	Bacteria	Bacteroidetes	Flavobacteriia	Flavobacteriales	Flavobacteriaceae	Capnocytophaga	2	0.910714	0.000189627	SRF	268797.27740000002
TARA_030_SRF_0.22-1.6	Bacteria	Proteobacteria	Gammaproteobacteria	Cardiobacteriales	Cardiobacteriaceae	Cardiobacterium	1	1	9.48137e-05	SRF	268797.27740000002
TARA_030_SRF_0.22-1.6	Bacteria	Proteobacteria	Alphaproteobacteria	Caulobacterales	Caulobacteraceae	Caulobacter	1	0	9.48137e-05	SRF	268797.27740000002
TARA_030_SRF_0.22-1.6	Bacteria	Actinobacteria	Actinobacteria	Micrococcales	Cellulomonadaceae	Cellulomonas	1	0.111111	9.48137e-05	SRF	268797.27740000002
TARA_030_SRF_0.22-1.6	Bacteria	Proteobacteria	Gammaproteobacteria	Enterobacterales	Enterobacteriaceae	Citrobacter	1	0.461044	9.48137e-05	SRF	268797.27740000002
TARA_030_SRF_0.22-1.6	Bacteria	Firmicutes	Clostridia	Clostridiales	Clostridiaceae	Clostridium	1	0.641845	9.48137e-05	SRF	268797.27740000002
TARA_030_SRF_0.22-1.6	Bacteria	Proteobacteria	Alphaproteobacteria	Rhizobiales	Cohaesibacteraceae	Cohaesibacter	4	1	0.000379255	SRF	268797.27740000002
TARA_030_SRF_0.22-1.6	Bacteria	Proteobacteria	Betaproteobacteria	Burkholderiales	Oxalobacteraceae	Collimonas	1	0	9.48137e-05	SRF	268797.27740000002
TARA_030_SRF_0.22-1.6	Bacteria	Proteobacteria	Gammaproteobacteria	Alteromonadales	Colwelliaceae	Colwellia	5	0.375	0.000474068	SRF	268797.27740000002
TARA_030_SRF_0.22-1.6	Bacteria	Proteobacteria	Betaproteobacteria	Burkholderiales	Comamonadaceae	Comamonas	1	0.25	9.48137e-05	SRF	268797.27740000002
TARA_030_SRF_0.22-1.6	Bacteria	Verrucomicrobia	Opitutae	Puniceicoccales	Puniceicoccaceae	Coraliomargarita	856	0	0.0811605	SRF	268797.27740000002
TARA_030_SRF_0.22-1.6	Bacteria	Proteobacteria	Gammaproteobacteria	Legionellales	Coxiellaceae	Coxiella	145	0.00925926	0.013748	SRF	268797.27740000002
TARA_030_SRF_0.22-1.6	Bacteria	Proteobacteria	Gammaproteobacteria	Thiotrichales	Piscirickettsiaceae	Cycloclasticus	1	0.333333	9.48137e-05	SRF	268797.27740000002
TARA_030_SRF_0.22-1.6	Bacteria	Proteobacteria	Alphaproteobacteria	Rhodospirillales	Rhodospirillaceae	Defluviicoccus	356	0.5	0.0337537	SRF	268797.27740000002
TARA_030_SRF_0.22-1.6	Bacteria	Proteobacteria	Gammaproteobacteria	Xanthomonadales	Rhodanobacteraceae	Dyella	2	0	0.000189627	SRF	268797.27740000002
TARA_030_SRF_0.22-1.6	Bacteria	Proteobacteria	Gammaproteobacteria	Oceanospirillales	Endozoicomonadaceae	Endozoicomonas	2	1	0.000189627	SRF	268797.27740000002
TARA_030_SRF_0.22-1.6	Bacteria	Proteobacteria	Alphaproteobacteria	Rhizobiales	Rhizobiaceae	Ensifer	1	0	9.48137e-05	SRF	268797.27740000002
TARA_030_SRF_0.22-1.6	Bacteria	Proteobacteria	Gammaproteobacteria	Enterobacterales	Enterobacteriaceae	Enterobacter	7	0.174164	0.000663696	SRF	268797.27740000002
TARA_030_SRF_0.22-1.6	Bacteria	Proteobacteria	Alphaproteobacteria	Sphingomonadales	Erythrobacteraceae	Erythrobacter	39	0	0.00369773	SRF	268797.27740000002
TARA_030_SRF_0.22-1.6	Bacteria	Bacteroidetes	Cytophagia	Cytophagales	Flammeovirgaceae	Fabibacter	1	0	9.48137e-05	SRF	268797.27740000002
TARA_030_SRF_0.22-1.6	Bacteria	Firmicutes	Clostridia	Clostridiales	Ruminococcaceae	Faecalibacterium	1	0.75	9.48137e-05	SRF	268797.27740000002
TARA_030_SRF_0.22-1.6	Bacteria	Firmicutes	Tissierellia	Tissierellales	Peptoniphilaceae	Finegoldia	1	1	9.48137e-05	SRF	268797.27740000002
TARA_030_SRF_0.22-1.6	Bacteria	Bacteroidetes	Flavobacteriia	Flavobacteriales	Flavobacteriaceae	Flavobacterium	56	0.396429	0.00530957	SRF	268797.27740000002
TARA_030_SRF_0.22-1.6	Bacteria	Bacteroidetes	Flavobacteriia	Flavobacteriales	Crocinitomicaceae	Fluviicola	1	0.5	9.48137e-05	SRF	268797.27740000002
TARA_030_SRF_0.22-1.6	Bacteria	Bacteroidetes	Flavobacteriia	Flavobacteriales	Flavobacteriaceae	Formosa	7	0	0.000663696	SRF	268797.27740000002
TARA_030_SRF_0.22-1.6	Bacteria	Fusobacteria	Fusobacteriia	Fusobacteriales	Fusobacteriaceae	Fusobacterium	1	0.821528	9.48137e-05	SRF	268797.27740000002
TARA_030_SRF_0.22-1.6	Bacteria	Proteobacteria	Alphaproteobacteria	Rhodobacterales	Rhodobacteraceae	Gemmobacter	9	1	0.000853323	SRF	268797.27740000002
TARA_030_SRF_0.22-1.6	Bacteria	Bacteroidetes	Flavobacteriia	Flavobacteriales	Flavobacteriaceae	Gilvibacter	1	0	9.48137e-05	SRF	268797.27740000002
TARA_030_SRF_0.22-1.6	Bacteria	Proteobacteria	Gammaproteobacteria	Alteromonadales	Alteromonadaceae	Glaciecola	6	0	0.000568882	SRF	268797.27740000002
TARA_030_SRF_0.22-1.6	Bacteria	Bacteroidetes	Flavobacteriia	Flavobacteriales	Flavobacteriaceae	Gramella	3	0.166667	0.000284441	SRF	268797.27740000002
TARA_030_SRF_0.22-1.6	Bacteria	Proteobacteria	Gammaproteobacteria	Chromatiales	Granulosicoccaceae	Granulosicoccus	1	0	9.48137e-05	SRF	268797.27740000002
TARA_030_SRF_0.22-1.6	Bacteria	Actinobacteria	Actinobacteria	Micrococcales	Microbacteriaceae	Gryllotalpicola	1	0	9.48137e-05	SRF	268797.27740000002
TARA_030_SRF_0.22-1.6	Bacteria	Proteobacteria	Gammaproteobacteria	Pasteurellales	Pasteurellaceae	Haemophilus	1	0.245521	9.48137e-05	SRF	268797.27740000002
TARA_030_SRF_0.22-1.6	Bacteria	Proteobacteria	Gammaproteobacteria	Cellvibrionales	Halieaceae	Halioglobus	1	0	9.48137e-05	SRF	268797.27740000002
TARA_030_SRF_0.22-1.6	Bacteria	Proteobacteria	Gammaproteobacteria	Oceanospirillales	Halomonadaceae	Halomonas	19	0.64539	0.00180146	SRF	268797.27740000002
TARA_030_SRF_0.22-1.6	Bacteria	Proteobacteria	Gammaproteobacteria	Alteromonadales	Idiomarinaceae	Idiomarina	14	0	0.00132739	SRF	268797.27740000002
TARA_030_SRF_0.22-1.6	Bacteria	Proteobacteria	Alphaproteobacteria	Rhodobacterales	Rhodobacteraceae	Jannaschia	2	0	0.000189627	SRF	268797.27740000002
TARA_030_SRF_0.22-1.6	Bacteria	Proteobacteria	Betaproteobacteria	Burkholderiales	Oxalobacteraceae	Janthinobacterium	1	0.25	9.48137e-05	SRF	268797.27740000002
TARA_030_SRF_0.22-1.6	Bacteria	Proteobacteria	Gammaproteobacteria	Oceanospirillales	Kangiellaceae	Kangiella	1	0	9.48137e-05	SRF	268797.27740000002
TARA_030_SRF_0.22-1.6	Bacteria	Actinobacteria	Actinobacteria	Micrococcales	Micrococcaceae	Kocuria	1	0.0909091	9.48137e-05	SRF	268797.27740000002
TARA_030_SRF_0.22-1.6	Bacteria	Proteobacteria	Alphaproteobacteria	Kordiimonadales	Kordiimonadaceae	Kordiimonas	4	0	0.000379255	SRF	268797.27740000002
TARA_030_SRF_0.22-1.6	Bacteria	Bacteroidetes	Flavobacteriia	Flavobacteriales	Flavobacteriaceae	Lacinutrix	1	0.333333	9.48137e-05	SRF	268797.27740000002
TARA_030_SRF_0.22-1.6	Bacteria	Firmicutes	Bacilli	Lactobacillales	Lactobacillaceae	Lactobacillus	4	0.624971	0.000379255	SRF	268797.27740000002
TARA_030_SRF_0.22-1.6	Bacteria	Proteobacteria	Betaproteobacteria	Burkholderiales	Burkholderiaceae	Lautropia	1	1	9.48137e-05	SRF	268797.27740000002
TARA_030_SRF_0.22-1.6	Bacteria	Proteobacteria	Gammaproteobacteria	Legionellales	Legionellaceae	Legionella	8	0.0516502	0.00075851	SRF	268797.27740000002
TARA_030_SRF_0.22-1.6	Bacteria	Proteobacteria	Alphaproteobacteria	Rhodobacterales	Rhodobacteraceae	Leisingera	8	0	0.00075851	SRF	268797.27740000002
TARA_030_SRF_0.22-1.6	Bacteria	Cyanobacteria		Synechococcales	Leptolyngbyaceae	Leptolyngbya	1	0.8	9.48137e-05	SRF	268797.27740000002
TARA_030_SRF_0.22-1.6	Bacteria	Proteobacteria	Betaproteobacteria	Burkholderiales	Burkholderiaceae	Limnobacter	1	0	9.48137e-05	SRF	268797.27740000002
TARA_030_SRF_0.22-1.6	Bacteria	Proteobacteria	Gammaproteobacteria	Oceanospirillales	Litoricolaceae	Litoricola	234	0	0.0221864	SRF	268797.27740000002
TARA_030_SRF_0.22-1.6	Bacteria	Bacteroidetes	Flavobacteriia	Flavobacteriales	Flavobacteriaceae	Lutibacter	4	1	0.000379255	SRF	268797.27740000002
TARA_030_SRF_0.22-1.6	Bacteria	Proteobacteria	Gammaproteobacteria	Xanthomonadales	Xanthomonadaceae	Lysobacter	3	0	0.000284441	SRF	268797.27740000002
TARA_030_SRF_0.22-1.6	Bacteria	Proteobacteria	Alphaproteobacteria	Rhodospirillales	Rhodospirillaceae	Magnetospira	83	1	0.00786954	SRF	268797.27740000002
TARA_030_SRF_0.22-1.6	Bacteria	Proteobacteria	Alphaproteobacteria	Rhodobacterales	Hyphomonadaceae	Maricaulis	1	0	9.48137e-05	SRF	268797.27740000002
TARA_030_SRF_0.22-1.6	Bacteria	Firmicutes	Bacilli	Lactobacillales	Carnobacteriaceae	Marinilactibacillus	10	1	0.000948137	SRF	268797.27740000002
TARA_030_SRF_0.22-1.6	Bacteria	Proteobacteria	Gammaproteobacteria	Alteromonadales	Alteromonadaceae	Marinobacter	11	0.176471	0.00104295	SRF	268797.27740000002
TARA_030_SRF_0.22-1.6	Bacteria	Proteobacteria	Gammaproteobacteria	Oceanospirillales	Oceanospirillaceae	Marinobacterium	22	0.5	0.0020859	SRF	268797.27740000002
TARA_030_SRF_0.22-1.6	Bacteria	Proteobacteria	Gammaproteobacteria	Oceanospirillales	Oceanospirillaceae	Marinomonas	2	0.642857	0.000189627	SRF	268797.27740000002
TARA_030_SRF_0.22-1.6	Bacteria	Proteobacteria	Alphaproteobacteria	Rhodobacterales	Rhodobacteraceae	Marinovum	1	1	9.48137e-05	SRF	268797.27740000002
TARA_030_SRF_0.22-1.6	Bacteria	Proteobacteria	Alphaproteobacteria	Rhizobiales	Aurantimonadaceae	Martelella	1	0.5	9.48137e-05	SRF	268797.27740000002
TARA_030_SRF_0.22-1.6	Bacteria	Proteobacteria	Betaproteobacteria	Burkholderiales	Oxalobacteraceae	Massilia	62	0	0.00587845	SRF	268797.27740000002
TARA_030_SRF_0.22-1.6	Bacteria	Proteobacteria	Alphaproteobacteria	Rhizobiales	Methylobacteriaceae	Methylobacterium	2	0.25	0.000189627	SRF	268797.27740000002
TARA_030_SRF_0.22-1.6	Bacteria	Proteobacteria	Alphaproteobacteria	Rhizobiales	Methylocystaceae	Methylocystis	1	0.4	9.48137e-05	SRF	268797.27740000002
TARA_030_SRF_0.22-1.6	Bacteria	Cyanobacteria		Chroococcales	Microcystaceae	Microcystis	13	1	0.00123258	SRF	268797.27740000002
TARA_030_SRF_0.22-1.6	Bacteria	Proteobacteria	Gammaproteobacteria	Pseudomonadales	Moraxellaceae	Moraxella	2	0.857143	0.000189627	SRF	268797.27740000002
TARA_030_SRF_0.22-1.6	Bacteria	Bacteroidetes	Flavobacteriia	Flavobacteriales	Flavobacteriaceae	Muricauda	5	0	0.000474068	SRF	268797.27740000002
TARA_030_SRF_0.22-1.6	Bacteria	Proteobacteria	Gammaproteobacteria	Oceanospirillales	Oceanospirillaceae	Neptunomonas	1	0.666667	9.48137e-05	SRF	268797.27740000002
TARA_030_SRF_0.22-1.6	Bacteria	Proteobacteria	Alphaproteobacteria	Rhizobiales	Phyllobacteriaceae	Nitratireductor	8	0	0.00075851	SRF	268797.27740000002
TARA_030_SRF_0.22-1.6	Bacteria	Proteobacteria	Gammaproteobacteria	Chromatiales	Chromatiaceae	Nitrosococcus	4	1	0.000379255	SRF	268797.27740000002
TARA_030_SRF_0.22-1.6	Bacteria	Proteobacteria	Betaproteobacteria	Nitrosomonadales	Nitrosomonadaceae	Nitrosomonas	1	0.875	9.48137e-05	SRF	268797.27740000002
TARA_030_SRF_0.22-1.6	Bacteria	Proteobacteria	Alphaproteobacteria	Sphingomonadales	Sphingomonadaceae	Novosphingobium	2	0	0.000189627	SRF	268797.27740000002
TARA_030_SRF_0.22-1.6	Bacteria	Proteobacteria	Alphaproteobacteria	Rhodobacterales	Rhodobacteraceae	Oceanicola	1	0	9.48137e-05	SRF	268797.27740000002
TARA_030_SRF_0.22-1.6	Bacteria	Proteobacteria	Gammaproteobacteria	Oceanospirillales	Oleiphilaceae	Oleiphilus	1	0	9.48137e-05	SRF	268797.27740000002
TARA_030_SRF_0.22-1.6	Bacteria	Proteobacteria	Gammaproteobacteria	Oceanospirillales	Oceanospirillaceae	Oleispira	17	0	0.00161183	SRF	268797.27740000002
TARA_030_SRF_0.22-1.6	Bacteria	Verrucomicrobia	Opitutae	Opitutales	Opitutaceae	Opitutus	1	0	9.48137e-05	SRF	268797.27740000002
TARA_030_SRF_0.22-1.6	Bacteria	Bacteroidetes	Flavobacteriia	Flavobacteriales	Flavobacteriaceae	Ornithobacterium	2	1	0.000189627	SRF	268797.27740000002
TARA_030_SRF_0.22-1.6	Bacteria	Bacteroidetes	Flavobacteriia	Flavobacteriales	Cryomorphaceae	Owenweeksia	742	0	0.0703518	SRF	268797.27740000002
TARA_030_SRF_0.22-1.6	Bacteria	Firmicutes	Bacilli	Bacillales	Paenibacillaceae	Paenibacillus	1	0.408962	9.48137e-05	SRF	268797.27740000002
TARA_030_SRF_0.22-1.6	Bacteria	Proteobacteria	Alphaproteobacteria	Rhodobacterales	Rhodobacteraceae	Paracoccus	18	0.25	0.00170665	SRF	268797.27740000002
TARA_030_SRF_0.22-1.6	Bacteria	Proteobacteria	Alphaproteobacteria	Rhizobiales	Hyphomicrobiaceae	Pelagibacterium	1	0	9.48137e-05	SRF	268797.27740000002
TARA_030_SRF_0.22-1.6	Bacteria	Proteobacteria	Alphaproteobacteria	Rhodobacterales	Rhodobacteraceae	Phaeobacter	1	0	9.48137e-05	SRF	268797.27740000002
TARA_030_SRF_0.22-1.6	Bacteria	Planctomycetes	Planctomycetia	Planctomycetales	Planctomycetaceae	Planctomyces	31	0.5	0.00293922	SRF	268797.27740000002
TARA_030_SRF_0.22-1.6	Bacteria	Proteobacteria	Gammaproteobacteria	Enterobacterales		Plesiomonas	2	0	0.000189627	SRF	268797.27740000002
TARA_030_SRF_0.22-1.6	Bacteria	Bacteroidetes	Flavobacteriia	Flavobacteriales	Flavobacteriaceae	Polaribacter	4	0.214286	0.000379255	SRF	268797.27740000002
TARA_030_SRF_0.22-1.6	Bacteria	Proteobacteria	Betaproteobacteria	Burkholderiales	Burkholderiaceae	Polynucleobacter	504	0	0.0477861	SRF	268797.27740000002
TARA_030_SRF_0.22-1.6	Bacteria	Cyanobacteria		Synechococcales	Prochloraceae	Prochlorococcus	1491	0	0.141367	SRF	268797.27740000002
TARA_030_SRF_0.22-1.6	Bacteria	Actinobacteria	Actinobacteria	Propionibacteriales	Propionibacteriaceae	Propionibacterium	5	0.666667	0.000474068	SRF	268797.27740000002
TARA_030_SRF_0.22-1.6	Bacteria	Proteobacteria	Gammaproteobacteria	Alteromonadales	Pseudoalteromonadaceae	Pseudoalteromonas	88	0.197872	0.0083436	SRF	268797.27740000002
TARA_030_SRF_0.22-1.6	Bacteria	Proteobacteria	Gammaproteobacteria	Pseudomonadales	Pseudomonadaceae	Pseudomonas	191	0.0600604	0.0181094	SRF	268797.27740000002
TARA_030_SRF_0.22-1.6	Bacteria	Proteobacteria	Gammaproteobacteria	Xanthomonadales	Xanthomonadaceae	Pseudoxanthomonas	1	0.25	9.48137e-05	SRF	268797.27740000002
TARA_030_SRF_0.22-1.6	Bacteria	Proteobacteria	Gammaproteobacteria	Pseudomonadales	Moraxellaceae	Psychrobacter	11	0.388889	0.00104295	SRF	268797.27740000002
TARA_030_SRF_0.22-1.6	Bacteria	Proteobacteria	Gammaproteobacteria	Chromatiales	Chromatiaceae	Rheinheimera	2	0.333333	0.000189627	SRF	268797.27740000002
TARA_030_SRF_0.22-1.6	Bacteria	Proteobacteria	Alphaproteobacteria	Rhizobiales	Rhizobiaceae	Rhizobium	1	0.0384615	9.48137e-05	SRF	268797.27740000002
TARA_030_SRF_0.22-1.6	Bacteria	Proteobacteria	Gammaproteobacteria	Xanthomonadales	Rhodanobacteraceae	Rhodanobacter	1	0	9.48137e-05	SRF	268797.27740000002
TARA_030_SRF_0.22-1.6	Bacteria	Proteobacteria	Alphaproteobacteria	Rhodobacterales	Rhodobacteraceae	Rhodobacter	9	0.45	0.000853323	SRF	268797.27740000002
TARA_030_SRF_0.22-1.6	Bacteria	Planctomycetes	Planctomycetia	Planctomycetales	Planctomycetaceae	Rhodopirellula	2	0	0.000189627	SRF	268797.27740000002
TARA_030_SRF_0.22-1.6	Bacteria	Proteobacteria	Alphaproteobacteria	Rhizobiales	Hyphomicrobiaceae	Rhodoplanes	1	0	9.48137e-05	SRF	268797.27740000002
TARA_030_SRF_0.22-1.6	Bacteria	Proteobacteria	Alphaproteobacteria	Rhodobacterales	Rhodobacteraceae	Rhodovulum	65	1	0.00616289	SRF	268797.27740000002
TARA_030_SRF_0.22-1.6	Bacteria	Proteobacteria	Alphaproteobacteria	Rickettsiales	Rickettsiaceae	Rickettsia	2	0	0.000189627	SRF	268797.27740000002
TARA_030_SRF_0.22-1.6	Bacteria	Proteobacteria	Alphaproteobacteria	Rhodobacterales	Rhodobacteraceae	Roseobacter	20	0	0.00189627	SRF	268797.27740000002
TARA_030_SRF_0.22-1.6	Bacteria	Proteobacteria	Alphaproteobacteria	Rhodobacterales	Rhodobacteraceae	Roseovarius	74	0	0.00701621	SRF	268797.27740000002
TARA_030_SRF_0.22-1.6	Bacteria	Actinobacteria	Actinobacteria	Micrococcales	Micrococcaceae	Rothia	1	0.678571	9.48137e-05	SRF	268797.27740000002
TARA_030_SRF_0.22-1.6	Bacteria	Actinobacteria	Rubrobacteria	Rubrobacterales	Rubrobacteraceae	Rubrobacter	1	0.6	9.48137e-05	SRF	268797.27740000002
TARA_030_SRF_0.22-1.6	Bacteria	Proteobacteria	Alphaproteobacteria	Rhodobacterales	Rhodobacteraceae	Ruegeria	9	0.2	0.000853323	SRF	268797.27740000002
TARA_030_SRF_0.22-1.6	Bacteria	Firmicutes	Clostridia	Clostridiales	Ruminococcaceae	Ruminococcus	6	1	0.000568882	SRF	268797.27740000002
TARA_030_SRF_0.22-1.6	Bacteria	Proteobacteria	Alphaproteobacteria	Rhodobacterales	Rhodobacteraceae	Sagittula	3	0	0.000284441	SRF	268797.27740000002
TARA_030_SRF_0.22-1.6	Bacteria	Proteobacteria	Gammaproteobacteria	Oceanospirillales	Halomonadaceae	Salinicola	3	0	0.000284441	SRF	268797.27740000002
TARA_030_SRF_0.22-1.6	Bacteria	Proteobacteria	Gammaproteobacteria	Alteromonadales	Alteromonadaceae	Salinimonas	2	0.2	0.000189627	SRF	268797.27740000002
TARA_030_SRF_0.22-1.6	Bacteria	Proteobacteria	Gammaproteobacteria	Alteromonadales	Shewanellaceae	Shewanella	14	0.20562	0.00132739	SRF	268797.27740000002
TARA_030_SRF_0.22-1.6	Bacteria	Proteobacteria	Gammaproteobacteria	Cellvibrionales	Cellvibrionaceae	Simiduia	1	0	9.48137e-05	SRF	268797.27740000002
TARA_030_SRF_0.22-1.6	Bacteria	Proteobacteria	Betaproteobacteria	Burkholderiales	Comamonadaceae	Simplicispira	1	0	9.48137e-05	SRF	268797.27740000002
TARA_030_SRF_0.22-1.6	Bacteria	Proteobacteria	Alphaproteobacteria	Sphingomonadales	Sphingomonadaceae	Sphingobium	4	0.24	0.000379255	SRF	268797.27740000002
TARA_030_SRF_0.22-1.6	Bacteria	Proteobacteria	Alphaproteobacteria	Sphingomonadales	Sphingomonadaceae	Sphingomonas	107	0.0888889	0.0101451	SRF	268797.27740000002
TARA_030_SRF_0.22-1.6	Bacteria	Proteobacteria	Alphaproteobacteria	Sphingomonadales	Sphingomonadaceae	Sphingopyxis	1	0.0666667	9.48137e-05	SRF	268797.27740000002
TARA_030_SRF_0.22-1.6	Bacteria	Firmicutes	Bacilli	Bacillales	Staphylococcaceae	Staphylococcus	10	0.311514	0.000948137	SRF	268797.27740000002
TARA_030_SRF_0.22-1.6	Bacteria	Proteobacteria	Alphaproteobacteria	Rhodobacterales	Rhodobacteraceae	Stappia	7	0.5	0.000663696	SRF	268797.27740000002
TARA_030_SRF_0.22-1.6	Bacteria	Proteobacteria	Gammaproteobacteria	Xanthomonadales	Xanthomonadaceae	Stenotrophomonas	8	0.0431034	0.00075851	SRF	268797.27740000002
TARA_030_SRF_0.22-1.6	Bacteria	Firmicutes	Bacilli	Lactobacillales	Streptococcaceae	Streptococcus	4	0.57981	0.000379255	SRF	268797.27740000002
TARA_030_SRF_0.22-1.6	Bacteria	Proteobacteria	Alphaproteobacteria	Rhodobacterales	Rhodobacteraceae	Sulfitobacter	76	0.0833333	0.00720584	SRF	268797.27740000002
TARA_030_SRF_0.22-1.6	Bacteria	Proteobacteria	Epsilonproteobacteria	Campylobacterales	Helicobacteraceae	Sulfurimonas	10	0.166667	0.000948137	SRF	268797.27740000002
TARA_030_SRF_0.22-1.6	Bacteria	Proteobacteria	Epsilonproteobacteria			Sulfurovum	2	0.666667	0.000189627	SRF	268797.27740000002
TARA_030_SRF_0.22-1.6	Bacteria	Cyanobacteria		Synechococcales	Synechococcaceae	Synechococcus	655	0.167164	0.062103	SRF	268797.27740000002
TARA_030_SRF_0.22-1.6	Bacteria	Bacteroidetes	Flavobacteriia	Flavobacteriales	Flavobacteriaceae	Tamlana	2	1	0.000189627	SRF	268797.27740000002
TARA_030_SRF_0.22-1.6	Bacteria	Bacteroidetes	Flavobacteriia	Flavobacteriales	Flavobacteriaceae	Tenacibaculum	8	0.214286	0.00075851	SRF	268797.27740000002
TARA_030_SRF_0.22-1.6	Bacteria	Proteobacteria	Alphaproteobacteria	Rhodobacterales	Rhodobacteraceae	Thalassobius	22	0	0.0020859	SRF	268797.27740000002
TARA_030_SRF_0.22-1.6	Bacteria	Proteobacteria	Alphaproteobacteria	Rhodospirillales	Rhodospirillaceae	Thalassospira	4	0	0.000379255	SRF	268797.27740000002
TARA_030_SRF_0.22-1.6	Bacteria	Proteobacteria	Betaproteobacteria	Rhodocyclales	Zoogloeaceae	Thauera	2	0.833333	0.000189627	SRF	268797.27740000002
TARA_030_SRF_0.22-1.6	Bacteria	Proteobacteria	Gammaproteobacteria	Xanthomonadales	Xanthomonadaceae	Thermomonas	2	0	0.000189627	SRF	268797.27740000002
TARA_030_SRF_0.22-1.6	Archaea	Euryarchaeota	Thermoplasmata	Thermoplasmatales	Thermoplasmataceae	Thermoplasma	2	0.5	0.000189627	SRF	268797.27740000002
TARA_030_SRF_0.22-1.6	Bacteria	Cyanobacteria		Synechococcales	Synechococcaceae	Thermosynechococcus	1	0.625	9.48137e-05	SRF	268797.27740000002
TARA_030_SRF_0.22-1.6	Bacteria	Proteobacteria	Betaproteobacteria	Nitrosomonadales	Thiobacillaceae	Thiobacillus	22	0.5	0.0020859	SRF	268797.27740000002
TARA_030_SRF_0.22-1.6	Bacteria	Proteobacteria	Gammaproteobacteria	Thiotrichales	Piscirickettsiaceae	Thiomicrospira	2	0.333333	0.000189627	SRF	268797.27740000002
TARA_030_SRF_0.22-1.6	Bacteria	Proteobacteria	Gammaproteobacteria	Thiotrichales	Thiotrichaceae	Thiothrix	139	1	0.0131791	SRF	268797.27740000002
TARA_030_SRF_0.22-1.6	Bacteria	Spirochaetes	Spirochaetia	Spirochaetales	Spirochaetaceae	Treponema	1	0.558824	9.48137e-05	SRF	268797.27740000002
TARA_030_SRF_0.22-1.6	Bacteria	Proteobacteria	Betaproteobacteria	Burkholderiales	Oxalobacteraceae	Undibacterium	1	0.25	9.48137e-05	SRF	268797.27740000002
TARA_030_SRF_0.22-1.6	Bacteria	Proteobacteria	Betaproteobacteria	Burkholderiales	Comamonadaceae	Variovorax	465	0.285714	0.0440884	SRF	268797.27740000002
TARA_030_SRF_0.22-1.6	Bacteria	Firmicutes	Negativicutes	Veillonellales	Veillonellaceae	Veillonella	1	0.966667	9.48137e-05	SRF	268797.27740000002
TARA_030_SRF_0.22-1.6	Bacteria	Proteobacteria	Gammaproteobacteria	Vibrionales	Vibrionaceae	Vibrio	33	0.213734	0.00312885	SRF	268797.27740000002
TARA_030_SRF_0.22-1.6	Bacteria	Bacteroidetes	Flavobacteriia	Flavobacteriales	Flavobacteriaceae	Winogradskyella	3	0.125	0.000284441	SRF	268797.27740000002
TARA_030_SRF_0.22-1.6	Bacteria	Proteobacteria	Alphaproteobacteria	Rhodobacterales	Rhodobacteraceae	Yangia	8	0	0.00075851	SRF	268797.27740000002
TARA_032_SRF_0.22-1.6	Bacteria	Proteobacteria	Betaproteobacteria	Burkholderiales	Alcaligenaceae	Achromobacter	132	0.138095	0.00611564	SRF	651099.71510000003
TARA_032_SRF_0.22-1.6	Bacteria	Proteobacteria	Gammaproteobacteria	Acidiferrobacterales	Acidiferrobacteraceae	Acidiferrobacter	1	1	4.63306e-05	SRF	651099.71510000003
TARA_032_SRF_0.22-1.6	Bacteria	Proteobacteria	Betaproteobacteria	Burkholderiales	Comamonadaceae	Acidovorax	2	0.44958	9.26612e-05	SRF	651099.71510000003
TARA_032_SRF_0.22-1.6	Bacteria	Proteobacteria	Gammaproteobacteria	Pseudomonadales	Moraxellaceae	Acinetobacter	27	0.367588	0.00125093	SRF	651099.71510000003
TARA_032_SRF_0.22-1.6	Bacteria	Proteobacteria	Gammaproteobacteria	Oceanospirillales	Alcanivoracaceae	Alcanivorax	19	0.375	0.000880282	SRF	651099.71510000003
TARA_032_SRF_0.22-1.6	Bacteria	Proteobacteria	Gammaproteobacteria	Vibrionales	Vibrionaceae	Aliivibrio	1	0.333333	4.63306e-05	SRF	651099.71510000003
TARA_032_SRF_0.22-1.6	Bacteria	Proteobacteria	Gammaproteobacteria	Alteromonadales	Alteromonadaceae	Alteromonas	87	0.222222	0.00403076	SRF	651099.71510000003
TARA_032_SRF_0.22-1.6	Bacteria	Proteobacteria	Alphaproteobacteria	Rhizobiales	Rhodobiaceae	Anderseniella	3	0	0.000138992	SRF	651099.71510000003
TARA_032_SRF_0.22-1.6	Bacteria	Proteobacteria	Gammaproteobacteria	Legionellales	Coxiellaceae	Aquicella	17	0	0.00078762	SRF	651099.71510000003
TARA_032_SRF_0.22-1.6	Bacteria	Bacteroidetes	Flavobacteriia	Flavobacteriales	Flavobacteriaceae	Aquimarina	1	0	4.63306e-05	SRF	651099.71510000003
TARA_032_SRF_0.22-1.6	Bacteria	Proteobacteria	Epsilonproteobacteria	Campylobacterales	Campylobacteraceae	Arcobacter	4	0.58547	0.000185322	SRF	651099.71510000003
TARA_032_SRF_0.22-1.6	Bacteria	Proteobacteria	Alphaproteobacteria	Rhizobiales	Xanthobacteraceae	Azorhizobium	1	0	4.63306e-05	SRF	651099.71510000003
TARA_032_SRF_0.22-1.6	Bacteria	Proteobacteria	Betaproteobacteria	Rhodocyclales	Rhodocyclaceae	Azospira	2	0	9.26612e-05	SRF	651099.71510000003
TARA_032_SRF_0.22-1.6	Bacteria	Proteobacteria	Alphaproteobacteria	Rhodospirillales	Rhodospirillaceae	Azospirillum	1	0.45	4.63306e-05	SRF	651099.71510000003
TARA_032_SRF_0.22-1.6	Bacteria	Firmicutes	Bacilli	Bacillales	Bacillaceae	Bacillus	1	0.0762073	4.63306e-05	SRF	651099.71510000003
TARA_032_SRF_0.22-1.6	Bacteria	Proteobacteria	Oligoflexia	Bacteriovoracales	Bacteriovoracaceae	Bacteriovorax	2	0	9.26612e-05	SRF	651099.71510000003
TARA_032_SRF_0.22-1.6	Bacteria	Proteobacteria	Oligoflexia	Bdellovibrionales	Bdellovibrionaceae	Bdellovibrio	2	0.166667	9.26612e-05	SRF	651099.71510000003
TARA_032_SRF_0.22-1.6	Bacteria	Firmicutes	Clostridia	Clostridiales	Lachnospiraceae	Blautia	1	0.555556	4.63306e-05	SRF	651099.71510000003
TARA_032_SRF_0.22-1.6	Bacteria	Calditrichaeota	Calditrichae	Calditrichales	Calditrichaceae	Caldithrix	1	1	4.63306e-05	SRF	651099.71510000003
TARA_032_SRF_0.22-1.6	Bacteria	Bacteroidetes	Cytophagia	Cytophagales	Amoebophilaceae	Candidatus Amoebophilus	1	0	4.63306e-05	SRF	651099.71510000003
TARA_032_SRF_0.22-1.6	Bacteria	Proteobacteria	Alphaproteobacteria	Pelagibacterales	Pelagibacteraceae	Candidatus Pelagibacter	1536	0	0.0711638	SRF	651099.71510000003
TARA_032_SRF_0.22-1.6	Bacteria	Proteobacteria	Alphaproteobacteria			Candidatus Puniceispirillum	14	1	0.000648629	SRF	651099.71510000003
TARA_032_SRF_0.22-1.6	Bacteria	Firmicutes	Bacilli	Lactobacillales	Carnobacteriaceae	Carnobacterium	3	0	0.000138992	SRF	651099.71510000003
TARA_032_SRF_0.22-1.6	Archaea	Thaumarchaeota		Cenarchaeales	Cenarchaeaceae	Cenarchaeum	1	0	4.63306e-05	SRF	651099.71510000003
TARA_032_SRF_0.22-1.6	Bacteria	Firmicutes	Clostridia	Clostridiales	Clostridiaceae	Clostridium	4	0.641845	0.000185322	SRF	651099.71510000003
TARA_032_SRF_0.22-1.6	Bacteria	Proteobacteria	Alphaproteobacteria	Rhizobiales	Cohaesibacteraceae	Cohaesibacter	2	1	9.26612e-05	SRF	651099.71510000003
TARA_032_SRF_0.22-1.6	Bacteria	Actinobacteria	Coriobacteriia	Coriobacteriales	Coriobacteriaceae	Collinsella	1	0	4.63306e-05	SRF	651099.71510000003
TARA_032_SRF_0.22-1.6	Bacteria	Proteobacteria	Gammaproteobacteria	Cellvibrionales	Halieaceae	Congregibacter	1	0	4.63306e-05	SRF	651099.71510000003
TARA_032_SRF_0.22-1.6	Bacteria	Verrucomicrobia	Opitutae	Puniceicoccales	Puniceicoccaceae	Coraliomargarita	4	0	0.000185322	SRF	651099.71510000003
TARA_032_SRF_0.22-1.6	Bacteria	Proteobacteria	Gammaproteobacteria	Legionellales	Coxiellaceae	Coxiella	220	0.00925926	0.0101927	SRF	651099.71510000003
TARA_032_SRF_0.22-1.6	Bacteria	Proteobacteria	Alphaproteobacteria	Rhodospirillales	Rhodospirillaceae	Defluviicoccus	417	0.5	0.0193199	SRF	651099.71510000003
TARA_032_SRF_0.22-1.6	Bacteria	Proteobacteria	Alphaproteobacteria	Sphingomonadales	Erythrobacteraceae	Erythrobacter	11	0	0.000509637	SRF	651099.71510000003
TARA_032_SRF_0.22-1.6	Bacteria	Firmicutes	Clostridia	Clostridiales	Ruminococcaceae	Faecalibacterium	1	0.75	4.63306e-05	SRF	651099.71510000003
TARA_032_SRF_0.22-1.6	Bacteria	Proteobacteria	Alphaproteobacteria	Rhizobiales	Hyphomicrobiaceae	Filomicrobium	1	1	4.63306e-05	SRF	651099.71510000003
TARA_032_SRF_0.22-1.6	Bacteria	Bacteroidetes	Flavobacteriia	Flavobacteriales	Flavobacteriaceae	Flavobacterium	6	0.396429	0.000277984	SRF	651099.71510000003
TARA_032_SRF_0.22-1.6	Bacteria	Bacteroidetes	Flavobacteriia	Flavobacteriales	Crocinitomicaceae	Fluviicola	37	0.5	0.00171423	SRF	651099.71510000003
TARA_032_SRF_0.22-1.6	Bacteria	Bacteroidetes	Flavobacteriia	Flavobacteriales	Flavobacteriaceae	Formosa	3	0	0.000138992	SRF	651099.71510000003
TARA_032_SRF_0.22-1.6	Bacteria	Firmicutes	Bacilli	Bacillales	Bacillaceae	Geobacillus	1	0.840278	4.63306e-05	SRF	651099.71510000003
TARA_032_SRF_0.22-1.6	Bacteria	Proteobacteria	Gammaproteobacteria	Chromatiales	Granulosicoccaceae	Granulosicoccus	2	0	9.26612e-05	SRF	651099.71510000003
TARA_032_SRF_0.22-1.6	Bacteria	Proteobacteria	Gammaproteobacteria	Vibrionales	Vibrionaceae	Grimontia	4	0	0.000185322	SRF	651099.71510000003
TARA_032_SRF_0.22-1.6	Bacteria	Proteobacteria	Gammaproteobacteria	Pasteurellales	Pasteurellaceae	Haemophilus	2	0.245521	9.26612e-05	SRF	651099.71510000003
TARA_032_SRF_0.22-1.6	Bacteria	Proteobacteria	Gammaproteobacteria	Cellvibrionales	Halieaceae	Halioglobus	2	0	9.26612e-05	SRF	651099.71510000003
TARA_032_SRF_0.22-1.6	Bacteria	Proteobacteria	Gammaproteobacteria	Oceanospirillales	Halomonadaceae	Halomonas	38	0.64539	0.00176056	SRF	651099.71510000003
TARA_032_SRF_0.22-1.6	Bacteria	Proteobacteria	Alphaproteobacteria	Rhodobacterales	Hyphomonadaceae	Hirschia	1	0	4.63306e-05	SRF	651099.71510000003
TARA_032_SRF_0.22-1.6	Bacteria	Bacteroidetes	Cytophagia	Cytophagales	Hymenobacteraceae	Hymenobacter	2	0.181818	9.26612e-05	SRF	651099.71510000003
TARA_032_SRF_0.22-1.6	Bacteria	Proteobacteria	Gammaproteobacteria	Alteromonadales	Idiomarinaceae	Idiomarina	10	0	0.000463306	SRF	651099.71510000003
TARA_032_SRF_0.22-1.6	Bacteria	Actinobacteria	Acidimicrobiia	Acidimicrobiales	Acidimicrobiaceae	Ilumatobacter	2	0	9.26612e-05	SRF	651099.71510000003
TARA_032_SRF_0.22-1.6	Bacteria	Proteobacteria	Alphaproteobacteria	Kordiimonadales	Kordiimonadaceae	Kordiimonas	2	0	9.26612e-05	SRF	651099.71510000003
TARA_032_SRF_0.22-1.6	Bacteria	Bacteroidetes	Flavobacteriia	Flavobacteriales	Flavobacteriaceae	Lacinutrix	1	0.333333	4.63306e-05	SRF	651099.71510000003
TARA_032_SRF_0.22-1.6	Bacteria	Firmicutes	Bacilli	Lactobacillales	Lactobacillaceae	Lactobacillus	1	0.624971	4.63306e-05	SRF	651099.71510000003
TARA_032_SRF_0.22-1.6	Bacteria	Proteobacteria	Betaproteobacteria	Burkholderiales	Burkholderiaceae	Lautropia	1	1	4.63306e-05	SRF	651099.71510000003
TARA_032_SRF_0.22-1.6	Bacteria	Proteobacteria	Gammaproteobacteria	Legionellales	Legionellaceae	Legionella	2	0.0516502	9.26612e-05	SRF	651099.71510000003
TARA_032_SRF_0.22-1.6	Bacteria	Proteobacteria	Alphaproteobacteria	Rhodobacterales	Rhodobacteraceae	Leisingera	2	0	9.26612e-05	SRF	651099.71510000003
TARA_032_SRF_0.22-1.6	Bacteria	Cyanobacteria		Synechococcales	Leptolyngbyaceae	Leptolyngbya	1	0.8	4.63306e-05	SRF	651099.71510000003
TARA_032_SRF_0.22-1.6	Bacteria	Nitrospirae	Nitrospira	Nitrospirales	Nitrospiraceae	Leptospirillum	3	0.333333	0.000138992	SRF	651099.71510000003
TARA_032_SRF_0.22-1.6	Bacteria	Proteobacteria	Betaproteobacteria	Burkholderiales	Burkholderiaceae	Limnobacter	1	0	4.63306e-05	SRF	651099.71510000003
TARA_032_SRF_0.22-1.6	Bacteria	Proteobacteria	Betaproteobacteria	Burkholderiales	Comamonadaceae	Limnohabitans	2	0	9.26612e-05	SRF	651099.71510000003
TARA_032_SRF_0.22-1.6	Bacteria	Proteobacteria	Gammaproteobacteria	Oceanospirillales	Litoricolaceae	Litoricola	99	0	0.00458673	SRF	651099.71510000003
TARA_032_SRF_0.22-1.6	Bacteria	Proteobacteria	Alphaproteobacteria	Rhodospirillales	Rhodospirillaceae	Magnetospira	135	1	0.00625463	SRF	651099.71510000003
TARA_032_SRF_0.22-1.6	Bacteria	Proteobacteria	Alphaproteobacteria	Rhodobacterales	Hyphomonadaceae	Maricaulis	2	0	9.26612e-05	SRF	651099.71510000003
TARA_032_SRF_0.22-1.6	Bacteria	Firmicutes	Bacilli	Lactobacillales	Carnobacteriaceae	Marinilactibacillus	60	1	0.00277984	SRF	651099.71510000003
TARA_032_SRF_0.22-1.6	Bacteria	Proteobacteria	Gammaproteobacteria	Alteromonadales	Alteromonadaceae	Marinobacter	50	0.176471	0.00231653	SRF	651099.71510000003
TARA_032_SRF_0.22-1.6	Bacteria	Proteobacteria	Gammaproteobacteria	Oceanospirillales	Oceanospirillaceae	Marinobacterium	11	0.5	0.000509637	SRF	651099.71510000003
TARA_032_SRF_0.22-1.6	Bacteria	Proteobacteria	Gammaproteobacteria	Oceanospirillales	Oceanospirillaceae	Marinomonas	2	0.642857	9.26612e-05	SRF	651099.71510000003
TARA_032_SRF_0.22-1.6	Bacteria	Proteobacteria	Alphaproteobacteria	Rhodobacterales	Rhodobacteraceae	Marinovum	15	1	0.000694959	SRF	651099.71510000003
TARA_032_SRF_0.22-1.6	Bacteria	Actinobacteria	Actinobacteria	Propionibacteriales	Nocardioidaceae	Marmoricola	1	0	4.63306e-05	SRF	651099.71510000003
TARA_032_SRF_0.22-1.6	Bacteria	Proteobacteria	Betaproteobacteria	Burkholderiales	Oxalobacteraceae	Massilia	50	0	0.00231653	SRF	651099.71510000003
TARA_032_SRF_0.22-1.6	Bacteria	Proteobacteria	Alphaproteobacteria	Rhizobiales	Phyllobacteriaceae	Mesorhizobium	1	0.0540541	4.63306e-05	SRF	651099.71510000003
TARA_032_SRF_0.22-1.6	Bacteria	Proteobacteria	Gammaproteobacteria	Thiotrichales	Piscirickettsiaceae	Methylophaga	2	1	9.26612e-05	SRF	651099.71510000003
TARA_032_SRF_0.22-1.6	Bacteria	Cyanobacteria		Chroococcales	Microcystaceae	Microcystis	4	1	0.000185322	SRF	651099.71510000003
TARA_032_SRF_0.22-1.6	Bacteria	Actinobacteria	Actinobacteria	Propionibacteriales	Nocardioidaceae	Micropruina	1	0	4.63306e-05	SRF	651099.71510000003
TARA_032_SRF_0.22-1.6	Bacteria	Proteobacteria	Betaproteobacteria	Neisseriales	Neisseriaceae	Neisseria	1	0.882155	4.63306e-05	SRF	651099.71510000003
TARA_032_SRF_0.22-1.6	Bacteria	Proteobacteria	Gammaproteobacteria	Oceanospirillales	Oceanospirillaceae	Neptunomonas	3	0.666667	0.000138992	SRF	651099.71510000003
TARA_032_SRF_0.22-1.6	Bacteria	Proteobacteria	Alphaproteobacteria	Rhizobiales	Phyllobacteriaceae	Nitratireductor	1	0	4.63306e-05	SRF	651099.71510000003
TARA_032_SRF_0.22-1.6	Bacteria	Proteobacteria	Gammaproteobacteria	Chromatiales	Chromatiaceae	Nitrosococcus	13	1	0.000602298	SRF	651099.71510000003
TARA_032_SRF_0.22-1.6	Bacteria	Actinobacteria	Actinobacteria	Propionibacteriales	Nocardioidaceae	Nocardioides	4	0.107143	0.000185322	SRF	651099.71510000003
TARA_032_SRF_0.22-1.6	Bacteria	Proteobacteria	Alphaproteobacteria	Sphingomonadales	Sphingomonadaceae	Novosphingobium	3	0	0.000138992	SRF	651099.71510000003
TARA_032_SRF_0.22-1.6	Bacteria	Bacteroidetes	Flavobacteriia	Flavobacteriales	Cryomorphaceae	Owenweeksia	247	0	0.0114437	SRF	651099.71510000003
TARA_032_SRF_0.22-1.6	Bacteria	Firmicutes	Bacilli	Bacillales	Paenibacillaceae	Paenibacillus	3	0.408962	0.000138992	SRF	651099.71510000003
TARA_032_SRF_0.22-1.6	Bacteria	Proteobacteria	Alphaproteobacteria	Rhodobacterales	Rhodobacteraceae	Pannonibacter	1	1	4.63306e-05	SRF	651099.71510000003
TARA_032_SRF_0.22-1.6	Bacteria	Proteobacteria	Alphaproteobacteria	Rhodobacterales	Rhodobacteraceae	Paracoccus	1	0.25	4.63306e-05	SRF	651099.71510000003
TARA_032_SRF_0.22-1.6	Bacteria	Proteobacteria	Alphaproteobacteria	Parvularculales	Parvularculaceae	Parvularcula	2	1	9.26612e-05	SRF	651099.71510000003
TARA_032_SRF_0.22-1.6	Bacteria	Proteobacteria	Betaproteobacteria	Burkholderiales	Burkholderiaceae	Paucimonas	1	0	4.63306e-05	SRF	651099.71510000003
TARA_032_SRF_0.22-1.6	Bacteria	Proteobacteria	Alphaproteobacteria	Rhizobiales	Hyphomicrobiaceae	Pelagibacterium	34	0	0.00157524	SRF	651099.71510000003
TARA_032_SRF_0.22-1.6	Bacteria	Proteobacteria	Gammaproteobacteria	Vibrionales	Vibrionaceae	Photobacterium	3	0.444444	0.000138992	SRF	651099.71510000003
TARA_032_SRF_0.22-1.6	Bacteria	Proteobacteria	Alphaproteobacteria	Rhizobiales	Phyllobacteriaceae	Phyllobacterium	1	0	4.63306e-05	SRF	651099.71510000003
TARA_032_SRF_0.22-1.6	Bacteria	Planctomycetes	Planctomycetia	Planctomycetales	Planctomycetaceae	Pirellula	1	0.5	4.63306e-05	SRF	651099.71510000003
TARA_032_SRF_0.22-1.6	Bacteria	Planctomycetes	Planctomycetia	Planctomycetales	Planctomycetaceae	Planctomyces	48	0.5	0.00222387	SRF	651099.71510000003
TARA_032_SRF_0.22-1.6	Bacteria	Bacteroidetes	Flavobacteriia	Flavobacteriales	Flavobacteriaceae	Polaribacter	2	0.214286	9.26612e-05	SRF	651099.71510000003
TARA_032_SRF_0.22-1.6	Bacteria	Proteobacteria	Betaproteobacteria	Burkholderiales	Burkholderiaceae	Polynucleobacter	73	0	0.00338213	SRF	651099.71510000003
TARA_032_SRF_0.22-1.6	Bacteria	Bacteroidetes	Bacteroidia	Bacteroidales	Prevotellaceae	Prevotella	1	0.791667	4.63306e-05	SRF	651099.71510000003
TARA_032_SRF_0.22-1.6	Bacteria	Cyanobacteria		Synechococcales	Prochloraceae	Prochlorococcus	14320	0	0.663454	SRF	651099.71510000003
TARA_032_SRF_0.22-1.6	Bacteria	Actinobacteria	Actinobacteria	Propionibacteriales	Propionibacteriaceae	Propionibacterium	3	0.666667	0.000138992	SRF	651099.71510000003
TARA_032_SRF_0.22-1.6	Bacteria	Proteobacteria	Gammaproteobacteria	Alteromonadales	Pseudoalteromonadaceae	Pseudoalteromonas	54	0.197872	0.00250185	SRF	651099.71510000003
TARA_032_SRF_0.22-1.6	Bacteria	Proteobacteria	Gammaproteobacteria	Pseudomonadales	Pseudomonadaceae	Pseudomonas	68	0.0600604	0.00315048	SRF	651099.71510000003
TARA_032_SRF_0.22-1.6	Bacteria	Proteobacteria	Gammaproteobacteria	Pseudomonadales	Moraxellaceae	Psychrobacter	12	0.388889	0.000555967	SRF	651099.71510000003
TARA_032_SRF_0.22-1.6	Bacteria	Proteobacteria	Alphaproteobacteria	Rhizobiales	Rhizobiaceae	Rhizobium	1	0.0384615	4.63306e-05	SRF	651099.71510000003
TARA_032_SRF_0.22-1.6	Bacteria	Proteobacteria	Alphaproteobacteria	Rhodobacterales	Rhodobacteraceae	Rhodobacter	2	0.45	9.26612e-05	SRF	651099.71510000003
TARA_032_SRF_0.22-1.6	Bacteria	Planctomycetes	Planctomycetia	Planctomycetales	Planctomycetaceae	Rhodopirellula	24	0	0.00111193	SRF	651099.71510000003
TARA_032_SRF_0.22-1.6	Bacteria	Proteobacteria	Alphaproteobacteria	Rhodobacterales	Rhodobacteraceae	Rhodovulum	1	1	4.63306e-05	SRF	651099.71510000003
TARA_032_SRF_0.22-1.6	Bacteria	Proteobacteria	Alphaproteobacteria	Rickettsiales	Rickettsiaceae	Rickettsia	1	0	4.63306e-05	SRF	651099.71510000003
TARA_032_SRF_0.22-1.6	Bacteria	Firmicutes	Clostridia	Clostridiales	Lachnospiraceae	Roseburia	1	1	4.63306e-05	SRF	651099.71510000003
TARA_032_SRF_0.22-1.6	Bacteria	Proteobacteria	Alphaproteobacteria	Rhodobacterales	Rhodobacteraceae	Roseivivax	1	0	4.63306e-05	SRF	651099.71510000003
TARA_032_SRF_0.22-1.6	Bacteria	Proteobacteria	Alphaproteobacteria	Rhodobacterales	Rhodobacteraceae	Roseobacter	2	0	9.26612e-05	SRF	651099.71510000003
TARA_032_SRF_0.22-1.6	Bacteria	Proteobacteria	Alphaproteobacteria	Rhodobacterales	Rhodobacteraceae	Roseovarius	19	0	0.000880282	SRF	651099.71510000003
TARA_032_SRF_0.22-1.6	Bacteria	Proteobacteria	Alphaproteobacteria	Rhodobacterales	Rhodobacteraceae	Ruegeria	19	0.2	0.000880282	SRF	651099.71510000003
TARA_032_SRF_0.22-1.6	Bacteria	Firmicutes	Clostridia	Clostridiales	Ruminococcaceae	Ruminococcus	4	1	0.000185322	SRF	651099.71510000003
TARA_032_SRF_0.22-1.6	Bacteria	Proteobacteria	Alphaproteobacteria	Rhizobiales	Rhizobiaceae	Shinella	3	1	0.000138992	SRF	651099.71510000003
TARA_032_SRF_0.22-1.6	Bacteria	Proteobacteria	Gammaproteobacteria	Cellvibrionales	Cellvibrionaceae	Simiduia	2	0	9.26612e-05	SRF	651099.71510000003
TARA_032_SRF_0.22-1.6	Bacteria	Chlamydiae	Chlamydiia	Parachlamydiales	Simkaniaceae	Simkania	1	0	4.63306e-05	SRF	651099.71510000003
TARA_032_SRF_0.22-1.6	Bacteria	Proteobacteria	Alphaproteobacteria	Sphingomonadales	Sphingomonadaceae	Sphingobium	1	0.24	4.63306e-05	SRF	651099.71510000003
TARA_032_SRF_0.22-1.6	Bacteria	Proteobacteria	Alphaproteobacteria	Sphingomonadales	Sphingomonadaceae	Sphingomonas	127	0.0888889	0.00588399	SRF	651099.71510000003
TARA_032_SRF_0.22-1.6	Bacteria	Firmicutes	Bacilli	Bacillales	Staphylococcaceae	Staphylococcus	6	0.311514	0.000277984	SRF	651099.71510000003
TARA_032_SRF_0.22-1.6	Bacteria	Proteobacteria	Alphaproteobacteria	Rhodobacterales	Rhodobacteraceae	Stappia	2	0.5	9.26612e-05	SRF	651099.71510000003
TARA_032_SRF_0.22-1.6	Bacteria	Proteobacteria	Gammaproteobacteria	Xanthomonadales	Xanthomonadaceae	Stenotrophomonas	2	0.0431034	9.26612e-05	SRF	651099.71510000003
TARA_032_SRF_0.22-1.6	Bacteria	Firmicutes	Bacilli	Lactobacillales	Streptococcaceae	Streptococcus	1	0.57981	4.63306e-05	SRF	651099.71510000003
TARA_032_SRF_0.22-1.6	Bacteria	Proteobacteria	Alphaproteobacteria	Rhodobacterales	Rhodobacteraceae	Sulfitobacter	12	0.0833333	0.000555967	SRF	651099.71510000003
TARA_032_SRF_0.22-1.6	Bacteria	Proteobacteria	Epsilonproteobacteria			Sulfurovum	15	0.666667	0.000694959	SRF	651099.71510000003
TARA_032_SRF_0.22-1.6	Bacteria	Cyanobacteria		Synechococcales	Synechococcaceae	Synechococcus	2976	0.167164	0.13788	SRF	651099.71510000003
TARA_032_SRF_0.22-1.6	Bacteria	Proteobacteria	Deltaproteobacteria	Syntrophobacterales	Syntrophaceae	Syntrophus	1	1	4.63306e-05	SRF	651099.71510000003
TARA_032_SRF_0.22-1.6	Bacteria	Bacteroidetes	Flavobacteriia	Flavobacteriales	Flavobacteriaceae	Tamlana	1	1	4.63306e-05	SRF	651099.71510000003
TARA_032_SRF_0.22-1.6	Bacteria	Proteobacteria	Alphaproteobacteria	Rhodobacterales	Rhodobacteraceae	Tateyamaria	3	0	0.000138992	SRF	651099.71510000003
TARA_032_SRF_0.22-1.6	Bacteria	Bacteroidetes	Flavobacteriia	Flavobacteriales	Flavobacteriaceae	Tenacibaculum	1	0.214286	4.63306e-05	SRF	651099.71510000003
TARA_032_SRF_0.22-1.6	Bacteria	Firmicutes	Bacilli	Lactobacillales	Enterococcaceae	Tetragenococcus	3	0.866667	0.000138992	SRF	651099.71510000003
TARA_032_SRF_0.22-1.6	Bacteria	Proteobacteria	Alphaproteobacteria	Rhodobacterales	Rhodobacteraceae	Thalassobius	3	0	0.000138992	SRF	651099.71510000003
TARA_032_SRF_0.22-1.6	Bacteria	Proteobacteria	Alphaproteobacteria	Rhodospirillales	Rhodospirillaceae	Thalassospira	21	0	0.000972943	SRF	651099.71510000003
TARA_032_SRF_0.22-1.6	Archaea	Euryarchaeota	Thermoplasmata	Thermoplasmatales	Thermoplasmataceae	Thermoplasma	2	0.5	9.26612e-05	SRF	651099.71510000003
TARA_032_SRF_0.22-1.6	Bacteria	Proteobacteria	Gammaproteobacteria	Chromatiales	Ectothiorhodospiraceae	Thioalkalivibrio	1	0.8	4.63306e-05	SRF	651099.71510000003
TARA_032_SRF_0.22-1.6	Bacteria	Proteobacteria	Betaproteobacteria	Nitrosomonadales	Thiobacillaceae	Thiobacillus	62	0.5	0.0028725	SRF	651099.71510000003
TARA_032_SRF_0.22-1.6	Bacteria	Proteobacteria	Gammaproteobacteria	Thiotrichales	Thiotrichaceae	Thiothrix	151	1	0.00699592	SRF	651099.71510000003
TARA_032_SRF_0.22-1.6	Bacteria	Proteobacteria	Betaproteobacteria	Burkholderiales	Comamonadaceae	Variovorax	48	0.285714	0.00222387	SRF	651099.71510000003
TARA_032_SRF_0.22-1.6	Bacteria	Proteobacteria	Gammaproteobacteria	Vibrionales	Vibrionaceae	Vibrio	81	0.213734	0.00375278	SRF	651099.71510000003
TARA_032_SRF_0.22-1.6	Bacteria	Bacteroidetes	Flavobacteriia	Flavobacteriales	Flavobacteriaceae	Winogradskyella	1	0.125	4.63306e-05	SRF	651099.71510000003
TARA_032_SRF_0.22-1.6	Bacteria	Proteobacteria	Alphaproteobacteria	Rhodobacterales	Rhodobacteraceae	Yangia	1	0	4.63306e-05	SRF	651099.71510000003
TARA_032_DCM_0.22-1.6	Bacteria	Proteobacteria	Betaproteobacteria	Burkholderiales	Alcaligenaceae	Achromobacter	100	0.138095	0.00432507	DCM	324212.77779999998
TARA_032_DCM_0.22-1.6	Bacteria	Proteobacteria	Gammaproteobacteria	Acidiferrobacterales	Acidiferrobacteraceae	Acidiferrobacter	6	1	0.000259504	DCM	324212.77779999998
TARA_032_DCM_0.22-1.6	Bacteria	Proteobacteria	Betaproteobacteria	Burkholderiales	Comamonadaceae	Acidovorax	9	0.44958	0.000389257	DCM	324212.77779999998
TARA_032_DCM_0.22-1.6	Bacteria	Proteobacteria	Gammaproteobacteria	Pseudomonadales	Moraxellaceae	Acinetobacter	52	0.367588	0.00224904	DCM	324212.77779999998
TARA_032_DCM_0.22-1.6	Bacteria	Actinobacteria	Actinobacteria	Micrococcales	Cellulomonadaceae	Actinotalea	1	0	4.32507e-05	DCM	324212.77779999998
TARA_032_DCM_0.22-1.6	Bacteria	Proteobacteria	Alphaproteobacteria	Rhizobiales	Bradyrhizobiaceae	Afipia	4	0	0.000173003	DCM	324212.77779999998
TARA_032_DCM_0.22-1.6	Bacteria	Proteobacteria	Gammaproteobacteria	Pasteurellales	Pasteurellaceae	Aggregatibacter	1	0.916667	4.32507e-05	DCM	324212.77779999998
TARA_032_DCM_0.22-1.6	Bacteria	Proteobacteria	Gammaproteobacteria	Oceanospirillales	Alcanivoracaceae	Alcanivorax	101	0.375	0.00436832	DCM	324212.77779999998
TARA_032_DCM_0.22-1.6	Bacteria	Proteobacteria	Gammaproteobacteria	Vibrionales	Vibrionaceae	Aliivibrio	4	0.333333	0.000173003	DCM	324212.77779999998
TARA_032_DCM_0.22-1.6	Bacteria	Proteobacteria	Gammaproteobacteria	Chromatiales	Ectothiorhodospiraceae	Alkalilimnicola	9	1	0.000389257	DCM	324212.77779999998
TARA_032_DCM_0.22-1.6	Bacteria	Proteobacteria	Alphaproteobacteria	Sphingomonadales	Erythrobacteraceae	Altererythrobacter	4	0	0.000173003	DCM	324212.77779999998
TARA_032_DCM_0.22-1.6	Bacteria	Proteobacteria	Gammaproteobacteria	Alteromonadales	Alteromonadaceae	Alteromonas	580	0.222222	0.0250854	DCM	324212.77779999998
TARA_032_DCM_0.22-1.6	Bacteria	Proteobacteria	Alphaproteobacteria	Rhizobiales	Phyllobacteriaceae	Aminobacter	1	0	4.32507e-05	DCM	324212.77779999998
TARA_032_DCM_0.22-1.6	Bacteria	Proteobacteria	Alphaproteobacteria	Rhizobiales	Rhodobiaceae	Anderseniella	6	0	0.000259504	DCM	324212.77779999998
TARA_032_DCM_0.22-1.6	Bacteria	Proteobacteria	Betaproteobacteria	Burkholderiales		Aquabacterium	2	0	8.65014e-05	DCM	324212.77779999998
TARA_032_DCM_0.22-1.6	Bacteria	Proteobacteria	Gammaproteobacteria	Legionellales	Coxiellaceae	Aquicella	19	0	0.000821764	DCM	324212.77779999998
TARA_032_DCM_0.22-1.6	Bacteria	Bacteroidetes	Flavobacteriia	Flavobacteriales	Flavobacteriaceae	Aquimarina	3	0	0.000129752	DCM	324212.77779999998
TARA_032_DCM_0.22-1.6	Bacteria	Proteobacteria	Epsilonproteobacteria	Campylobacterales	Campylobacteraceae	Arcobacter	1	0.58547	4.32507e-05	DCM	324212.77779999998
TARA_032_DCM_0.22-1.6	Bacteria	Proteobacteria	Gammaproteobacteria	Xanthomonadales	Xanthomonadaceae	Arenimonas	1	0	4.32507e-05	DCM	324212.77779999998
TARA_032_DCM_0.22-1.6	Bacteria	Actinobacteria	Actinobacteria	Micrococcales	Micrococcaceae	Arthrobacter	3	0	0.000129752	DCM	324212.77779999998
TARA_032_DCM_0.22-1.6	Bacteria	Proteobacteria	Alphaproteobacteria	Rhodospirillales	Acetobacteraceae	Asaia	1	0	4.32507e-05	DCM	324212.77779999998
TARA_032_DCM_0.22-1.6	Bacteria	Proteobacteria	Betaproteobacteria	Rhodocyclales	Zoogloeaceae	Azoarcus	1	0.333333	4.32507e-05	DCM	324212.77779999998
TARA_032_DCM_0.22-1.6	Bacteria	Proteobacteria	Betaproteobacteria	Rhodocyclales	Rhodocyclaceae	Azospira	2	0	8.65014e-05	DCM	324212.77779999998
TARA_032_DCM_0.22-1.6	Bacteria	Proteobacteria	Alphaproteobacteria	Rhodospirillales	Rhodospirillaceae	Azospirillum	4	0.45	0.000173003	DCM	324212.77779999998
TARA_032_DCM_0.22-1.6	Bacteria	Proteobacteria	Oligoflexia	Bacteriovoracales	Bacteriovoracaceae	Bacteriovorax	3	0	0.000129752	DCM	324212.77779999998
TARA_032_DCM_0.22-1.6	Bacteria	Bacteroidetes	Bacteroidia	Bacteroidales	Bacteroidaceae	Bacteroides	1	0.385022	4.32507e-05	DCM	324212.77779999998
TARA_032_DCM_0.22-1.6	Bacteria	Proteobacteria	Oligoflexia	Bdellovibrionales	Bdellovibrionaceae	Bdellovibrio	4	0.166667	0.000173003	DCM	324212.77779999998
TARA_032_DCM_0.22-1.6	Bacteria	Actinobacteria	Actinobacteria	Geodermatophilales	Geodermatophilaceae	Blastococcus	1	0	4.32507e-05	DCM	324212.77779999998
TARA_032_DCM_0.22-1.6	Bacteria	Proteobacteria	Alphaproteobacteria	Sphingomonadales	Sphingomonadaceae	Blastomonas	2	0	8.65014e-05	DCM	324212.77779999998
TARA_032_DCM_0.22-1.6	Bacteria	Firmicutes	Clostridia	Clostridiales	Lachnospiraceae	Blautia	7	0.555556	0.000302755	DCM	324212.77779999998
TARA_032_DCM_0.22-1.6	Bacteria	Proteobacteria	Alphaproteobacteria	Rhizobiales	Bradyrhizobiaceae	Bosea	2	0.285714	8.65014e-05	DCM	324212.77779999998
TARA_032_DCM_0.22-1.6	Bacteria	Proteobacteria	Alphaproteobacteria	Rhizobiales	Bradyrhizobiaceae	Bradyrhizobium	5	0	0.000216254	DCM	324212.77779999998
TARA_032_DCM_0.22-1.6	Bacteria	Actinobacteria	Actinobacteria	Micrococcales	Brevibacteriaceae	Brevibacterium	3	0	0.000129752	DCM	324212.77779999998
TARA_032_DCM_0.22-1.6	Bacteria	Proteobacteria	Betaproteobacteria	Burkholderiales	Burkholderiaceae	Burkholderia	4	0.120763	0.000173003	DCM	324212.77779999998
TARA_032_DCM_0.22-1.6	Bacteria	Proteobacteria	Epsilonproteobacteria	Campylobacterales	Campylobacteraceae	Campylobacter	1	0.598181	4.32507e-05	DCM	324212.77779999998
TARA_032_DCM_0.22-1.6	Bacteria	Actinobacteria	Actinobacteria	Micrococcales	Microbacteriaceae	Candidatus Aquiluna	2	0	8.65014e-05	DCM	324212.77779999998
TARA_032_DCM_0.22-1.6	Archaea	Euryarchaeota	Thermoplasmata	Methanomassiliicoccales	Methanomassiliicoccaceae	Candidatus Methanomethylophilus	11	1	0.000475758	DCM	324212.77779999998
TARA_032_DCM_0.22-1.6	Archaea	Thaumarchaeota		Nitrosopumilales	Nitrosopumilaceae	Candidatus Nitrosoarchaeum	4	0	0.000173003	DCM	324212.77779999998
TARA_032_DCM_0.22-1.6	Bacteria	Proteobacteria	Alphaproteobacteria	Pelagibacterales	Pelagibacteraceae	Candidatus Pelagibacter	1246	0	0.0538904	DCM	324212.77779999998
TARA_032_DCM_0.22-1.6	Bacteria	Proteobacteria	Alphaproteobacteria			Candidatus Puniceispirillum	17	1	0.000735262	DCM	324212.77779999998
TARA_032_DCM_0.22-1.6	Bacteria	Acidobacteria	Solibacteres	Solibacterales	Solibacteraceae	Candidatus Solibacter	3	0	0.000129752	DCM	324212.77779999998
TARA_032_DCM_0.22-1.6	Bacteria	Bacteroidetes	Flavobacteriia	Flavobacteriales	Flavobacteriaceae	Capnocytophaga	6	0.910714	0.000259504	DCM	324212.77779999998
TARA_032_DCM_0.22-1.6	Bacteria	Proteobacteria	Gammaproteobacteria	Cardiobacteriales	Cardiobacteriaceae	Cardiobacterium	1	1	4.32507e-05	DCM	324212.77779999998
TARA_032_DCM_0.22-1.6	Bacteria	Actinobacteria	Actinobacteria	Micrococcales	Cellulomonadaceae	Cellulomonas	2	0.111111	8.65014e-05	DCM	324212.77779999998
TARA_032_DCM_0.22-1.6	Archaea	Thaumarchaeota		Cenarchaeales	Cenarchaeaceae	Cenarchaeum	86	0	0.00371956	DCM	324212.77779999998
TARA_032_DCM_0.22-1.6	Bacteria	Chloroflexi	Chloroflexia	Chloroflexales	Chloroflexaceae	Chloroflexus	1	1	4.32507e-05	DCM	324212.77779999998
TARA_032_DCM_0.22-1.6	Bacteria	Proteobacteria	Gammaproteobacteria	Oceanospirillales	Halomonadaceae	Chromohalobacter	1	1	4.32507e-05	DCM	324212.77779999998
TARA_032_DCM_0.22-1.6	Bacteria	Cyanobacteria		Chroococcidiopsidales	Chroococcidiopsidaceae	Chroococcidiopsis	1	1	4.32507e-05	DCM	324212.77779999998
TARA_032_DCM_0.22-1.6	Bacteria	Bacteroidetes	Flavobacteriia	Flavobacteriales	Flavobacteriaceae	Chryseobacterium	6	0.440837	0.000259504	DCM	324212.77779999998
TARA_032_DCM_0.22-1.6	Bacteria	Firmicutes	Clostridia	Clostridiales	Clostridiaceae	Clostridium	5	0.641845	0.000216254	DCM	324212.77779999998
TARA_032_DCM_0.22-1.6	Bacteria	Proteobacteria	Alphaproteobacteria	Rhizobiales	Cohaesibacteraceae	Cohaesibacter	6	1	0.000259504	DCM	324212.77779999998
TARA_032_DCM_0.22-1.6	Bacteria	Actinobacteria	Coriobacteriia	Coriobacteriales	Coriobacteriaceae	Collinsella	2	0	8.65014e-05	DCM	324212.77779999998
TARA_032_DCM_0.22-1.6	Bacteria	Proteobacteria	Gammaproteobacteria	Alteromonadales	Colwelliaceae	Colwellia	4	0.375	0.000173003	DCM	324212.77779999998
TARA_032_DCM_0.22-1.6	Bacteria	Proteobacteria	Betaproteobacteria	Burkholderiales	Comamonadaceae	Comamonas	3	0.25	0.000129752	DCM	324212.77779999998
TARA_032_DCM_0.22-1.6	Bacteria	Proteobacteria	Gammaproteobacteria	Legionellales	Coxiellaceae	Coxiella	85	0.00925926	0.00367631	DCM	324212.77779999998
TARA_032_DCM_0.22-1.6	Bacteria	Proteobacteria	Alphaproteobacteria	Rhodospirillales	Rhodospirillaceae	Defluviicoccus	919	0.5	0.0397474	DCM	324212.77779999998
TARA_032_DCM_0.22-1.6	Bacteria	Proteobacteria	Betaproteobacteria	Burkholderiales	Comamonadaceae	Delftia	3	1	0.000129752	DCM	324212.77779999998
TARA_032_DCM_0.22-1.6	Bacteria	Proteobacteria	Deltaproteobacteria	Syntrophobacterales	Syntrophaceae	Desulfobacca	1	1	4.32507e-05	DCM	324212.77779999998
TARA_032_DCM_0.22-1.6	Bacteria	Proteobacteria	Deltaproteobacteria	Desulfobacterales	Desulfobacteraceae	Desulfobacterium	1	1	4.32507e-05	DCM	324212.77779999998
TARA_032_DCM_0.22-1.6	Bacteria	Proteobacteria	Deltaproteobacteria	Desulfobacterales	Desulfobulbaceae	Desulfobulbus	7	1	0.000302755	DCM	324212.77779999998
TARA_032_DCM_0.22-1.6	Bacteria	Proteobacteria	Deltaproteobacteria	Desulfobacterales	Desulfobulbaceae	Desulfopila	1	0	4.32507e-05	DCM	324212.77779999998
TARA_032_DCM_0.22-1.6	Bacteria	Firmicutes	Clostridia	Clostridiales	Peptococcaceae	Desulfosporosinus	2	0.75	8.65014e-05	DCM	324212.77779999998
TARA_032_DCM_0.22-1.6	Bacteria	Proteobacteria	Deltaproteobacteria	Desulfuromonadales	Desulfuromonadaceae	Desulfuromonas	3	0.5	0.000129752	DCM	324212.77779999998
TARA_032_DCM_0.22-1.6	Bacteria	Actinobacteria	Actinobacteria	Corynebacteriales	Dietziaceae	Dietzia	3	0	0.000129752	DCM	324212.77779999998
TARA_032_DCM_0.22-1.6	Bacteria	Proteobacteria	Alphaproteobacteria	Rhodobacterales	Rhodobacteraceae	Dinoroseobacter	1	1	4.32507e-05	DCM	324212.77779999998
TARA_032_DCM_0.22-1.6	Bacteria	Firmicutes	Bacilli	Lactobacillales	Carnobacteriaceae	Dolosigranulum	3	1	0.000129752	DCM	324212.77779999998
TARA_032_DCM_0.22-1.6	Bacteria	Proteobacteria	Gammaproteobacteria	Oceanospirillales	Endozoicomonadaceae	Endozoicomonas	23	1	0.000994767	DCM	324212.77779999998
TARA_032_DCM_0.22-1.6	Bacteria	Proteobacteria	Alphaproteobacteria	Rhizobiales	Rhizobiaceae	Ensifer	1	0	4.32507e-05	DCM	324212.77779999998
TARA_032_DCM_0.22-1.6	Bacteria	Proteobacteria	Gammaproteobacteria	Enterobacterales	Enterobacteriaceae	Enterobacter	3	0.174164	0.000129752	DCM	324212.77779999998
TARA_032_DCM_0.22-1.6	Bacteria	Firmicutes	Bacilli	Lactobacillales	Enterococcaceae	Enterococcus	2	0.311116	8.65014e-05	DCM	324212.77779999998
TARA_032_DCM_0.22-1.6	Bacteria	Firmicutes	Erysipelotrichia	Erysipelotrichales	Erysipelotrichaceae	Erysipelothrix	1	0	4.32507e-05	DCM	324212.77779999998
TARA_032_DCM_0.22-1.6	Bacteria	Proteobacteria	Alphaproteobacteria	Sphingomonadales	Erythrobacteraceae	Erythrobacter	134	0	0.0057956	DCM	324212.77779999998
TARA_032_DCM_0.22-1.6	Bacteria	Bacteroidetes	Cytophagia	Cytophagales	Flammeovirgaceae	Fabibacter	3	0	0.000129752	DCM	324212.77779999998
TARA_032_DCM_0.22-1.6	Bacteria	Bacteroidetes	Cytophagia	Cytophagales	Cytophagaceae	Fibrella	1	0	4.32507e-05	DCM	324212.77779999998
TARA_032_DCM_0.22-1.6	Bacteria	Proteobacteria	Alphaproteobacteria	Rhizobiales	Hyphomicrobiaceae	Filomicrobium	1	1	4.32507e-05	DCM	324212.77779999998
TARA_032_DCM_0.22-1.6	Bacteria	Bacteroidetes	Flavobacteriia	Flavobacteriales	Flavobacteriaceae	Flavobacterium	3	0.396429	0.000129752	DCM	324212.77779999998
TARA_032_DCM_0.22-1.6	Bacteria	Bacteroidetes	Flavobacteriia	Flavobacteriales	Crocinitomicaceae	Fluviicola	7	0.5	0.000302755	DCM	324212.77779999998
TARA_032_DCM_0.22-1.6	Bacteria	Bacteroidetes	Flavobacteriia	Flavobacteriales	Flavobacteriaceae	Formosa	3	0	0.000129752	DCM	324212.77779999998
TARA_032_DCM_0.22-1.6	Bacteria	Proteobacteria	Gammaproteobacteria	Thiotrichales	Francisellaceae	Francisella	4	0.136792	0.000173003	DCM	324212.77779999998
TARA_032_DCM_0.22-1.6	Bacteria	Actinobacteria	Actinobacteria	Propionibacteriales	Nocardioidaceae	Friedmanniella	2	0	8.65014e-05	DCM	324212.77779999998
TARA_032_DCM_0.22-1.6	Bacteria	Actinobacteria	Actinobacteria	Micrococcales	Microbacteriaceae	Frigoribacterium	2	0	8.65014e-05	DCM	324212.77779999998
TARA_032_DCM_0.22-1.6	Bacteria	Fusobacteria	Fusobacteriia	Fusobacteriales	Fusobacteriaceae	Fusobacterium	1	0.821528	4.32507e-05	DCM	324212.77779999998
TARA_032_DCM_0.22-1.6	Bacteria	Proteobacteria	Gammaproteobacteria	Pasteurellales	Pasteurellaceae	Gallibacterium	1	1	4.32507e-05	DCM	324212.77779999998
TARA_032_DCM_0.22-1.6	Bacteria	Proteobacteria	Betaproteobacteria	Nitrosomonadales	Gallionellaceae	Gallionella	1	0	4.32507e-05	DCM	324212.77779999998
TARA_032_DCM_0.22-1.6	Bacteria	Proteobacteria	Alphaproteobacteria	Rhodobacterales	Rhodobacteraceae	Gemmobacter	1	1	4.32507e-05	DCM	324212.77779999998
TARA_032_DCM_0.22-1.6	Bacteria	Proteobacteria	Gammaproteobacteria	Alteromonadales	Alteromonadaceae	Glaciecola	4	0	0.000173003	DCM	324212.77779999998
TARA_032_DCM_0.22-1.6	Bacteria	Cyanobacteria	Gloeobacteria	Gloeobacterales	Gloeobacteraceae	Gloeobacter	2	0.5	8.65014e-05	DCM	324212.77779999998
TARA_032_DCM_0.22-1.6	Bacteria	Proteobacteria	Alphaproteobacteria	Rhodospirillales	Acetobacteraceae	Gluconacetobacter	1	1	4.32507e-05	DCM	324212.77779999998
TARA_032_DCM_0.22-1.6	Bacteria	Bacteroidetes	Flavobacteriia	Flavobacteriales	Flavobacteriaceae	Gramella	34	0.166667	0.00147052	DCM	324212.77779999998
TARA_032_DCM_0.22-1.6	Bacteria	Proteobacteria	Gammaproteobacteria	Chromatiales	Granulosicoccaceae	Granulosicoccus	4	0	0.000173003	DCM	324212.77779999998
TARA_032_DCM_0.22-1.6	Bacteria	Proteobacteria	Gammaproteobacteria	Vibrionales	Vibrionaceae	Grimontia	5	0	0.000216254	DCM	324212.77779999998
TARA_032_DCM_0.22-1.6	Bacteria	Proteobacteria	Gammaproteobacteria	Oceanospirillales	Hahellaceae	Hahella	16	0.5	0.000692012	DCM	324212.77779999998
TARA_032_DCM_0.22-1.6	Archaea	Euryarchaeota	Halobacteria	Halobacteriales	Haloarculaceae	Haloarcula	3	0.7	0.000129752	DCM	324212.77779999998
TARA_032_DCM_0.22-1.6	Bacteria	Proteobacteria	Gammaproteobacteria	Oceanospirillales	Halomonadaceae	Halomonas	273	0.64539	0.0118074	DCM	324212.77779999998
TARA_032_DCM_0.22-1.6	Archaea	Euryarchaeota	Halobacteria	Halobacteriales	Haloarculaceae	Halorhabdus	2	1	8.65014e-05	DCM	324212.77779999998
TARA_032_DCM_0.22-1.6	Archaea	Euryarchaeota	Halobacteria	Halobacteriales	Haloarculaceae	Halorientalis	2	0	8.65014e-05	DCM	324212.77779999998
TARA_032_DCM_0.22-1.6	Archaea	Euryarchaeota	Halobacteria	Haloferacales	Halorubraceae	Halorubrum	1	0.285714	4.32507e-05	DCM	324212.77779999998
TARA_032_DCM_0.22-1.6	Archaea	Euryarchaeota	Halobacteria	Natrialbales	Natrialbaceae	Haloterrigena	8	0.5	0.000346006	DCM	324212.77779999998
TARA_032_DCM_0.22-1.6	Bacteria	Proteobacteria	Betaproteobacteria	Burkholderiales	Oxalobacteraceae	Herbaspirillum	2	0	8.65014e-05	DCM	324212.77779999998
TARA_032_DCM_0.22-1.6	Bacteria	Proteobacteria	Alphaproteobacteria	Rhizobiales	Phyllobacteriaceae	Hoeflea	3	0	0.000129752	DCM	324212.77779999998
TARA_032_DCM_0.22-1.6	Bacteria	Proteobacteria	Betaproteobacteria	Burkholderiales	Comamonadaceae	Hydrogenophaga	2	0.222222	8.65014e-05	DCM	324212.77779999998
TARA_032_DCM_0.22-1.6	Bacteria	Bacteroidetes	Cytophagia	Cytophagales	Hymenobacteraceae	Hymenobacter	2	0.181818	8.65014e-05	DCM	324212.77779999998
TARA_032_DCM_0.22-1.6	Bacteria	Proteobacteria	Alphaproteobacteria	Rhizobiales	Hyphomicrobiaceae	Hyphomicrobium	1	0.333333	4.32507e-05	DCM	324212.77779999998
TARA_032_DCM_0.22-1.6	Bacteria	Proteobacteria	Alphaproteobacteria	Rhodobacterales	Hyphomonadaceae	Hyphomonas	2	0	8.65014e-05	DCM	324212.77779999998
TARA_032_DCM_0.22-1.6	Bacteria	Proteobacteria	Gammaproteobacteria	Alteromonadales	Idiomarinaceae	Idiomarina	11	0	0.000475758	DCM	324212.77779999998
TARA_032_DCM_0.22-1.6	Bacteria	Proteobacteria	Alphaproteobacteria	Rhodobacterales	Rhodobacteraceae	Jannaschia	1	0	4.32507e-05	DCM	324212.77779999998
TARA_032_DCM_0.22-1.6	Bacteria	Proteobacteria	Alphaproteobacteria	Kordiimonadales	Kordiimonadaceae	Kordiimonas	4	0	0.000173003	DCM	324212.77779999998
TARA_032_DCM_0.22-1.6	Bacteria	Proteobacteria	Alphaproteobacteria	Rhodobacterales	Rhodobacteraceae	Labrenzia	2	0	8.65014e-05	DCM	324212.77779999998
TARA_032_DCM_0.22-1.6	Bacteria	Firmicutes	Bacilli	Lactobacillales	Lactobacillaceae	Lactobacillus	5	0.624971	0.000216254	DCM	324212.77779999998
TARA_032_DCM_0.22-1.6	Bacteria	Proteobacteria	Betaproteobacteria	Burkholderiales	Burkholderiaceae	Lautropia	1	1	4.32507e-05	DCM	324212.77779999998
TARA_032_DCM_0.22-1.6	Bacteria	Bacteroidetes	Flavobacteriia	Flavobacteriales	Flavobacteriaceae	Leeuwenhoekiella	5	0	0.000216254	DCM	324212.77779999998
TARA_032_DCM_0.22-1.6	Bacteria	Proteobacteria	Gammaproteobacteria	Legionellales	Legionellaceae	Legionella	8	0.0516502	0.000346006	DCM	324212.77779999998
TARA_032_DCM_0.22-1.6	Bacteria	Proteobacteria	Alphaproteobacteria	Rhodobacterales	Rhodobacteraceae	Leisingera	3	0	0.000129752	DCM	324212.77779999998
TARA_032_DCM_0.22-1.6	Bacteria	Cyanobacteria		Synechococcales	Leptolyngbyaceae	Leptolyngbya	9	0.8	0.000389257	DCM	324212.77779999998
TARA_032_DCM_0.22-1.6	Bacteria	Nitrospirae	Nitrospira	Nitrospirales	Nitrospiraceae	Leptospirillum	23	0.333333	0.000994767	DCM	324212.77779999998
TARA_032_DCM_0.22-1.6	Bacteria	Proteobacteria	Betaproteobacteria	Burkholderiales	Burkholderiaceae	Limnobacter	12	0	0.000519009	DCM	324212.77779999998
TARA_032_DCM_0.22-1.6	Bacteria	Proteobacteria	Gammaproteobacteria	Oceanospirillales	Litoricolaceae	Litoricola	39	0	0.00168678	DCM	324212.77779999998
TARA_032_DCM_0.22-1.6	Bacteria	Firmicutes	Bacilli	Bacillales	Bacillaceae	Lysinibacillus	1	0.239286	4.32507e-05	DCM	324212.77779999998
TARA_032_DCM_0.22-1.6	Bacteria	Proteobacteria	Gammaproteobacteria	Xanthomonadales	Xanthomonadaceae	Lysobacter	2	0	8.65014e-05	DCM	324212.77779999998
TARA_032_DCM_0.22-1.6	Bacteria	Proteobacteria	Alphaproteobacteria	Rhodospirillales	Rhodospirillaceae	Magnetospira	1488	1	0.0643571	DCM	324212.77779999998
TARA_032_DCM_0.22-1.6	Bacteria	Proteobacteria	Alphaproteobacteria	Rhodospirillales	Rhodospirillaceae	Magnetospirillum	3	0	0.000129752	DCM	324212.77779999998
TARA_032_DCM_0.22-1.6	Bacteria	Proteobacteria	Alphaproteobacteria	Rhodobacterales	Hyphomonadaceae	Maricaulis	10	0	0.000432507	DCM	324212.77779999998
TARA_032_DCM_0.22-1.6	Bacteria	Firmicutes	Bacilli	Lactobacillales	Carnobacteriaceae	Marinilactibacillus	37	1	0.00160028	DCM	324212.77779999998
TARA_032_DCM_0.22-1.6	Bacteria	Proteobacteria	Gammaproteobacteria	Alteromonadales	Alteromonadaceae	Marinobacter	208	0.176471	0.00899615	DCM	324212.77779999998
TARA_032_DCM_0.22-1.6	Bacteria	Proteobacteria	Gammaproteobacteria	Oceanospirillales	Oceanospirillaceae	Marinobacterium	6	0.5	0.000259504	DCM	324212.77779999998
TARA_032_DCM_0.22-1.6	Bacteria	Proteobacteria	Gammaproteobacteria	Oceanospirillales	Oceanospirillaceae	Marinomonas	3	0.642857	0.000129752	DCM	324212.77779999998
TARA_032_DCM_0.22-1.6	Bacteria	Proteobacteria	Alphaproteobacteria	Rhodobacterales	Rhodobacteraceae	Marinovum	14	1	0.00060551	DCM	324212.77779999998
TARA_032_DCM_0.22-1.6	Bacteria	Proteobacteria	Zetaproteobacteria	Mariprofundales	Mariprofundaceae	Mariprofundus	8	0	0.000346006	DCM	324212.77779999998
TARA_032_DCM_0.22-1.6	Bacteria	Proteobacteria	Alphaproteobacteria	Rhizobiales	Aurantimonadaceae	Martelella	6	0.5	0.000259504	DCM	324212.77779999998
TARA_032_DCM_0.22-1.6	Bacteria	Proteobacteria	Betaproteobacteria	Burkholderiales	Oxalobacteraceae	Massilia	44	0	0.00190303	DCM	324212.77779999998
TARA_032_DCM_0.22-1.6	Bacteria	Proteobacteria	Alphaproteobacteria	Rhizobiales	Phyllobacteriaceae	Mesorhizobium	3	0.0540541	0.000129752	DCM	324212.77779999998
TARA_032_DCM_0.22-1.6	Bacteria	Proteobacteria	Alphaproteobacteria	Rhizobiales	Methylobacteriaceae	Methylobacterium	6	0.25	0.000259504	DCM	324212.77779999998
TARA_032_DCM_0.22-1.6	Bacteria	Proteobacteria	Gammaproteobacteria	Methylococcales	Methylococcaceae	Methylocaldum	3	1	0.000129752	DCM	324212.77779999998
TARA_032_DCM_0.22-1.6	Bacteria	Proteobacteria	Gammaproteobacteria	Thiotrichales	Piscirickettsiaceae	Methylophaga	7	1	0.000302755	DCM	324212.77779999998
TARA_032_DCM_0.22-1.6	Bacteria	Actinobacteria	Actinobacteria	Micrococcales	Microbacteriaceae	Microbacterium	5	0.0255102	0.000216254	DCM	324212.77779999998
TARA_032_DCM_0.22-1.6	Bacteria	Proteobacteria	Gammaproteobacteria	Cellvibrionales	Microbulbiferaceae	Microbulbifer	1	0.1	4.32507e-05	DCM	324212.77779999998
TARA_032_DCM_0.22-1.6	Bacteria	Cyanobacteria		Chroococcales	Microcystaceae	Microcystis	160	1	0.00692012	DCM	324212.77779999998
TARA_032_DCM_0.22-1.6	Bacteria	Bacteroidetes	Flavobacteriia	Flavobacteriales	Flavobacteriaceae	Muricauda	7	0	0.000302755	DCM	324212.77779999998
TARA_032_DCM_0.22-1.6	Archaea	Euryarchaeota	Halobacteria	Halobacteriales	Haloarculaceae	Natronomonas	11	0.25	0.000475758	DCM	324212.77779999998
TARA_032_DCM_0.22-1.6	Bacteria	Proteobacteria	Gammaproteobacteria	Oceanospirillales	Oceanospirillaceae	Neptunomonas	38	0.666667	0.00164353	DCM	324212.77779999998
TARA_032_DCM_0.22-1.6	Bacteria	Proteobacteria	Alphaproteobacteria	Rhizobiales	Phyllobacteriaceae	Nitratireductor	5	0	0.000216254	DCM	324212.77779999998
TARA_032_DCM_0.22-1.6	Bacteria	Proteobacteria	Gammaproteobacteria	Chromatiales	Chromatiaceae	Nitrosococcus	149	1	0.00644436	DCM	324212.77779999998
TARA_032_DCM_0.22-1.6	Bacteria	Nitrospirae	Nitrospira	Nitrospirales	Nitrospiraceae	Nitrospira	2	0.571429	8.65014e-05	DCM	324212.77779999998
TARA_032_DCM_0.22-1.6	Bacteria	Actinobacteria	Actinobacteria	Propionibacteriales	Nocardioidaceae	Nocardioides	8	0.107143	0.000346006	DCM	324212.77779999998
TARA_032_DCM_0.22-1.6	Bacteria	Actinobacteria	Actinobacteria	Streptosporangiales	Streptosporangiaceae	Nonomuraea	1	0	4.32507e-05	DCM	324212.77779999998
TARA_032_DCM_0.22-1.6	Bacteria	Proteobacteria	Alphaproteobacteria	Rhizobiales		Nordella	2	1	8.65014e-05	DCM	324212.77779999998
TARA_032_DCM_0.22-1.6	Bacteria	Proteobacteria	Alphaproteobacteria	Sphingomonadales	Sphingomonadaceae	Novosphingobium	255	0	0.0110289	DCM	324212.77779999998
TARA_032_DCM_0.22-1.6	Bacteria	Proteobacteria	Alphaproteobacteria	Rhodobacterales	Rhodobacteraceae	Oceanicola	3	0	0.000129752	DCM	324212.77779999998
TARA_032_DCM_0.22-1.6	Bacteria	Proteobacteria	Alphaproteobacteria	Rhizobiales	Brucellaceae	Ochrobactrum	5	0	0.000216254	DCM	324212.77779999998
TARA_032_DCM_0.22-1.6	Bacteria	Proteobacteria	Gammaproteobacteria	Oceanospirillales	Oleiphilaceae	Oleiphilus	13	0	0.000562259	DCM	324212.77779999998
TARA_032_DCM_0.22-1.6	Bacteria	Bacteroidetes	Flavobacteriia	Flavobacteriales	Flavobacteriaceae	Olleya	1	0	4.32507e-05	DCM	324212.77779999998
TARA_032_DCM_0.22-1.6	Bacteria	Verrucomicrobia	Opitutae	Opitutales	Opitutaceae	Opitutus	1	0	4.32507e-05	DCM	324212.77779999998
TARA_032_DCM_0.22-1.6	Bacteria	Bacteroidetes	Flavobacteriia	Flavobacteriales	Cryomorphaceae	Owenweeksia	116	0	0.00501708	DCM	324212.77779999998
TARA_032_DCM_0.22-1.6	Bacteria	Firmicutes	Bacilli	Bacillales	Paenibacillaceae	Paenibacillus	4	0.408962	0.000173003	DCM	324212.77779999998
TARA_032_DCM_0.22-1.6	Bacteria	Proteobacteria	Alphaproteobacteria	Rhodobacterales	Rhodobacteraceae	Pannonibacter	5	1	0.000216254	DCM	324212.77779999998
TARA_032_DCM_0.22-1.6	Bacteria	Chlamydiae	Chlamydiia	Parachlamydiales	Parachlamydiaceae	Parachlamydia	1	0	4.32507e-05	DCM	324212.77779999998
TARA_032_DCM_0.22-1.6	Bacteria	Proteobacteria	Alphaproteobacteria	Rhodobacterales	Rhodobacteraceae	Paracoccus	6	0.25	0.000259504	DCM	324212.77779999998
TARA_032_DCM_0.22-1.6	Bacteria	Proteobacteria	Alphaproteobacteria	Rhizobiales	Rhodobiaceae	Parvibaculum	3	1	0.000129752	DCM	324212.77779999998
TARA_032_DCM_0.22-1.6	Bacteria	Proteobacteria	Alphaproteobacteria	Rhizobiales	Hyphomicrobiaceae	Pelagibacterium	26	0	0.00112452	DCM	324212.77779999998
TARA_032_DCM_0.22-1.6	Bacteria	Proteobacteria	Alphaproteobacteria	Caulobacterales	Caulobacteraceae	Phenylobacterium	1	0	4.32507e-05	DCM	324212.77779999998
TARA_032_DCM_0.22-1.6	Bacteria	Proteobacteria	Gammaproteobacteria	Vibrionales	Vibrionaceae	Photobacterium	6	0.444444	0.000259504	DCM	324212.77779999998
TARA_032_DCM_0.22-1.6	Bacteria	Actinobacteria	Actinobacteria	Micrococcales	Intrasporangiaceae	Phycicoccus	2	0	8.65014e-05	DCM	324212.77779999998
TARA_032_DCM_0.22-1.6	Bacteria	Proteobacteria	Alphaproteobacteria	Rhizobiales	Phyllobacteriaceae	Phyllobacterium	18	0	0.000778513	DCM	324212.77779999998
TARA_032_DCM_0.22-1.6	Bacteria	Planctomycetes	Planctomycetia	Planctomycetales	Planctomycetaceae	Pirellula	1	0.5	4.32507e-05	DCM	324212.77779999998
TARA_032_DCM_0.22-1.6	Bacteria	Proteobacteria	Gammaproteobacteria	Thiotrichales	Piscirickettsiaceae	Piscirickettsia	3	0	0.000129752	DCM	324212.77779999998
TARA_032_DCM_0.22-1.6	Bacteria	Planctomycetes	Planctomycetia	Planctomycetales	Planctomycetaceae	Planctomyces	189	0.5	0.00817439	DCM	324212.77779999998
TARA_032_DCM_0.22-1.6	Bacteria	Firmicutes	Bacilli	Bacillales	Planococcaceae	Planomicrobium	2	0	8.65014e-05	DCM	324212.77779999998
TARA_032_DCM_0.22-1.6	Bacteria	Proteobacteria	Alphaproteobacteria	Rhizobiales	Methylocystaceae	Pleomorphomonas	2	0.5	8.65014e-05	DCM	324212.77779999998
TARA_032_DCM_0.22-1.6	Bacteria	Cyanobacteria		Pleurocapsales	Hyellaceae	Pleurocapsa	10	1	0.000432507	DCM	324212.77779999998
TARA_032_DCM_0.22-1.6	Bacteria	Proteobacteria	Betaproteobacteria	Burkholderiales	Comamonadaceae	Polaromonas	15	0	0.000648761	DCM	324212.77779999998
TARA_032_DCM_0.22-1.6	Bacteria	Proteobacteria	Betaproteobacteria	Burkholderiales	Burkholderiaceae	Polynucleobacter	39	0	0.00168678	DCM	324212.77779999998
TARA_032_DCM_0.22-1.6	Bacteria	Proteobacteria	Alphaproteobacteria	Sphingomonadales	Erythrobacteraceae	Porphyrobacter	2	0.2	8.65014e-05	DCM	324212.77779999998
TARA_032_DCM_0.22-1.6	Bacteria	Bacteroidetes	Bacteroidia	Bacteroidales	Prevotellaceae	Prevotella	2	0.791667	8.65014e-05	DCM	324212.77779999998
TARA_032_DCM_0.22-1.6	Bacteria	Cyanobacteria		Synechococcales	Prochloraceae	Prochlorococcus	9862	0	0.426539	DCM	324212.77779999998
TARA_032_DCM_0.22-1.6	Bacteria	Actinobacteria	Actinobacteria	Propionibacteriales	Propionibacteriaceae	Propionibacterium	2	0.666667	8.65014e-05	DCM	324212.77779999998
TARA_032_DCM_0.22-1.6	Bacteria	Proteobacteria	Gammaproteobacteria	Alteromonadales	Pseudoalteromonadaceae	Pseudoalteromonas	210	0.197872	0.00908265	DCM	324212.77779999998
TARA_032_DCM_0.22-1.6	Bacteria	Firmicutes	Clostridia	Clostridiales	Lachnospiraceae	Pseudobutyrivibrio	1	1	4.32507e-05	DCM	324212.77779999998
TARA_032_DCM_0.22-1.6	Bacteria	Proteobacteria	Gammaproteobacteria	Pseudomonadales	Pseudomonadaceae	Pseudomonas	124	0.0600604	0.00536309	DCM	324212.77779999998
TARA_032_DCM_0.22-1.6	Bacteria	Proteobacteria	Gammaproteobacteria	Pseudomonadales	Moraxellaceae	Psychrobacter	24	0.388889	0.00103802	DCM	324212.77779999998
TARA_032_DCM_0.22-1.6	Bacteria	Proteobacteria	Gammaproteobacteria	Chromatiales	Chromatiaceae	Rheinheimera	3	0.333333	0.000129752	DCM	324212.77779999998
TARA_032_DCM_0.22-1.6	Bacteria	Proteobacteria	Alphaproteobacteria	Rhizobiales	Rhizobiaceae	Rhizobium	7	0.0384615	0.000302755	DCM	324212.77779999998
TARA_032_DCM_0.22-1.6	Bacteria	Proteobacteria	Alphaproteobacteria	Rhodobacterales	Rhodobacteraceae	Rhodobacter	2	0.45	8.65014e-05	DCM	324212.77779999998
TARA_032_DCM_0.22-1.6	Bacteria	Proteobacteria	Alphaproteobacteria	Rhizobiales	Hyphomicrobiaceae	Rhodomicrobium	3	1	0.000129752	DCM	324212.77779999998
TARA_032_DCM_0.22-1.6	Bacteria	Planctomycetes	Planctomycetia	Planctomycetales	Planctomycetaceae	Rhodopirellula	299	0	0.012932	DCM	324212.77779999998
TARA_032_DCM_0.22-1.6	Bacteria	Proteobacteria	Alphaproteobacteria	Rhodobacterales	Rhodobacteraceae	Rhodovulum	7	1	0.000302755	DCM	324212.77779999998
TARA_032_DCM_0.22-1.6	Bacteria	Proteobacteria	Betaproteobacteria	Burkholderiales		Roseateles	3	0	0.000129752	DCM	324212.77779999998
TARA_032_DCM_0.22-1.6	Bacteria	Proteobacteria	Alphaproteobacteria	Rhodobacterales	Rhodobacteraceae	Roseibacterium	3	0	0.000129752	DCM	324212.77779999998
TARA_032_DCM_0.22-1.6	Bacteria	Proteobacteria	Alphaproteobacteria	Rhodobacterales	Rhodobacteraceae	Roseivivax	3	0	0.000129752	DCM	324212.77779999998
TARA_032_DCM_0.22-1.6	Bacteria	Proteobacteria	Alphaproteobacteria	Rhodobacterales	Rhodobacteraceae	Roseobacter	4	0	0.000173003	DCM	324212.77779999998
TARA_032_DCM_0.22-1.6	Bacteria	Proteobacteria	Alphaproteobacteria	Rhodobacterales	Rhodobacteraceae	Roseovarius	15	0	0.000648761	DCM	324212.77779999998
TARA_032_DCM_0.22-1.6	Bacteria	Actinobacteria	Rubrobacteria	Rubrobacterales	Rubrobacteraceae	Rubrobacter	1	0.6	4.32507e-05	DCM	324212.77779999998
TARA_032_DCM_0.22-1.6	Bacteria	Proteobacteria	Alphaproteobacteria	Rhodobacterales	Rhodobacteraceae	Ruegeria	18	0.2	0.000778513	DCM	324212.77779999998
TARA_032_DCM_0.22-1.6	Bacteria	Firmicutes	Clostridia	Clostridiales	Ruminococcaceae	Ruminococcus	2	1	8.65014e-05	DCM	324212.77779999998
TARA_032_DCM_0.22-1.6	Bacteria	Actinobacteria	Actinobacteria	Pseudonocardiales	Pseudonocardiaceae	Saccharopolyspora	1	0.2	4.32507e-05	DCM	324212.77779999998
TARA_032_DCM_0.22-1.6	Bacteria	Proteobacteria	Alphaproteobacteria	Rhodobacterales	Rhodobacteraceae	Sagittula	2	0	8.65014e-05	DCM	324212.77779999998
TARA_032_DCM_0.22-1.6	Bacteria	Bacteroidetes	Flavobacteriia	Flavobacteriales	Flavobacteriaceae	Salegentibacter	2	0.5	8.65014e-05	DCM	324212.77779999998
TARA_032_DCM_0.22-1.6	Bacteria	Firmicutes	Bacilli	Bacillales	Staphylococcaceae	Salinicoccus	1	0	4.32507e-05	DCM	324212.77779999998
TARA_032_DCM_0.22-1.6	Bacteria	Proteobacteria	Gammaproteobacteria	Oceanospirillales	Halomonadaceae	Salinicola	4	0	0.000173003	DCM	324212.77779999998
TARA_032_DCM_0.22-1.6	Bacteria	Proteobacteria	Gammaproteobacteria	Alteromonadales	Alteromonadaceae	Salinimonas	7	0.2	0.000302755	DCM	324212.77779999998
TARA_032_DCM_0.22-1.6	Bacteria	Proteobacteria	Gammaproteobacteria	Salinisphaerales	Salinisphaeraceae	Salinisphaera	2	0	8.65014e-05	DCM	324212.77779999998
TARA_032_DCM_0.22-1.6	Bacteria	Actinobacteria	Actinobacteria	Micromonosporales	Micromonosporaceae	Salinispora	1	1	4.32507e-05	DCM	324212.77779999998
TARA_032_DCM_0.22-1.6	Bacteria	Proteobacteria	Deltaproteobacteria	Myxococcales	Sandaracinaceae	Sandaracinus	4	0	0.000173003	DCM	324212.77779999998
TARA_032_DCM_0.22-1.6	Bacteria	Actinobacteria	Actinobacteria	Micrococcales	Sanguibacteraceae	Sanguibacter	1	0	4.32507e-05	DCM	324212.77779999998
TARA_032_DCM_0.22-1.6	Bacteria	Proteobacteria	Gammaproteobacteria			Sedimenticola	5	1	0.000216254	DCM	324212.77779999998
TARA_032_DCM_0.22-1.6	Bacteria	Proteobacteria	Gammaproteobacteria	Alteromonadales	Shewanellaceae	Shewanella	1	0.20562	4.32507e-05	DCM	324212.77779999998
TARA_032_DCM_0.22-1.6	Bacteria	Proteobacteria	Gammaproteobacteria	Cellvibrionales	Cellvibrionaceae	Simiduia	1	0	4.32507e-05	DCM	324212.77779999998
TARA_032_DCM_0.22-1.6	Bacteria	Chlamydiae	Chlamydiia	Parachlamydiales	Simkaniaceae	Simkania	2	0	8.65014e-05	DCM	324212.77779999998
TARA_032_DCM_0.22-1.6	Bacteria	Proteobacteria	Betaproteobacteria	Burkholderiales	Comamonadaceae	Simplicispira	3	0	0.000129752	DCM	324212.77779999998
TARA_032_DCM_0.22-1.6	Bacteria	Proteobacteria	Alphaproteobacteria	Sphingomonadales	Sphingomonadaceae	Sphingobium	9	0.24	0.000389257	DCM	324212.77779999998
TARA_032_DCM_0.22-1.6	Bacteria	Proteobacteria	Alphaproteobacteria	Sphingomonadales	Sphingomonadaceae	Sphingomonas	126	0.0888889	0.00544959	DCM	324212.77779999998
TARA_032_DCM_0.22-1.6	Bacteria	Proteobacteria	Alphaproteobacteria	Sphingomonadales	Sphingomonadaceae	Sphingopyxis	1	0.0666667	4.32507e-05	DCM	324212.77779999998
TARA_032_DCM_0.22-1.6	Bacteria	Spirochaetes	Spirochaetia	Spirochaetales	Spirochaetaceae	Spirochaeta	2	1	8.65014e-05	DCM	324212.77779999998
TARA_032_DCM_0.22-1.6	Bacteria	Firmicutes	Bacilli	Bacillales	Planococcaceae	Sporosarcina	1	0.125	4.32507e-05	DCM	324212.77779999998
TARA_032_DCM_0.22-1.6	Bacteria	Firmicutes	Bacilli	Bacillales	Staphylococcaceae	Staphylococcus	1	0.311514	4.32507e-05	DCM	324212.77779999998
TARA_032_DCM_0.22-1.6	Bacteria	Proteobacteria	Alphaproteobacteria	Rhodobacterales	Rhodobacteraceae	Stappia	55	0.5	0.00237879	DCM	324212.77779999998
TARA_032_DCM_0.22-1.6	Bacteria	Proteobacteria	Alphaproteobacteria	Rhodospirillales	Acetobacteraceae	Stella	1	0.666667	4.32507e-05	DCM	324212.77779999998
TARA_032_DCM_0.22-1.6	Bacteria	Proteobacteria	Gammaproteobacteria	Xanthomonadales	Xanthomonadaceae	Stenotrophomonas	1	0.0431034	4.32507e-05	DCM	324212.77779999998
TARA_032_DCM_0.22-1.6	Bacteria	Firmicutes	Bacilli	Lactobacillales	Streptococcaceae	Streptococcus	3	0.57981	0.000129752	DCM	324212.77779999998
TARA_032_DCM_0.22-1.6	Bacteria	Proteobacteria	Alphaproteobacteria	Rhodobacterales	Rhodobacteraceae	Sulfitobacter	41	0.0833333	0.00177328	DCM	324212.77779999998
TARA_032_DCM_0.22-1.6	Bacteria	Proteobacteria	Epsilonproteobacteria	Campylobacterales	Helicobacteraceae	Sulfurimonas	1	0.166667	4.32507e-05	DCM	324212.77779999998
TARA_032_DCM_0.22-1.6	Bacteria	Proteobacteria	Epsilonproteobacteria			Sulfurovum	21	0.666667	0.000908265	DCM	324212.77779999998
TARA_032_DCM_0.22-1.6	Bacteria	Proteobacteria	Betaproteobacteria	Burkholderiales	Sutterellaceae	Sutterella	2	0.5	8.65014e-05	DCM	324212.77779999998
TARA_032_DCM_0.22-1.6	Bacteria	Cyanobacteria		Synechococcales	Synechococcaceae	Synechococcus	4660	0.167164	0.201548	DCM	324212.77779999998
TARA_032_DCM_0.22-1.6	Bacteria	Proteobacteria	Deltaproteobacteria	Syntrophobacterales	Syntrophaceae	Syntrophus	2	1	8.65014e-05	DCM	324212.77779999998
TARA_032_DCM_0.22-1.6	Bacteria	Proteobacteria	Alphaproteobacteria	Rhodobacterales	Rhodobacteraceae	Tateyamaria	5	0	0.000216254	DCM	324212.77779999998
TARA_032_DCM_0.22-1.6	Bacteria	Bacteroidetes	Flavobacteriia	Flavobacteriales	Flavobacteriaceae	Tenacibaculum	6	0.214286	0.000259504	DCM	324212.77779999998
TARA_032_DCM_0.22-1.6	Bacteria	Actinobacteria	Actinobacteria	Propionibacteriales	Propionibacteriaceae	Tessaracoccus	2	0.571429	8.65014e-05	DCM	324212.77779999998
TARA_032_DCM_0.22-1.6	Bacteria	Firmicutes	Bacilli	Lactobacillales	Enterococcaceae	Tetragenococcus	2	0.866667	8.65014e-05	DCM	324212.77779999998
TARA_032_DCM_0.22-1.6	Bacteria	Proteobacteria	Alphaproteobacteria	Rhodobacterales	Rhodobacteraceae	Thalassobius	9	0	0.000389257	DCM	324212.77779999998
TARA_032_DCM_0.22-1.6	Bacteria	Proteobacteria	Alphaproteobacteria	Rhodospirillales	Rhodospirillaceae	Thalassospira	76	0	0.00328706	DCM	324212.77779999998
TARA_032_DCM_0.22-1.6	Archaea	Euryarchaeota	Thermoplasmata	Thermoplasmatales	Thermoplasmataceae	Thermoplasma	8	0.5	0.000346006	DCM	324212.77779999998
TARA_032_DCM_0.22-1.6	Bacteria	Proteobacteria	Betaproteobacteria	Nitrosomonadales	Thiobacillaceae	Thiobacillus	83	0.5	0.00358981	DCM	324212.77779999998
TARA_032_DCM_0.22-1.6	Bacteria	Proteobacteria	Alphaproteobacteria	Rhodobacterales	Rhodobacteraceae	Thioclava	2	0	8.65014e-05	DCM	324212.77779999998
TARA_032_DCM_0.22-1.6	Bacteria	Proteobacteria	Gammaproteobacteria			Thiohalobacter	3	1	0.000129752	DCM	324212.77779999998
TARA_032_DCM_0.22-1.6	Bacteria	Proteobacteria	Gammaproteobacteria	Thiotrichales	Piscirickettsiaceae	Thiomicrospira	1	0.333333	4.32507e-05	DCM	324212.77779999998
TARA_032_DCM_0.22-1.6	Bacteria	Proteobacteria	Gammaproteobacteria	Thiotrichales	Thiotrichaceae	Thiothrix	126	1	0.00544959	DCM	324212.77779999998
TARA_032_DCM_0.22-1.6	Bacteria	Spirochaetes	Spirochaetia	Spirochaetales	Spirochaetaceae	Treponema	7	0.558824	0.000302755	DCM	324212.77779999998
TARA_032_DCM_0.22-1.6	Bacteria	Deinococcus-Thermus	Deinococci	Deinococcales	Trueperaceae	Truepera	21	1	0.000908265	DCM	324212.77779999998
TARA_032_DCM_0.22-1.6	Bacteria	Actinobacteria	Actinobacteria	Actinomycetales	Actinomycetaceae	Trueperella	4	0.969697	0.000173003	DCM	324212.77779999998
TARA_032_DCM_0.22-1.6	Bacteria	Proteobacteria	Betaproteobacteria	Burkholderiales	Comamonadaceae	Variovorax	68	0.285714	0.00294105	DCM	324212.77779999998
TARA_032_DCM_0.22-1.6	Bacteria	Firmicutes	Negativicutes	Veillonellales	Veillonellaceae	Veillonella	1	0.966667	4.32507e-05	DCM	324212.77779999998
TARA_032_DCM_0.22-1.6	Bacteria	Proteobacteria	Gammaproteobacteria	Vibrionales	Vibrionaceae	Vibrio	80	0.213734	0.00346006	DCM	324212.77779999998
TARA_032_DCM_0.22-1.6	Bacteria	Firmicutes	Bacilli	Lactobacillales	Leuconostocaceae	Weissella	1	0.108333	4.32507e-05	DCM	324212.77779999998
TARA_032_DCM_0.22-1.6	Bacteria	Bacteroidetes	Flavobacteriia	Flavobacteriales	Flavobacteriaceae	Winogradskyella	16	0.125	0.000692012	DCM	324212.77779999998
TARA_032_DCM_0.22-1.6	Bacteria	Bacteroidetes	Flavobacteriia	Flavobacteriales	Flavobacteriaceae	Zunongwangia	6	1	0.000259504	DCM	324212.77779999998
TARA_033_SRF_0.22-1.6	Bacteria	Proteobacteria	Betaproteobacteria	Burkholderiales	Alcaligenaceae	Achromobacter	50	0.138095	0.00305511	SRF	771436.8946
TARA_033_SRF_0.22-1.6	Bacteria	Proteobacteria	Gammaproteobacteria	Acidiferrobacterales	Acidiferrobacteraceae	Acidiferrobacter	1	1	6.11023e-05	SRF	771436.8946
TARA_033_SRF_0.22-1.6	Bacteria	Proteobacteria	Betaproteobacteria	Burkholderiales	Comamonadaceae	Acidovorax	2	0.44958	0.000122205	SRF	771436.8946
TARA_033_SRF_0.22-1.6	Bacteria	Proteobacteria	Gammaproteobacteria	Pseudomonadales	Moraxellaceae	Acinetobacter	11	0.367588	0.000672125	SRF	771436.8946
TARA_033_SRF_0.22-1.6	Bacteria	Proteobacteria	Gammaproteobacteria	Oceanospirillales	Alcanivoracaceae	Alcanivorax	4	0.375	0.000244409	SRF	771436.8946
TARA_033_SRF_0.22-1.6	Bacteria	Bacteroidetes	Flavobacteriia	Flavobacteriales	Flavobacteriaceae	Algibacter	1	0	6.11023e-05	SRF	771436.8946
TARA_033_SRF_0.22-1.6	Bacteria	Proteobacteria	Gammaproteobacteria	Chromatiales	Chromatiaceae	Allochromatium	1	1	6.11023e-05	SRF	771436.8946
TARA_033_SRF_0.22-1.6	Bacteria	Proteobacteria	Alphaproteobacteria	Sphingomonadales	Erythrobacteraceae	Altererythrobacter	2	0	0.000122205	SRF	771436.8946
TARA_033_SRF_0.22-1.6	Bacteria	Proteobacteria	Gammaproteobacteria	Alteromonadales	Alteromonadaceae	Alteromonas	214	0.222222	0.0130759	SRF	771436.8946
TARA_033_SRF_0.22-1.6	Bacteria	Proteobacteria	Alphaproteobacteria	Rhizobiales	Rhodobiaceae	Anderseniella	51	0	0.00311622	SRF	771436.8946
TARA_033_SRF_0.22-1.6	Bacteria	Proteobacteria	Gammaproteobacteria	Legionellales	Coxiellaceae	Aquicella	40	0	0.00244409	SRF	771436.8946
TARA_033_SRF_0.22-1.6	Bacteria	Bacteroidetes	Flavobacteriia	Flavobacteriales	Flavobacteriaceae	Aquimarina	2	0	0.000122205	SRF	771436.8946
TARA_033_SRF_0.22-1.6	Bacteria	Proteobacteria	Epsilonproteobacteria	Campylobacterales	Campylobacteraceae	Arcobacter	3	0.58547	0.000183307	SRF	771436.8946
TARA_033_SRF_0.22-1.6	Bacteria	Proteobacteria	Gammaproteobacteria	Xanthomonadales	Xanthomonadaceae	Arenimonas	1	0	6.11023e-05	SRF	771436.8946
TARA_033_SRF_0.22-1.6	Bacteria	Firmicutes	Bacilli	Bacillales	Bacillaceae	Bacillus	1	0.0762073	6.11023e-05	SRF	771436.8946
TARA_033_SRF_0.22-1.6	Bacteria	Proteobacteria	Oligoflexia	Bacteriovoracales	Bacteriovoracaceae	Bacteriovorax	1	0	6.11023e-05	SRF	771436.8946
TARA_033_SRF_0.22-1.6	Bacteria	Proteobacteria	Oligoflexia	Bdellovibrionales	Bdellovibrionaceae	Bdellovibrio	1	0.166667	6.11023e-05	SRF	771436.8946
TARA_033_SRF_0.22-1.6	Bacteria	Proteobacteria	Alphaproteobacteria	Sphingomonadales	Sphingomonadaceae	Blastomonas	1	0	6.11023e-05	SRF	771436.8946
TARA_033_SRF_0.22-1.6	Bacteria	Proteobacteria	Alphaproteobacteria	Pelagibacterales	Pelagibacteraceae	Candidatus Pelagibacter	1573	0	0.0961139	SRF	771436.8946
TARA_033_SRF_0.22-1.6	Bacteria	Proteobacteria	Alphaproteobacteria			Candidatus Puniceispirillum	10	1	0.000611023	SRF	771436.8946
TARA_033_SRF_0.22-1.6	Bacteria	Proteobacteria	Gammaproteobacteria	Cellvibrionales	Cellvibrionaceae	Cellvibrio	1	0.4	6.11023e-05	SRF	771436.8946
TARA_033_SRF_0.22-1.6	Archaea	Thaumarchaeota		Cenarchaeales	Cenarchaeaceae	Cenarchaeum	3	0	0.000183307	SRF	771436.8946
TARA_033_SRF_0.22-1.6	Bacteria	Firmicutes	Clostridia	Clostridiales	Clostridiaceae	Clostridium	1	0.641845	6.11023e-05	SRF	771436.8946
TARA_033_SRF_0.22-1.6	Bacteria	Proteobacteria	Gammaproteobacteria	Oceanospirillales	Halomonadaceae	Cobetia	2	0	0.000122205	SRF	771436.8946
TARA_033_SRF_0.22-1.6	Bacteria	Proteobacteria	Gammaproteobacteria	Alteromonadales	Colwelliaceae	Colwellia	1	0.375	6.11023e-05	SRF	771436.8946
TARA_033_SRF_0.22-1.6	Bacteria	Verrucomicrobia	Opitutae	Puniceicoccales	Puniceicoccaceae	Coraliomargarita	5	0	0.000305511	SRF	771436.8946
TARA_033_SRF_0.22-1.6	Bacteria	Proteobacteria	Gammaproteobacteria	Legionellales	Coxiellaceae	Coxiella	51	0.00925926	0.00311622	SRF	771436.8946
TARA_033_SRF_0.22-1.6	Bacteria	Proteobacteria	Alphaproteobacteria	Rhodospirillales	Rhodospirillaceae	Defluviicoccus	266	0.5	0.0162532	SRF	771436.8946
TARA_033_SRF_0.22-1.6	Bacteria	Deinococcus-Thermus	Deinococci	Deinococcales	Deinococcaceae	Deinococcus	1	0.25	6.11023e-05	SRF	771436.8946
TARA_033_SRF_0.22-1.6	Bacteria	Bacteroidetes	Flavobacteriia	Flavobacteriales	Flavobacteriaceae	Dokdonia	1	0.2	6.11023e-05	SRF	771436.8946
TARA_033_SRF_0.22-1.6	Bacteria	Proteobacteria	Gammaproteobacteria	Oceanospirillales	Endozoicomonadaceae	Endozoicomonas	1	1	6.11023e-05	SRF	771436.8946
TARA_033_SRF_0.22-1.6	Bacteria	Proteobacteria	Alphaproteobacteria	Rhizobiales	Rhizobiaceae	Ensifer	1	0	6.11023e-05	SRF	771436.8946
TARA_033_SRF_0.22-1.6	Bacteria	Proteobacteria	Alphaproteobacteria	Sphingomonadales	Erythrobacteraceae	Erythrobacter	16	0	0.000977637	SRF	771436.8946
TARA_033_SRF_0.22-1.6	Bacteria	Proteobacteria	Gammaproteobacteria	Alteromonadales	Ferrimonadaceae	Ferrimonas	1	0.5	6.11023e-05	SRF	771436.8946
TARA_033_SRF_0.22-1.6	Bacteria	Bacteroidetes	Flavobacteriia	Flavobacteriales	Flavobacteriaceae	Flavobacterium	10	0.396429	0.000611023	SRF	771436.8946
TARA_033_SRF_0.22-1.6	Bacteria	Bacteroidetes	Flavobacteriia	Flavobacteriales	Crocinitomicaceae	Fluviicola	14	0.5	0.000855432	SRF	771436.8946
TARA_033_SRF_0.22-1.6	Bacteria	Proteobacteria	Alphaproteobacteria	Rhodobacterales	Rhodobacteraceae	Gemmobacter	2	1	0.000122205	SRF	771436.8946
TARA_033_SRF_0.22-1.6	Bacteria	Proteobacteria	Gammaproteobacteria	Alteromonadales	Alteromonadaceae	Glaciecola	6	0	0.000366614	SRF	771436.8946
TARA_033_SRF_0.22-1.6	Bacteria	Bacteroidetes	Flavobacteriia	Flavobacteriales	Flavobacteriaceae	Gramella	46	0.166667	0.00281071	SRF	771436.8946
TARA_033_SRF_0.22-1.6	Bacteria	Proteobacteria	Gammaproteobacteria	Vibrionales	Vibrionaceae	Grimontia	2	0	0.000122205	SRF	771436.8946
TARA_033_SRF_0.22-1.6	Bacteria	Proteobacteria	Gammaproteobacteria	Oceanospirillales	Halomonadaceae	Halomonas	48	0.64539	0.00293291	SRF	771436.8946
TARA_033_SRF_0.22-1.6	Bacteria	Proteobacteria	Betaproteobacteria	Burkholderiales	Oxalobacteraceae	Herbaspirillum	1	0	6.11023e-05	SRF	771436.8946
TARA_033_SRF_0.22-1.6	Bacteria	Bacteroidetes	Cytophagia	Cytophagales	Hymenobacteraceae	Hymenobacter	1	0.181818	6.11023e-05	SRF	771436.8946
TARA_033_SRF_0.22-1.6	Bacteria	Proteobacteria	Gammaproteobacteria	Alteromonadales	Idiomarinaceae	Idiomarina	4	0	0.000244409	SRF	771436.8946
TARA_033_SRF_0.22-1.6	Bacteria	Actinobacteria	Acidimicrobiia	Acidimicrobiales	Acidimicrobiaceae	Ilumatobacter	7	0	0.000427716	SRF	771436.8946
TARA_033_SRF_0.22-1.6	Bacteria	Proteobacteria	Alphaproteobacteria	Rhodobacterales	Rhodobacteraceae	Jannaschia	1	0	6.11023e-05	SRF	771436.8946
TARA_033_SRF_0.22-1.6	Bacteria	Proteobacteria	Gammaproteobacteria	Enterobacterales	Enterobacteriaceae	Kluyvera	1	0	6.11023e-05	SRF	771436.8946
TARA_033_SRF_0.22-1.6	Bacteria	Proteobacteria	Alphaproteobacteria	Rhodobacterales	Rhodobacteraceae	Labrenzia	1	0	6.11023e-05	SRF	771436.8946
TARA_033_SRF_0.22-1.6	Bacteria	Firmicutes	Bacilli	Lactobacillales	Streptococcaceae	Lactococcus	1	0.544974	6.11023e-05	SRF	771436.8946
TARA_033_SRF_0.22-1.6	Bacteria	Proteobacteria	Gammaproteobacteria	Legionellales	Legionellaceae	Legionella	1	0.0516502	6.11023e-05	SRF	771436.8946
TARA_033_SRF_0.22-1.6	Bacteria	Proteobacteria	Alphaproteobacteria	Rhodobacterales	Rhodobacteraceae	Leisingera	11	0	0.000672125	SRF	771436.8946
TARA_033_SRF_0.22-1.6	Bacteria	Cyanobacteria		Synechococcales	Leptolyngbyaceae	Leptolyngbya	3	0.8	0.000183307	SRF	771436.8946
TARA_033_SRF_0.22-1.6	Bacteria	Nitrospirae	Nitrospira	Nitrospirales	Nitrospiraceae	Leptospirillum	10	0.333333	0.000611023	SRF	771436.8946
TARA_033_SRF_0.22-1.6	Bacteria	Proteobacteria	Betaproteobacteria	Burkholderiales	Burkholderiaceae	Limnobacter	2	0	0.000122205	SRF	771436.8946
TARA_033_SRF_0.22-1.6	Bacteria	Proteobacteria	Gammaproteobacteria	Oceanospirillales	Litoricolaceae	Litoricola	45	0	0.0027496	SRF	771436.8946
TARA_033_SRF_0.22-1.6	Bacteria	Proteobacteria	Alphaproteobacteria	Rhodospirillales	Rhodospirillaceae	Magnetospira	37	1	0.00226078	SRF	771436.8946
TARA_033_SRF_0.22-1.6	Bacteria	Firmicutes	Bacilli	Lactobacillales	Carnobacteriaceae	Marinilactibacillus	9	1	0.000549921	SRF	771436.8946
TARA_033_SRF_0.22-1.6	Bacteria	Proteobacteria	Gammaproteobacteria	Alteromonadales	Alteromonadaceae	Marinobacter	11	0.176471	0.000672125	SRF	771436.8946
TARA_033_SRF_0.22-1.6	Bacteria	Proteobacteria	Gammaproteobacteria	Oceanospirillales	Oceanospirillaceae	Marinobacterium	7	0.5	0.000427716	SRF	771436.8946
TARA_033_SRF_0.22-1.6	Bacteria	Proteobacteria	Gammaproteobacteria	Oceanospirillales	Oceanospirillaceae	Marinomonas	3	0.642857	0.000183307	SRF	771436.8946
TARA_033_SRF_0.22-1.6	Bacteria	Proteobacteria	Alphaproteobacteria	Rhodobacterales	Rhodobacteraceae	Marinovum	42	1	0.0025663	SRF	771436.8946
TARA_033_SRF_0.22-1.6	Bacteria	Proteobacteria	Betaproteobacteria	Burkholderiales	Oxalobacteraceae	Massilia	39	0	0.00238299	SRF	771436.8946
TARA_033_SRF_0.22-1.6	Bacteria	Proteobacteria	Alphaproteobacteria	Rhizobiales	Methylobacteriaceae	Methylobacterium	1	0.25	6.11023e-05	SRF	771436.8946
TARA_033_SRF_0.22-1.6	Bacteria	Proteobacteria	Gammaproteobacteria	Thiotrichales	Piscirickettsiaceae	Methylophaga	5	1	0.000305511	SRF	771436.8946
TARA_033_SRF_0.22-1.6	Bacteria	Cyanobacteria		Chroococcales	Microcystaceae	Microcystis	10	1	0.000611023	SRF	771436.8946
TARA_033_SRF_0.22-1.6	Bacteria	Proteobacteria	Gammaproteobacteria	Oceanospirillales	Oceanospirillaceae	Neptunomonas	2	0.666667	0.000122205	SRF	771436.8946
TARA_033_SRF_0.22-1.6	Bacteria	Proteobacteria	Gammaproteobacteria	Chromatiales	Chromatiaceae	Nitrosococcus	9	1	0.000549921	SRF	771436.8946
TARA_033_SRF_0.22-1.6	Bacteria	Nitrospirae	Nitrospira	Nitrospirales	Nitrospiraceae	Nitrospira	1	0.571429	6.11023e-05	SRF	771436.8946
TARA_033_SRF_0.22-1.6	Bacteria	Actinobacteria	Actinobacteria	Propionibacteriales	Nocardioidaceae	Nocardioides	1	0.107143	6.11023e-05	SRF	771436.8946
TARA_033_SRF_0.22-1.6	Bacteria	Proteobacteria	Alphaproteobacteria	Rhizobiales		Nordella	1	1	6.11023e-05	SRF	771436.8946
TARA_033_SRF_0.22-1.6	Bacteria	Proteobacteria	Alphaproteobacteria	Sphingomonadales	Sphingomonadaceae	Novosphingobium	3	0	0.000183307	SRF	771436.8946
TARA_033_SRF_0.22-1.6	Bacteria	Proteobacteria	Alphaproteobacteria	Rhodobacterales	Rhodobacteraceae	Octadecabacter	1	0	6.11023e-05	SRF	771436.8946
TARA_033_SRF_0.22-1.6	Bacteria	Bacteroidetes	Flavobacteriia	Flavobacteriales	Cryomorphaceae	Owenweeksia	174	0	0.0106318	SRF	771436.8946
TARA_033_SRF_0.22-1.6	Bacteria	Firmicutes	Bacilli	Bacillales	Paenibacillaceae	Paenibacillus	2	0.408962	0.000122205	SRF	771436.8946
TARA_033_SRF_0.22-1.6	Bacteria	Proteobacteria	Gammaproteobacteria	Enterobacterales	Erwiniaceae	Pantoea	1	0.0714286	6.11023e-05	SRF	771436.8946
TARA_033_SRF_0.22-1.6	Bacteria	Proteobacteria	Alphaproteobacteria	Rhodobacterales	Rhodobacteraceae	Paracoccus	2	0.25	0.000122205	SRF	771436.8946
TARA_033_SRF_0.22-1.6	Bacteria	Proteobacteria	Alphaproteobacteria	Rhodobacterales	Rhodobacteraceae	Phaeobacter	2	0	0.000122205	SRF	771436.8946
TARA_033_SRF_0.22-1.6	Bacteria	Proteobacteria	Gammaproteobacteria	Vibrionales	Vibrionaceae	Photobacterium	1	0.444444	6.11023e-05	SRF	771436.8946
TARA_033_SRF_0.22-1.6	Bacteria	Actinobacteria	Actinobacteria	Micrococcales	Intrasporangiaceae	Phycicoccus	1	0	6.11023e-05	SRF	771436.8946
TARA_033_SRF_0.22-1.6	Bacteria	Proteobacteria	Alphaproteobacteria	Rhizobiales	Phyllobacteriaceae	Phyllobacterium	1	0	6.11023e-05	SRF	771436.8946
TARA_033_SRF_0.22-1.6	Bacteria	Planctomycetes	Planctomycetia	Planctomycetales	Planctomycetaceae	Planctomyces	43	0.5	0.0026274	SRF	771436.8946
TARA_033_SRF_0.22-1.6	Bacteria	Proteobacteria	Betaproteobacteria	Burkholderiales	Burkholderiaceae	Polynucleobacter	50	0	0.00305511	SRF	771436.8946
TARA_033_SRF_0.22-1.6	Bacteria	Cyanobacteria		Synechococcales	Prochloraceae	Prochlorococcus	3867	0	0.236283	SRF	771436.8946
TARA_033_SRF_0.22-1.6	Bacteria	Proteobacteria	Gammaproteobacteria	Alteromonadales	Pseudoalteromonadaceae	Pseudoalteromonas	82	0.197872	0.00501039	SRF	771436.8946
TARA_033_SRF_0.22-1.6	Bacteria	Proteobacteria	Gammaproteobacteria	Pseudomonadales	Pseudomonadaceae	Pseudomonas	47	0.0600604	0.00287181	SRF	771436.8946
TARA_033_SRF_0.22-1.6	Bacteria	Proteobacteria	Gammaproteobacteria	Pseudomonadales	Moraxellaceae	Psychrobacter	8	0.388889	0.000488818	SRF	771436.8946
TARA_033_SRF_0.22-1.6	Bacteria	Proteobacteria	Gammaproteobacteria	Chromatiales	Chromatiaceae	Rheinheimera	1	0.333333	6.11023e-05	SRF	771436.8946
TARA_033_SRF_0.22-1.6	Bacteria	Proteobacteria	Alphaproteobacteria	Rhodobacterales	Rhodobacteraceae	Rhodobacter	1	0.45	6.11023e-05	SRF	771436.8946
TARA_033_SRF_0.22-1.6	Bacteria	Planctomycetes	Planctomycetia	Planctomycetales	Planctomycetaceae	Rhodopirellula	17	0	0.00103874	SRF	771436.8946
TARA_033_SRF_0.22-1.6	Bacteria	Proteobacteria	Alphaproteobacteria	Rhodobacterales	Rhodobacteraceae	Roseovarius	39	0	0.00238299	SRF	771436.8946
TARA_033_SRF_0.22-1.6	Bacteria	Proteobacteria	Alphaproteobacteria	Rhodobacterales	Rhodobacteraceae	Ruegeria	19	0.2	0.00116094	SRF	771436.8946
TARA_033_SRF_0.22-1.6	Bacteria	Proteobacteria	Alphaproteobacteria	Rhodobacterales	Rhodobacteraceae	Sagittula	16	0	0.000977637	SRF	771436.8946
TARA_033_SRF_0.22-1.6	Bacteria	Proteobacteria	Gammaproteobacteria	Alteromonadales	Alteromonadaceae	Salinimonas	6	0.2	0.000366614	SRF	771436.8946
TARA_033_SRF_0.22-1.6	Bacteria	Proteobacteria	Gammaproteobacteria	Vibrionales	Vibrionaceae	Salinivibrio	1	0.666667	6.11023e-05	SRF	771436.8946
TARA_033_SRF_0.22-1.6	Bacteria	Proteobacteria	Gammaproteobacteria	Alteromonadales	Shewanellaceae	Shewanella	1	0.20562	6.11023e-05	SRF	771436.8946
TARA_033_SRF_0.22-1.6	Bacteria	Proteobacteria	Betaproteobacteria	Burkholderiales	Comamonadaceae	Simplicispira	1	0	6.11023e-05	SRF	771436.8946
TARA_033_SRF_0.22-1.6	Bacteria	Proteobacteria	Alphaproteobacteria	Sphingomonadales	Sphingomonadaceae	Sphingobium	2	0.24	0.000122205	SRF	771436.8946
TARA_033_SRF_0.22-1.6	Bacteria	Proteobacteria	Alphaproteobacteria	Sphingomonadales	Sphingomonadaceae	Sphingomonas	107	0.0888889	0.00653794	SRF	771436.8946
TARA_033_SRF_0.22-1.6	Bacteria	Firmicutes	Bacilli	Bacillales	Staphylococcaceae	Staphylococcus	2	0.311514	0.000122205	SRF	771436.8946
TARA_033_SRF_0.22-1.6	Bacteria	Proteobacteria	Alphaproteobacteria	Rhodobacterales	Rhodobacteraceae	Sulfitobacter	22	0.0833333	0.00134425	SRF	771436.8946
TARA_033_SRF_0.22-1.6	Bacteria	Proteobacteria	Epsilonproteobacteria			Sulfurovum	19	0.666667	0.00116094	SRF	771436.8946
TARA_033_SRF_0.22-1.6	Bacteria	Cyanobacteria		Synechococcales	Synechococcaceae	Synechococcus	8756	0.167164	0.535012	SRF	771436.8946
TARA_033_SRF_0.22-1.6	Bacteria	Proteobacteria	Alphaproteobacteria	Rhodobacterales	Rhodobacteraceae	Tateyamaria	5	0	0.000305511	SRF	771436.8946
TARA_033_SRF_0.22-1.6	Bacteria	Bacteroidetes	Flavobacteriia	Flavobacteriales	Flavobacteriaceae	Tenacibaculum	2	0.214286	0.000122205	SRF	771436.8946
TARA_033_SRF_0.22-1.6	Bacteria	Proteobacteria	Alphaproteobacteria	Rhodobacterales	Rhodobacteraceae	Thalassobius	11	0	0.000672125	SRF	771436.8946
TARA_033_SRF_0.22-1.6	Bacteria	Proteobacteria	Alphaproteobacteria	Rhodobacterales	Rhodobacteraceae	Thalassococcus	2	0	0.000122205	SRF	771436.8946
TARA_033_SRF_0.22-1.6	Bacteria	Proteobacteria	Alphaproteobacteria	Rhodospirillales	Rhodospirillaceae	Thalassospira	2	0	0.000122205	SRF	771436.8946
TARA_033_SRF_0.22-1.6	Archaea	Euryarchaeota	Thermoplasmata	Thermoplasmatales	Thermoplasmataceae	Thermoplasma	4	0.5	0.000244409	SRF	771436.8946
TARA_033_SRF_0.22-1.6	Bacteria	Synergistetes	Synergistia	Synergistales	Synergistaceae	Thermovirga	1	1	6.11023e-05	SRF	771436.8946
TARA_033_SRF_0.22-1.6	Bacteria	Proteobacteria	Betaproteobacteria	Nitrosomonadales	Thiobacillaceae	Thiobacillus	109	0.5	0.00666015	SRF	771436.8946
TARA_033_SRF_0.22-1.6	Bacteria	Proteobacteria	Gammaproteobacteria	Thiotrichales	Thiotrichaceae	Thiothrix	126	1	0.00769889	SRF	771436.8946
TARA_033_SRF_0.22-1.6	Bacteria	Proteobacteria	Betaproteobacteria	Burkholderiales	Comamonadaceae	Variovorax	84	0.285714	0.00513259	SRF	771436.8946
TARA_033_SRF_0.22-1.6	Bacteria	Proteobacteria	Gammaproteobacteria	Vibrionales	Vibrionaceae	Vibrio	8	0.213734	0.000488818	SRF	771436.8946
TARA_033_SRF_0.22-1.6	Bacteria	Proteobacteria	Alphaproteobacteria	Rhodobacterales	Rhodobacteraceae	Yangia	1	0	6.11023e-05	SRF	771436.8946
TARA_031_SRF_0.22-1.6	Bacteria	Proteobacteria	Betaproteobacteria	Burkholderiales	Alcaligenaceae	Achromobacter	140	0.138095	0.00385664	SRF	678073.84620000003
TARA_031_SRF_0.22-1.6	Bacteria	Proteobacteria	Gammaproteobacteria	Acidiferrobacterales	Acidiferrobacteraceae	Acidiferrobacter	2	1	5.50949e-05	SRF	678073.84620000003
TARA_031_SRF_0.22-1.6	Bacteria	Proteobacteria	Betaproteobacteria	Burkholderiales	Comamonadaceae	Acidovorax	10	0.44958	0.000275475	SRF	678073.84620000003
TARA_031_SRF_0.22-1.6	Bacteria	Proteobacteria	Gammaproteobacteria	Pseudomonadales	Moraxellaceae	Acinetobacter	35	0.367588	0.000964161	SRF	678073.84620000003
TARA_031_SRF_0.22-1.6	Bacteria	Actinobacteria	Actinobacteria	Micrococcales	Cellulomonadaceae	Actinotalea	1	0	2.75475e-05	SRF	678073.84620000003
TARA_031_SRF_0.22-1.6	Bacteria	Actinobacteria	Actinobacteria	Propionibacteriales	Nocardioidaceae	Aeromicrobium	1	0	2.75475e-05	SRF	678073.84620000003
TARA_031_SRF_0.22-1.6	Bacteria	Proteobacteria	Gammaproteobacteria	Oceanospirillales	Alcanivoracaceae	Alcanivorax	30	0.375	0.000826424	SRF	678073.84620000003
TARA_031_SRF_0.22-1.6	Bacteria	Proteobacteria	Gammaproteobacteria	Chromatiales	Chromatiaceae	Allochromatium	1	1	2.75475e-05	SRF	678073.84620000003
TARA_031_SRF_0.22-1.6	Bacteria	Proteobacteria	Alphaproteobacteria	Sphingomonadales	Erythrobacteraceae	Altererythrobacter	4	0	0.00011019	SRF	678073.84620000003
TARA_031_SRF_0.22-1.6	Bacteria	Proteobacteria	Gammaproteobacteria	Alteromonadales	Alteromonadaceae	Alteromonas	139	0.222222	0.0038291	SRF	678073.84620000003
TARA_031_SRF_0.22-1.6	Bacteria	Proteobacteria	Alphaproteobacteria	Rhizobiales	Rhodobiaceae	Anderseniella	15	0	0.000413212	SRF	678073.84620000003
TARA_031_SRF_0.22-1.6	Bacteria	Proteobacteria	Gammaproteobacteria	Legionellales	Coxiellaceae	Aquicella	27	0	0.000743781	SRF	678073.84620000003
TARA_031_SRF_0.22-1.6	Bacteria	Bacteroidetes	Flavobacteriia	Flavobacteriales	Flavobacteriaceae	Aquimarina	5	0	0.000137737	SRF	678073.84620000003
TARA_031_SRF_0.22-1.6	Bacteria	Proteobacteria	Epsilonproteobacteria	Campylobacterales	Campylobacteraceae	Arcobacter	2	0.58547	5.50949e-05	SRF	678073.84620000003
TARA_031_SRF_0.22-1.6	Bacteria	Actinobacteria	Actinobacteria	Micrococcales	Micrococcaceae	Arthrobacter	1	0	2.75475e-05	SRF	678073.84620000003
TARA_031_SRF_0.22-1.6	Bacteria	Proteobacteria	Alphaproteobacteria	Rhizobiales	Xanthobacteraceae	Azorhizobium	1	0	2.75475e-05	SRF	678073.84620000003
TARA_031_SRF_0.22-1.6	Bacteria	Proteobacteria	Alphaproteobacteria	Rhodospirillales	Rhodospirillaceae	Azospirillum	1	0.45	2.75475e-05	SRF	678073.84620000003
TARA_031_SRF_0.22-1.6	Bacteria	Proteobacteria	Gammaproteobacteria	Pseudomonadales	Pseudomonadaceae	Azotobacter	1	0.666667	2.75475e-05	SRF	678073.84620000003
TARA_031_SRF_0.22-1.6	Bacteria	Bacteroidetes	Bacteroidia	Bacteroidales	Bacteroidaceae	Bacteroides	1	0.385022	2.75475e-05	SRF	678073.84620000003
TARA_031_SRF_0.22-1.6	Bacteria	Proteobacteria	Oligoflexia	Bdellovibrionales	Bdellovibrionaceae	Bdellovibrio	3	0.166667	8.26424e-05	SRF	678073.84620000003
TARA_031_SRF_0.22-1.6	Bacteria	Proteobacteria	Alphaproteobacteria	Sphingomonadales	Sphingomonadaceae	Blastomonas	5	0	0.000137737	SRF	678073.84620000003
TARA_031_SRF_0.22-1.6	Bacteria	Proteobacteria	Alphaproteobacteria	Rhizobiales	Bradyrhizobiaceae	Bosea	2	0.285714	5.50949e-05	SRF	678073.84620000003
TARA_031_SRF_0.22-1.6	Bacteria	Calditrichaeota	Calditrichae	Calditrichales	Calditrichaceae	Caldithrix	1	1	2.75475e-05	SRF	678073.84620000003
TARA_031_SRF_0.22-1.6	Archaea	Euryarchaeota	Thermoplasmata	Methanomassiliicoccales	Methanomassiliicoccaceae	Candidatus Methanomethylophilus	2	1	5.50949e-05	SRF	678073.84620000003
TARA_031_SRF_0.22-1.6	Bacteria	Proteobacteria	Alphaproteobacteria	Pelagibacterales	Pelagibacteraceae	Candidatus Pelagibacter	1783	0	0.0491171	SRF	678073.84620000003
TARA_031_SRF_0.22-1.6	Bacteria	Proteobacteria	Alphaproteobacteria			Candidatus Puniceispirillum	44	1	0.00121209	SRF	678073.84620000003
TARA_031_SRF_0.22-1.6	Bacteria	Bacteroidetes	Flavobacteriia	Flavobacteriales	Flavobacteriaceae	Capnocytophaga	1	0.910714	2.75475e-05	SRF	678073.84620000003
TARA_031_SRF_0.22-1.6	Bacteria	Proteobacteria	Gammaproteobacteria	Cardiobacteriales	Cardiobacteriaceae	Cardiobacterium	1	1	2.75475e-05	SRF	678073.84620000003
TARA_031_SRF_0.22-1.6	Bacteria	Actinobacteria	Actinobacteria	Micrococcales	Cellulomonadaceae	Cellulomonas	2	0.111111	5.50949e-05	SRF	678073.84620000003
TARA_031_SRF_0.22-1.6	Bacteria	Bacteroidetes	Flavobacteriia	Flavobacteriales	Flavobacteriaceae	Chryseobacterium	1	0.440837	2.75475e-05	SRF	678073.84620000003
TARA_031_SRF_0.22-1.6	Bacteria	Firmicutes	Clostridia	Clostridiales	Clostridiaceae	Clostridium	1	0.641845	2.75475e-05	SRF	678073.84620000003
TARA_031_SRF_0.22-1.6	Bacteria	Proteobacteria	Gammaproteobacteria	Oceanospirillales	Halomonadaceae	Cobetia	4	0	0.00011019	SRF	678073.84620000003
TARA_031_SRF_0.22-1.6	Bacteria	Proteobacteria	Alphaproteobacteria	Rhizobiales	Cohaesibacteraceae	Cohaesibacter	1	1	2.75475e-05	SRF	678073.84620000003
TARA_031_SRF_0.22-1.6	Bacteria	Proteobacteria	Gammaproteobacteria	Alteromonadales	Colwelliaceae	Colwellia	1	0.375	2.75475e-05	SRF	678073.84620000003
TARA_031_SRF_0.22-1.6	Bacteria	Verrucomicrobia	Opitutae	Puniceicoccales	Puniceicoccaceae	Coraliomargarita	8	0	0.00022038	SRF	678073.84620000003
TARA_031_SRF_0.22-1.6	Bacteria	Proteobacteria	Gammaproteobacteria	Legionellales	Coxiellaceae	Coxiella	253	0.00925926	0.0069695	SRF	678073.84620000003
TARA_031_SRF_0.22-1.6	Bacteria	Proteobacteria	Betaproteobacteria	Burkholderiales	Burkholderiaceae	Cupriavidus	1	0	2.75475e-05	SRF	678073.84620000003
TARA_031_SRF_0.22-1.6	Bacteria	Proteobacteria	Alphaproteobacteria	Rhodospirillales	Rhodospirillaceae	Defluviicoccus	730	0.5	0.0201096	SRF	678073.84620000003
TARA_031_SRF_0.22-1.6	Bacteria	Proteobacteria	Deltaproteobacteria	Desulfobacterales	Desulfobulbaceae	Desulfobulbus	1	1	2.75475e-05	SRF	678073.84620000003
TARA_031_SRF_0.22-1.6	Bacteria	Proteobacteria	Deltaproteobacteria	Desulfobacterales	Desulfobulbaceae	Desulfocapsa	1	1	2.75475e-05	SRF	678073.84620000003
TARA_031_SRF_0.22-1.6	Bacteria	Firmicutes	Clostridia	Clostridiales	Peptococcaceae	Desulfosporosinus	2	0.75	5.50949e-05	SRF	678073.84620000003
TARA_031_SRF_0.22-1.6	Bacteria	Proteobacteria	Deltaproteobacteria	Desulfovibrionales	Desulfovibrionaceae	Desulfovibrio	1	0.65	2.75475e-05	SRF	678073.84620000003
TARA_031_SRF_0.22-1.6	Bacteria	Proteobacteria	Deltaproteobacteria	Desulfuromonadales	Desulfuromonadaceae	Desulfuromonas	1	0.5	2.75475e-05	SRF	678073.84620000003
TARA_031_SRF_0.22-1.6	Bacteria	Proteobacteria	Alphaproteobacteria	Rhizobiales	Hyphomicrobiaceae	Devosia	1	0	2.75475e-05	SRF	678073.84620000003
TARA_031_SRF_0.22-1.6	Bacteria	Proteobacteria	Alphaproteobacteria	Rhodobacterales	Rhodobacteraceae	Dinoroseobacter	1	1	2.75475e-05	SRF	678073.84620000003
TARA_031_SRF_0.22-1.6	Bacteria	Bacteroidetes	Flavobacteriia	Flavobacteriales	Flavobacteriaceae	Dokdonia	1	0.2	2.75475e-05	SRF	678073.84620000003
TARA_031_SRF_0.22-1.6	Bacteria	Proteobacteria	Gammaproteobacteria	Oceanospirillales	Endozoicomonadaceae	Endozoicomonas	4	1	0.00011019	SRF	678073.84620000003
TARA_031_SRF_0.22-1.6	Bacteria	Proteobacteria	Gammaproteobacteria	Enterobacterales	Enterobacteriaceae	Enterobacter	2	0.174164	5.50949e-05	SRF	678073.84620000003
TARA_031_SRF_0.22-1.6	Bacteria	Firmicutes	Erysipelotrichia	Erysipelotrichales	Erysipelotrichaceae	Erysipelothrix	1	0	2.75475e-05	SRF	678073.84620000003
TARA_031_SRF_0.22-1.6	Bacteria	Proteobacteria	Alphaproteobacteria	Sphingomonadales	Erythrobacteraceae	Erythrobacter	37	0	0.00101926	SRF	678073.84620000003
TARA_031_SRF_0.22-1.6	Bacteria	Firmicutes	Clostridia	Clostridiales	Ruminococcaceae	Faecalibacterium	1	0.75	2.75475e-05	SRF	678073.84620000003
TARA_031_SRF_0.22-1.6	Bacteria	Proteobacteria	Alphaproteobacteria	Rhizobiales	Hyphomicrobiaceae	Filomicrobium	1	1	2.75475e-05	SRF	678073.84620000003
TARA_031_SRF_0.22-1.6	Bacteria	Bacteroidetes	Flavobacteriia	Flavobacteriales	Flavobacteriaceae	Flavobacterium	14	0.396429	0.000385664	SRF	678073.84620000003
TARA_031_SRF_0.22-1.6	Bacteria	Bacteroidetes	Flavobacteriia	Flavobacteriales	Crocinitomicaceae	Fluviicola	31	0.5	0.000853971	SRF	678073.84620000003
TARA_031_SRF_0.22-1.6	Bacteria	Bacteroidetes	Flavobacteriia	Flavobacteriales	Flavobacteriaceae	Formosa	19	0	0.000523402	SRF	678073.84620000003
TARA_031_SRF_0.22-1.6	Bacteria	Proteobacteria	Gammaproteobacteria	Thiotrichales	Francisellaceae	Francisella	2	0.136792	5.50949e-05	SRF	678073.84620000003
TARA_031_SRF_0.22-1.6	Bacteria	Actinobacteria	Actinobacteria	Micrococcales	Microbacteriaceae	Frigoribacterium	3	0	8.26424e-05	SRF	678073.84620000003
TARA_031_SRF_0.22-1.6	Bacteria	Proteobacteria	Betaproteobacteria	Nitrosomonadales	Gallionellaceae	Gallionella	1	0	2.75475e-05	SRF	678073.84620000003
TARA_031_SRF_0.22-1.6	Bacteria	Firmicutes	Bacilli	Bacillales		Gemella	1	0.6	2.75475e-05	SRF	678073.84620000003
TARA_031_SRF_0.22-1.6	Bacteria	Gemmatimonadetes	Gemmatimonadetes	Gemmatimonadales	Gemmatimonadaceae	Gemmatimonas	1	0	2.75475e-05	SRF	678073.84620000003
TARA_031_SRF_0.22-1.6	Bacteria	Proteobacteria	Alphaproteobacteria	Rhodobacterales	Rhodobacteraceae	Gemmobacter	4	1	0.00011019	SRF	678073.84620000003
TARA_031_SRF_0.22-1.6	Bacteria	Proteobacteria	Deltaproteobacteria	Desulfuromonadales	Geobacteraceae	Geoalkalibacter	4	1	0.00011019	SRF	678073.84620000003
TARA_031_SRF_0.22-1.6	Bacteria	Bacteroidetes	Flavobacteriia	Flavobacteriales	Flavobacteriaceae	Gilvibacter	1	0	2.75475e-05	SRF	678073.84620000003
TARA_031_SRF_0.22-1.6	Bacteria	Proteobacteria	Gammaproteobacteria	Alteromonadales	Alteromonadaceae	Glaciecola	4	0	0.00011019	SRF	678073.84620000003
TARA_031_SRF_0.22-1.6	Bacteria	Bacteroidetes	Flavobacteriia	Flavobacteriales	Flavobacteriaceae	Gramella	1	0.166667	2.75475e-05	SRF	678073.84620000003
TARA_031_SRF_0.22-1.6	Bacteria	Proteobacteria	Gammaproteobacteria	Chromatiales	Granulosicoccaceae	Granulosicoccus	4	0	0.00011019	SRF	678073.84620000003
TARA_031_SRF_0.22-1.6	Bacteria	Proteobacteria	Gammaproteobacteria	Vibrionales	Vibrionaceae	Grimontia	2	0	5.50949e-05	SRF	678073.84620000003
TARA_031_SRF_0.22-1.6	Bacteria	Proteobacteria	Gammaproteobacteria	Oceanospirillales	Hahellaceae	Hahella	1	0.5	2.75475e-05	SRF	678073.84620000003
TARA_031_SRF_0.22-1.6	Bacteria	Proteobacteria	Gammaproteobacteria	Cellvibrionales	Halieaceae	Halioglobus	3	0	8.26424e-05	SRF	678073.84620000003
TARA_031_SRF_0.22-1.6	Bacteria	Cyanobacteria		Synechococcales	Leptolyngbyaceae	Halomicronema	1	1	2.75475e-05	SRF	678073.84620000003
TARA_031_SRF_0.22-1.6	Bacteria	Proteobacteria	Gammaproteobacteria	Oceanospirillales	Halomonadaceae	Halomonas	147	0.64539	0.00404948	SRF	678073.84620000003
TARA_031_SRF_0.22-1.6	Bacteria	Proteobacteria	Gammaproteobacteria	Chromatiales	Halothiobacillaceae	Halothiobacillus	1	1	2.75475e-05	SRF	678073.84620000003
TARA_031_SRF_0.22-1.6	Bacteria	Proteobacteria	Betaproteobacteria	Burkholderiales	Oxalobacteraceae	Herminiimonas	1	0	2.75475e-05	SRF	678073.84620000003
TARA_031_SRF_0.22-1.6	Bacteria	Bacteroidetes	Cytophagia	Cytophagales	Hymenobacteraceae	Hymenobacter	2	0.181818	5.50949e-05	SRF	678073.84620000003
TARA_031_SRF_0.22-1.6	Bacteria	Proteobacteria	Alphaproteobacteria	Rhodobacterales	Hyphomonadaceae	Hyphomonas	2	0	5.50949e-05	SRF	678073.84620000003
TARA_031_SRF_0.22-1.6	Bacteria	Proteobacteria	Gammaproteobacteria	Alteromonadales	Idiomarinaceae	Idiomarina	7	0	0.000192832	SRF	678073.84620000003
TARA_031_SRF_0.22-1.6	Bacteria	Actinobacteria	Acidimicrobiia	Acidimicrobiales	Acidimicrobiaceae	Ilumatobacter	3	0	8.26424e-05	SRF	678073.84620000003
TARA_031_SRF_0.22-1.6	Bacteria	Proteobacteria	Alphaproteobacteria	Rhodobacterales	Rhodobacteraceae	Jannaschia	1	0	2.75475e-05	SRF	678073.84620000003
TARA_031_SRF_0.22-1.6	Bacteria	Proteobacteria	Alphaproteobacteria	Kordiimonadales	Kordiimonadaceae	Kordiimonas	2	0	5.50949e-05	SRF	678073.84620000003
TARA_031_SRF_0.22-1.6	Bacteria	Proteobacteria	Gammaproteobacteria	Legionellales	Legionellaceae	Legionella	1	0.0516502	2.75475e-05	SRF	678073.84620000003
TARA_031_SRF_0.22-1.6	Bacteria	Proteobacteria	Alphaproteobacteria	Rhodobacterales	Rhodobacteraceae	Leisingera	10	0	0.000275475	SRF	678073.84620000003
TARA_031_SRF_0.22-1.6	Bacteria	Firmicutes	Bacilli	Bacillales	Bacillaceae	Lentibacillus	1	0	2.75475e-05	SRF	678073.84620000003
TARA_031_SRF_0.22-1.6	Bacteria	Cyanobacteria		Synechococcales	Leptolyngbyaceae	Leptolyngbya	6	0.8	0.000165285	SRF	678073.84620000003
TARA_031_SRF_0.22-1.6	Bacteria	Nitrospirae	Nitrospira	Nitrospirales	Nitrospiraceae	Leptospirillum	13	0.333333	0.000358117	SRF	678073.84620000003
TARA_031_SRF_0.22-1.6	Bacteria	Fusobacteria	Fusobacteriia	Fusobacteriales	Leptotrichiaceae	Leptotrichia	1	0.75	2.75475e-05	SRF	678073.84620000003
TARA_031_SRF_0.22-1.6	Bacteria	Proteobacteria	Gammaproteobacteria	Oceanospirillales	Litoricolaceae	Litoricola	176	0	0.00484835	SRF	678073.84620000003
TARA_031_SRF_0.22-1.6	Bacteria	Proteobacteria	Alphaproteobacteria	Rhodospirillales	Rhodospirillaceae	Magnetospira	389	1	0.010716	SRF	678073.84620000003
TARA_031_SRF_0.22-1.6	Bacteria	Proteobacteria	Alphaproteobacteria	Rhodobacterales	Hyphomonadaceae	Maricaulis	2	0	5.50949e-05	SRF	678073.84620000003
TARA_031_SRF_0.22-1.6	Bacteria	Proteobacteria	Gammaproteobacteria	Alteromonadales	Alteromonadaceae	Marinobacter	110	0.176471	0.00303022	SRF	678073.84620000003
TARA_031_SRF_0.22-1.6	Bacteria	Proteobacteria	Gammaproteobacteria	Oceanospirillales	Oceanospirillaceae	Marinobacterium	10	0.5	0.000275475	SRF	678073.84620000003
TARA_031_SRF_0.22-1.6	Bacteria	Proteobacteria	Gammaproteobacteria	Oceanospirillales	Oceanospirillaceae	Marinomonas	3	0.642857	8.26424e-05	SRF	678073.84620000003
TARA_031_SRF_0.22-1.6	Bacteria	Proteobacteria	Alphaproteobacteria	Rhodobacterales	Rhodobacteraceae	Marinovum	24	1	0.000661139	SRF	678073.84620000003
TARA_031_SRF_0.22-1.6	Bacteria	Actinobacteria	Actinobacteria	Propionibacteriales	Nocardioidaceae	Marmoricola	2	0	5.50949e-05	SRF	678073.84620000003
TARA_031_SRF_0.22-1.6	Bacteria	Proteobacteria	Betaproteobacteria	Burkholderiales	Oxalobacteraceae	Massilia	72	0	0.00198342	SRF	678073.84620000003
TARA_031_SRF_0.22-1.6	Bacteria	Proteobacteria	Alphaproteobacteria	Rhizobiales	Methylobacteriaceae	Methylobacterium	6	0.25	0.000165285	SRF	678073.84620000003
TARA_031_SRF_0.22-1.6	Bacteria	Proteobacteria	Gammaproteobacteria	Thiotrichales	Piscirickettsiaceae	Methylophaga	3	1	8.26424e-05	SRF	678073.84620000003
TARA_031_SRF_0.22-1.6	Bacteria	Proteobacteria	Betaproteobacteria	Nitrosomonadales	Sterolibacteriaceae	Methyloversatilis	1	0	2.75475e-05	SRF	678073.84620000003
TARA_031_SRF_0.22-1.6	Bacteria	Cyanobacteria		Chroococcales	Microcystaceae	Microcystis	24	1	0.000661139	SRF	678073.84620000003
TARA_031_SRF_0.22-1.6	Bacteria	Actinobacteria	Actinobacteria	Micromonosporales	Micromonosporaceae	Micromonospora	3	0.259259	8.26424e-05	SRF	678073.84620000003
TARA_031_SRF_0.22-1.6	Bacteria	Proteobacteria	Gammaproteobacteria	Pseudomonadales	Moraxellaceae	Moraxella	1	0.857143	2.75475e-05	SRF	678073.84620000003
TARA_031_SRF_0.22-1.6	Bacteria	Bacteroidetes	Flavobacteriia	Flavobacteriales	Flavobacteriaceae	Muricauda	1	0	2.75475e-05	SRF	678073.84620000003
TARA_031_SRF_0.22-1.6	Bacteria	Chlamydiae	Chlamydiia	Parachlamydiales	Parachlamydiaceae	Neochlamydia	1	0	2.75475e-05	SRF	678073.84620000003
TARA_031_SRF_0.22-1.6	Bacteria	Proteobacteria	Gammaproteobacteria	Oceanospirillales	Oceanospirillaceae	Neptunomonas	4	0.666667	0.00011019	SRF	678073.84620000003
TARA_031_SRF_0.22-1.6	Bacteria	Proteobacteria	Alphaproteobacteria	Rhizobiales	Phyllobacteriaceae	Nitratireductor	1	0	2.75475e-05	SRF	678073.84620000003
TARA_031_SRF_0.22-1.6	Bacteria	Proteobacteria	Gammaproteobacteria	Chromatiales	Chromatiaceae	Nitrosococcus	42	1	0.00115699	SRF	678073.84620000003
TARA_031_SRF_0.22-1.6	Bacteria	Actinobacteria	Actinobacteria	Propionibacteriales	Nocardioidaceae	Nocardioides	7	0.107143	0.000192832	SRF	678073.84620000003
TARA_031_SRF_0.22-1.6	Bacteria	Proteobacteria	Alphaproteobacteria	Sphingomonadales	Sphingomonadaceae	Novosphingobium	8	0	0.00022038	SRF	678073.84620000003
TARA_031_SRF_0.22-1.6	Bacteria	Proteobacteria	Alphaproteobacteria	Rhodobacterales	Rhodobacteraceae	Oceanicola	1	0	2.75475e-05	SRF	678073.84620000003
TARA_031_SRF_0.22-1.6	Bacteria	Firmicutes	Bacilli	Bacillales	Bacillaceae	Oceanobacillus	1	0	2.75475e-05	SRF	678073.84620000003
TARA_031_SRF_0.22-1.6	Bacteria	Proteobacteria	Alphaproteobacteria	Rhizobiales	Brucellaceae	Ochrobactrum	3	0	8.26424e-05	SRF	678073.84620000003
TARA_031_SRF_0.22-1.6	Bacteria	Proteobacteria	Alphaproteobacteria	Rhodobacterales	Rhodobacteraceae	Octadecabacter	1	0	2.75475e-05	SRF	678073.84620000003
TARA_031_SRF_0.22-1.6	Bacteria	Proteobacteria	Gammaproteobacteria	Oceanospirillales	Oleiphilaceae	Oleiphilus	2	0	5.50949e-05	SRF	678073.84620000003
TARA_031_SRF_0.22-1.6	Bacteria	Proteobacteria	Gammaproteobacteria	Oceanospirillales	Oceanospirillaceae	Oleispira	1	0	2.75475e-05	SRF	678073.84620000003
TARA_031_SRF_0.22-1.6	Bacteria	Verrucomicrobia	Opitutae	Opitutales	Opitutaceae	Opitutus	1	0	2.75475e-05	SRF	678073.84620000003
TARA_031_SRF_0.22-1.6	Bacteria	Bacteroidetes	Flavobacteriia	Flavobacteriales	Cryomorphaceae	Owenweeksia	256	0	0.00705215	SRF	678073.84620000003
TARA_031_SRF_0.22-1.6	Bacteria	Firmicutes	Bacilli	Bacillales	Paenibacillaceae	Paenibacillus	3	0.408962	8.26424e-05	SRF	678073.84620000003
TARA_031_SRF_0.22-1.6	Bacteria	Proteobacteria	Alphaproteobacteria	Rhodobacterales	Rhodobacteraceae	Pannonibacter	4	1	0.00011019	SRF	678073.84620000003
TARA_031_SRF_0.22-1.6	Bacteria	Chlamydiae	Chlamydiia	Parachlamydiales	Parachlamydiaceae	Parachlamydia	1	0	2.75475e-05	SRF	678073.84620000003
TARA_031_SRF_0.22-1.6	Bacteria	Proteobacteria	Alphaproteobacteria	Rhodobacterales	Rhodobacteraceae	Paracoccus	3	0.25	8.26424e-05	SRF	678073.84620000003
TARA_031_SRF_0.22-1.6	Bacteria	Proteobacteria	Alphaproteobacteria	Sphingomonadales	Sphingomonadaceae	Parasphingopyxis	1	0	2.75475e-05	SRF	678073.84620000003
TARA_031_SRF_0.22-1.6	Bacteria	Proteobacteria	Alphaproteobacteria	Parvularculales	Parvularculaceae	Parvularcula	1	1	2.75475e-05	SRF	678073.84620000003
TARA_031_SRF_0.22-1.6	Bacteria	Proteobacteria	Alphaproteobacteria	Rhizobiales	Hyphomicrobiaceae	Pelagibacterium	46	0	0.00126718	SRF	678073.84620000003
TARA_031_SRF_0.22-1.6	Bacteria	Proteobacteria	Alphaproteobacteria	Rhodobacterales	Rhodobacteraceae	Phaeobacter	3	0	8.26424e-05	SRF	678073.84620000003
TARA_031_SRF_0.22-1.6	Bacteria	Proteobacteria	Gammaproteobacteria	Vibrionales	Vibrionaceae	Photobacterium	1	0.444444	2.75475e-05	SRF	678073.84620000003
TARA_031_SRF_0.22-1.6	Bacteria	Proteobacteria	Alphaproteobacteria	Rhizobiales	Phyllobacteriaceae	Phyllobacterium	20	0	0.000550949	SRF	678073.84620000003
TARA_031_SRF_0.22-1.6	Bacteria	Planctomycetes	Planctomycetia	Planctomycetales	Planctomycetaceae	Pirellula	10	0.5	0.000275475	SRF	678073.84620000003
TARA_031_SRF_0.22-1.6	Bacteria	Planctomycetes	Planctomycetia	Planctomycetales	Planctomycetaceae	Planctomyces	46	0.5	0.00126718	SRF	678073.84620000003
TARA_031_SRF_0.22-1.6	Bacteria	Proteobacteria	Alphaproteobacteria	Rhizobiales	Methylocystaceae	Pleomorphomonas	1	0.5	2.75475e-05	SRF	678073.84620000003
TARA_031_SRF_0.22-1.6	Bacteria	Cyanobacteria		Pleurocapsales	Hyellaceae	Pleurocapsa	5	1	0.000137737	SRF	678073.84620000003
TARA_031_SRF_0.22-1.6	Bacteria	Proteobacteria	Betaproteobacteria	Burkholderiales	Burkholderiaceae	Polynucleobacter	102	0	0.00280984	SRF	678073.84620000003
TARA_031_SRF_0.22-1.6	Bacteria	Proteobacteria	Alphaproteobacteria	Sphingomonadales	Erythrobacteraceae	Porphyrobacter	1	0.2	2.75475e-05	SRF	678073.84620000003
TARA_031_SRF_0.22-1.6	Bacteria	Bacteroidetes	Bacteroidia	Bacteroidales	Porphyromonadaceae	Porphyromonas	1	1	2.75475e-05	SRF	678073.84620000003
TARA_031_SRF_0.22-1.6	Bacteria	Cyanobacteria		Synechococcales	Prochloraceae	Prochlorococcus	24720	0	0.680973	SRF	678073.84620000003
TARA_031_SRF_0.22-1.6	Bacteria	Actinobacteria	Actinobacteria	Propionibacteriales	Propionibacteriaceae	Propionibacterium	3	0.666667	8.26424e-05	SRF	678073.84620000003
TARA_031_SRF_0.22-1.6	Bacteria	Proteobacteria	Gammaproteobacteria	Alteromonadales	Pseudoalteromonadaceae	Pseudoalteromonas	95	0.197872	0.00261701	SRF	678073.84620000003
TARA_031_SRF_0.22-1.6	Bacteria	Firmicutes	Clostridia	Clostridiales	Lachnospiraceae	Pseudobutyrivibrio	1	1	2.75475e-05	SRF	678073.84620000003
TARA_031_SRF_0.22-1.6	Bacteria	Proteobacteria	Gammaproteobacteria	Pseudomonadales	Pseudomonadaceae	Pseudomonas	81	0.0600604	0.00223134	SRF	678073.84620000003
TARA_031_SRF_0.22-1.6	Bacteria	Proteobacteria	Alphaproteobacteria	Rhodobacterales	Rhodobacteraceae	Pseudorhodobacter	1	0	2.75475e-05	SRF	678073.84620000003
TARA_031_SRF_0.22-1.6	Bacteria	Proteobacteria	Gammaproteobacteria	Pseudomonadales	Moraxellaceae	Psychrobacter	18	0.388889	0.000495854	SRF	678073.84620000003
TARA_031_SRF_0.22-1.6	Bacteria	Bacteroidetes	Flavobacteriia	Flavobacteriales	Flavobacteriaceae	Psychroflexus	1	1	2.75475e-05	SRF	678073.84620000003
TARA_031_SRF_0.22-1.6	Bacteria	Bacteroidetes	Flavobacteriia	Flavobacteriales	Flavobacteriaceae	Psychroserpens	1	0	2.75475e-05	SRF	678073.84620000003
TARA_031_SRF_0.22-1.6	Bacteria	Proteobacteria	Gammaproteobacteria	Oceanospirillales	Saccharospirillaceae	Reinekea	1	0	2.75475e-05	SRF	678073.84620000003
TARA_031_SRF_0.22-1.6	Bacteria	Proteobacteria	Gammaproteobacteria	Chromatiales	Chromatiaceae	Rheinheimera	1	0.333333	2.75475e-05	SRF	678073.84620000003
TARA_031_SRF_0.22-1.6	Bacteria	Proteobacteria	Alphaproteobacteria	Rhizobiales	Rhizobiaceae	Rhizobium	3	0.0384615	8.26424e-05	SRF	678073.84620000003
TARA_031_SRF_0.22-1.6	Bacteria	Proteobacteria	Alphaproteobacteria	Rhodobacterales	Rhodobacteraceae	Rhodobacter	1	0.45	2.75475e-05	SRF	678073.84620000003
TARA_031_SRF_0.22-1.6	Bacteria	Planctomycetes	Planctomycetia	Planctomycetales	Planctomycetaceae	Rhodopirellula	35	0	0.000964161	SRF	678073.84620000003
TARA_031_SRF_0.22-1.6	Bacteria	Proteobacteria	Alphaproteobacteria	Rhodobacterales	Rhodobacteraceae	Rhodovulum	2	1	5.50949e-05	SRF	678073.84620000003
TARA_031_SRF_0.22-1.6	Bacteria	Proteobacteria	Alphaproteobacteria	Rhodobacterales	Rhodobacteraceae	Roseibacterium	2	0	5.50949e-05	SRF	678073.84620000003
TARA_031_SRF_0.22-1.6	Bacteria	Proteobacteria	Alphaproteobacteria	Rhodobacterales	Rhodobacteraceae	Roseivivax	1	0	2.75475e-05	SRF	678073.84620000003
TARA_031_SRF_0.22-1.6	Bacteria	Proteobacteria	Alphaproteobacteria	Rhodobacterales	Rhodobacteraceae	Roseobacter	3	0	8.26424e-05	SRF	678073.84620000003
TARA_031_SRF_0.22-1.6	Bacteria	Proteobacteria	Alphaproteobacteria	Rhodobacterales	Rhodobacteraceae	Roseovarius	65	0	0.00179058	SRF	678073.84620000003
TARA_031_SRF_0.22-1.6	Bacteria	Proteobacteria	Alphaproteobacteria	Rhodobacterales	Rhodobacteraceae	Ruegeria	21	0.2	0.000578496	SRF	678073.84620000003
TARA_031_SRF_0.22-1.6	Bacteria	Proteobacteria	Gammaproteobacteria	Oceanospirillales	Saccharospirillaceae	Saccharospirillum	1	0	2.75475e-05	SRF	678073.84620000003
TARA_031_SRF_0.22-1.6	Bacteria	Proteobacteria	Alphaproteobacteria	Rhodobacterales	Rhodobacteraceae	Sagittula	9	0	0.000247927	SRF	678073.84620000003
TARA_031_SRF_0.22-1.6	Bacteria	Bacteroidetes		Bacteroidetes Order II. Incertae sedis	Rhodothermaceae	Salinibacter	1	0.222222	2.75475e-05	SRF	678073.84620000003
TARA_031_SRF_0.22-1.6	Bacteria	Proteobacteria	Gammaproteobacteria	Oceanospirillales	Halomonadaceae	Salinicola	1	0	2.75475e-05	SRF	678073.84620000003
TARA_031_SRF_0.22-1.6	Bacteria	Actinobacteria	Actinobacteria	Micromonosporales	Micromonosporaceae	Salinispora	3	1	8.26424e-05	SRF	678073.84620000003
TARA_031_SRF_0.22-1.6	Bacteria	Bacteroidetes	Saprospiria	Saprospirales	Saprospiraceae	Saprospira	1	1	2.75475e-05	SRF	678073.84620000003
TARA_031_SRF_0.22-1.6	Bacteria	Firmicutes	Clostridia	Clostridiales	Clostridiaceae	Sarcina	1	1	2.75475e-05	SRF	678073.84620000003
TARA_031_SRF_0.22-1.6	Bacteria	Proteobacteria	Gammaproteobacteria	Alteromonadales	Shewanellaceae	Shewanella	2	0.20562	5.50949e-05	SRF	678073.84620000003
TARA_031_SRF_0.22-1.6	Bacteria	Proteobacteria	Betaproteobacteria	Burkholderiales	Comamonadaceae	Simplicispira	1	0	2.75475e-05	SRF	678073.84620000003
TARA_031_SRF_0.22-1.6	Bacteria	Proteobacteria	Deltaproteobacteria	Myxococcales	Polyangiaceae	Sorangium	1	0.8	2.75475e-05	SRF	678073.84620000003
TARA_031_SRF_0.22-1.6	Bacteria	Proteobacteria	Alphaproteobacteria	Sphingomonadales	Sphingomonadaceae	Sphingobium	2	0.24	5.50949e-05	SRF	678073.84620000003
TARA_031_SRF_0.22-1.6	Bacteria	Proteobacteria	Alphaproteobacteria	Sphingomonadales	Sphingomonadaceae	Sphingomonas	196	0.0888889	0.0053993	SRF	678073.84620000003
TARA_031_SRF_0.22-1.6	Bacteria	Proteobacteria	Alphaproteobacteria	Sphingomonadales	Sphingomonadaceae	Sphingopyxis	2	0.0666667	5.50949e-05	SRF	678073.84620000003
TARA_031_SRF_0.22-1.6	Bacteria	Firmicutes	Bacilli	Bacillales	Staphylococcaceae	Staphylococcus	3	0.311514	8.26424e-05	SRF	678073.84620000003
TARA_031_SRF_0.22-1.6	Bacteria	Proteobacteria	Alphaproteobacteria	Rhodobacterales	Rhodobacteraceae	Stappia	8	0.5	0.00022038	SRF	678073.84620000003
TARA_031_SRF_0.22-1.6	Bacteria	Proteobacteria	Alphaproteobacteria	Rhodospirillales	Acetobacteraceae	Stella	1	0.666667	2.75475e-05	SRF	678073.84620000003
TARA_031_SRF_0.22-1.6	Bacteria	Firmicutes	Bacilli	Lactobacillales	Streptococcaceae	Streptococcus	2	0.57981	5.50949e-05	SRF	678073.84620000003
TARA_031_SRF_0.22-1.6	Bacteria	Proteobacteria	Alphaproteobacteria	Rhodobacterales	Rhodobacteraceae	Sulfitobacter	28	0.0833333	0.000771329	SRF	678073.84620000003
TARA_031_SRF_0.22-1.6	Bacteria	Proteobacteria	Epsilonproteobacteria	Campylobacterales	Helicobacteraceae	Sulfurimonas	1	0.166667	2.75475e-05	SRF	678073.84620000003
TARA_031_SRF_0.22-1.6	Bacteria	Proteobacteria	Epsilonproteobacteria			Sulfurovum	35	0.666667	0.000964161	SRF	678073.84620000003
TARA_031_SRF_0.22-1.6	Bacteria	Cyanobacteria		Synechococcales	Synechococcaceae	Synechococcus	5568	0.167164	0.153384	SRF	678073.84620000003
TARA_031_SRF_0.22-1.6	Bacteria	Bacteroidetes	Flavobacteriia	Flavobacteriales	Flavobacteriaceae	Tamlana	2	1	5.50949e-05	SRF	678073.84620000003
TARA_031_SRF_0.22-1.6	Bacteria	Proteobacteria	Alphaproteobacteria	Rhodobacterales	Rhodobacteraceae	Tateyamaria	3	0	8.26424e-05	SRF	678073.84620000003
TARA_031_SRF_0.22-1.6	Bacteria	Bacteroidetes	Flavobacteriia	Flavobacteriales	Flavobacteriaceae	Tenacibaculum	1	0.214286	2.75475e-05	SRF	678073.84620000003
TARA_031_SRF_0.22-1.6	Bacteria	Actinobacteria	Actinobacteria	Propionibacteriales	Propionibacteriaceae	Tessaracoccus	1	0.571429	2.75475e-05	SRF	678073.84620000003
TARA_031_SRF_0.22-1.6	Bacteria	Proteobacteria	Alphaproteobacteria	Rhodobacterales	Rhodobacteraceae	Thalassobius	22	0	0.000606044	SRF	678073.84620000003
TARA_031_SRF_0.22-1.6	Bacteria	Proteobacteria	Alphaproteobacteria	Rhodobacterales	Rhodobacteraceae	Thalassococcus	3	0	8.26424e-05	SRF	678073.84620000003
TARA_031_SRF_0.22-1.6	Bacteria	Proteobacteria	Alphaproteobacteria	Rhodospirillales	Rhodospirillaceae	Thalassospira	10	0	0.000275475	SRF	678073.84620000003
TARA_031_SRF_0.22-1.6	Archaea	Euryarchaeota	Thermoplasmata	Thermoplasmatales	Thermoplasmataceae	Thermoplasma	4	0.5	0.00011019	SRF	678073.84620000003
TARA_031_SRF_0.22-1.6	Bacteria	Proteobacteria	Betaproteobacteria	Nitrosomonadales	Thiobacillaceae	Thiobacillus	54	0.5	0.00148756	SRF	678073.84620000003
TARA_031_SRF_0.22-1.6	Bacteria	Proteobacteria	Gammaproteobacteria	Thiotrichales	Thiotrichaceae	Thiothrix	149	1	0.00410457	SRF	678073.84620000003
TARA_031_SRF_0.22-1.6	Bacteria	Firmicutes	Erysipelotrichia	Erysipelotrichales	Erysipelotrichaceae	Turicibacter	1	0.5	2.75475e-05	SRF	678073.84620000003
TARA_031_SRF_0.22-1.6	Bacteria	Proteobacteria	Betaproteobacteria	Burkholderiales	Comamonadaceae	Variovorax	100	0.285714	0.00275475	SRF	678073.84620000003
TARA_031_SRF_0.22-1.6	Bacteria	Proteobacteria	Gammaproteobacteria	Vibrionales	Vibrionaceae	Vibrio	9	0.213734	0.000247927	SRF	678073.84620000003
TARA_031_SRF_0.22-1.6	Bacteria	Bacteroidetes	Flavobacteriia	Flavobacteriales	Flavobacteriaceae	Winogradskyella	1	0.125	2.75475e-05	SRF	678073.84620000003
TARA_031_SRF_0.22-1.6	Bacteria	Bacteroidetes	Flavobacteriia	Flavobacteriales	Flavobacteriaceae	Zunongwangia	2	1	5.50949e-05	SRF	678073.84620000003
TARA_007_SRF_0.22-1.6	Bacteria	Cyanobacteria		Synechococcales	Acaryochloridaceae	Acaryochloris	1	0	8.21355e-05	SRF	1055269.7860000001
TARA_007_SRF_0.22-1.6	Bacteria	Tenericutes	Mollicutes	Acholeplasmatales	Acholeplasmataceae	Acholeplasma	4	0.166667	0.000328542	SRF	1055269.7860000001
TARA_007_SRF_0.22-1.6	Bacteria	Proteobacteria	Betaproteobacteria	Burkholderiales	Alcaligenaceae	Achromobacter	93	0.138095	0.0076386	SRF	1055269.7860000001
TARA_007_SRF_0.22-1.6	Bacteria	Proteobacteria	Betaproteobacteria	Burkholderiales	Comamonadaceae	Acidovorax	9	0.44958	0.00073922	SRF	1055269.7860000001
TARA_007_SRF_0.22-1.6	Bacteria	Proteobacteria	Gammaproteobacteria	Pseudomonadales	Moraxellaceae	Acinetobacter	34	0.367588	0.00279261	SRF	1055269.7860000001
TARA_007_SRF_0.22-1.6	Bacteria	Proteobacteria	Alphaproteobacteria	Rhizobiales	Bradyrhizobiaceae	Afipia	1	0	8.21355e-05	SRF	1055269.7860000001
TARA_007_SRF_0.22-1.6	Bacteria	Proteobacteria	Gammaproteobacteria	Oceanospirillales	Alcanivoracaceae	Alcanivorax	2	0.375	0.000164271	SRF	1055269.7860000001
TARA_007_SRF_0.22-1.6	Bacteria	Bacteroidetes	Flavobacteriia	Flavobacteriales	Flavobacteriaceae	Algibacter	8	0	0.000657084	SRF	1055269.7860000001
TARA_007_SRF_0.22-1.6	Bacteria	Proteobacteria	Gammaproteobacteria	Vibrionales	Vibrionaceae	Aliivibrio	2	0.333333	0.000164271	SRF	1055269.7860000001
TARA_007_SRF_0.22-1.6	Bacteria	Proteobacteria	Alphaproteobacteria	Sphingomonadales	Erythrobacteraceae	Altererythrobacter	3	0	0.000246407	SRF	1055269.7860000001
TARA_007_SRF_0.22-1.6	Bacteria	Proteobacteria	Gammaproteobacteria	Alteromonadales	Alteromonadaceae	Alteromonas	2099	0.222222	0.172402	SRF	1055269.7860000001
TARA_007_SRF_0.22-1.6	Bacteria	Firmicutes	Tissierellia	Tissierellales	Peptoniphilaceae	Anaerococcus	2	0.75	0.000164271	SRF	1055269.7860000001
TARA_007_SRF_0.22-1.6	Bacteria	Proteobacteria	Alphaproteobacteria	Rhizobiales	Rhodobiaceae	Anderseniella	1	0	8.21355e-05	SRF	1055269.7860000001
TARA_007_SRF_0.22-1.6	Bacteria	Proteobacteria	Alphaproteobacteria	Rhodobacterales	Rhodobacteraceae	Antarctobacter	1	0	8.21355e-05	SRF	1055269.7860000001
TARA_007_SRF_0.22-1.6	Bacteria	Proteobacteria	Gammaproteobacteria	Legionellales	Coxiellaceae	Aquicella	27	0	0.00221766	SRF	1055269.7860000001
TARA_007_SRF_0.22-1.6	Bacteria	Bacteroidetes	Flavobacteriia	Flavobacteriales	Flavobacteriaceae	Aquimarina	7	0	0.000574949	SRF	1055269.7860000001
TARA_007_SRF_0.22-1.6	Bacteria	Actinobacteria	Actinobacteria	Micrococcales	Micrococcaceae	Arthrobacter	3	0	0.000246407	SRF	1055269.7860000001
TARA_007_SRF_0.22-1.6	Bacteria	Proteobacteria	Oligoflexia	Bacteriovoracales	Bacteriovoracaceae	Bacteriovorax	10	0	0.000821355	SRF	1055269.7860000001
TARA_007_SRF_0.22-1.6	Bacteria	Actinobacteria	Actinobacteria	Geodermatophilales	Geodermatophilaceae	Blastococcus	1	0	8.21355e-05	SRF	1055269.7860000001
TARA_007_SRF_0.22-1.6	Bacteria	Proteobacteria	Alphaproteobacteria	Sphingomonadales	Sphingomonadaceae	Blastomonas	15	0	0.00123203	SRF	1055269.7860000001
TARA_007_SRF_0.22-1.6	Bacteria	Firmicutes	Clostridia	Clostridiales	Lachnospiraceae	Blautia	1	0.555556	8.21355e-05	SRF	1055269.7860000001
TARA_007_SRF_0.22-1.6	Bacteria	Proteobacteria	Alphaproteobacteria	Rhizobiales	Bradyrhizobiaceae	Bradyrhizobium	8	0	0.000657084	SRF	1055269.7860000001
TARA_007_SRF_0.22-1.6	Bacteria	Proteobacteria	Alphaproteobacteria	Caulobacterales	Caulobacteraceae	Brevundimonas	1	0	8.21355e-05	SRF	1055269.7860000001
TARA_007_SRF_0.22-1.6	Bacteria	Proteobacteria	Betaproteobacteria	Burkholderiales	Burkholderiaceae	Burkholderia	1	0.120763	8.21355e-05	SRF	1055269.7860000001
TARA_007_SRF_0.22-1.6	Bacteria	Bacteroidetes	Cytophagia	Cytophagales	Amoebophilaceae	Candidatus Amoebophilus	1	0	8.21355e-05	SRF	1055269.7860000001
TARA_007_SRF_0.22-1.6	Bacteria	Actinobacteria	Actinobacteria	Micrococcales	Microbacteriaceae	Candidatus Aquiluna	4	0	0.000328542	SRF	1055269.7860000001
TARA_007_SRF_0.22-1.6	Bacteria	Proteobacteria	Alphaproteobacteria	Pelagibacterales	Pelagibacteraceae	Candidatus Pelagibacter	2819	0	0.23154	SRF	1055269.7860000001
TARA_007_SRF_0.22-1.6	Bacteria	Tenericutes	Mollicutes	Acholeplasmatales	Acholeplasmataceae	Candidatus Phytoplasma	1	0	8.21355e-05	SRF	1055269.7860000001
TARA_007_SRF_0.22-1.6	Bacteria	Proteobacteria	Alphaproteobacteria			Candidatus Puniceispirillum	56	1	0.00459959	SRF	1055269.7860000001
TARA_007_SRF_0.22-1.6	Bacteria	Proteobacteria	Gammaproteobacteria	Cardiobacteriales	Cardiobacteriaceae	Cardiobacterium	1	1	8.21355e-05	SRF	1055269.7860000001
TARA_007_SRF_0.22-1.6	Bacteria	Proteobacteria	Alphaproteobacteria	Rhodobacterales	Rhodobacteraceae	Celeribacter	2	0.4	0.000164271	SRF	1055269.7860000001
TARA_007_SRF_0.22-1.6	Bacteria	Proteobacteria	Gammaproteobacteria	Oceanospirillales	Halomonadaceae	Cobetia	3	0	0.000246407	SRF	1055269.7860000001
TARA_007_SRF_0.22-1.6	Bacteria	Proteobacteria	Gammaproteobacteria	Alteromonadales	Colwelliaceae	Colwellia	4	0.375	0.000328542	SRF	1055269.7860000001
TARA_007_SRF_0.22-1.6	Bacteria	Verrucomicrobia	Opitutae	Puniceicoccales	Puniceicoccaceae	Coraliomargarita	167	0	0.0137166	SRF	1055269.7860000001
TARA_007_SRF_0.22-1.6	Bacteria	Proteobacteria	Gammaproteobacteria	Legionellales	Coxiellaceae	Coxiella	127	0.00925926	0.0104312	SRF	1055269.7860000001
TARA_007_SRF_0.22-1.6	Bacteria	Proteobacteria	Alphaproteobacteria	Rhodospirillales	Rhodospirillaceae	Defluviicoccus	402	0.5	0.0330185	SRF	1055269.7860000001
TARA_007_SRF_0.22-1.6	Bacteria	Proteobacteria	Deltaproteobacteria	Desulfobacterales	Desulfobacteraceae	Desulfobacula	2	1	0.000164271	SRF	1055269.7860000001
TARA_007_SRF_0.22-1.6	Bacteria	Proteobacteria	Alphaproteobacteria	Rhizobiales	Hyphomicrobiaceae	Devosia	2	0	0.000164271	SRF	1055269.7860000001
TARA_007_SRF_0.22-1.6	Bacteria	Proteobacteria	Gammaproteobacteria	Xanthomonadales	Rhodanobacteraceae	Dokdonella	1	1	8.21355e-05	SRF	1055269.7860000001
TARA_007_SRF_0.22-1.6	Bacteria	Bacteroidetes	Flavobacteriia	Flavobacteriales	Flavobacteriaceae	Dokdonia	17	0.2	0.0013963	SRF	1055269.7860000001
TARA_007_SRF_0.22-1.6	Bacteria	Proteobacteria	Gammaproteobacteria	Oceanospirillales	Endozoicomonadaceae	Endozoicomonas	1	1	8.21355e-05	SRF	1055269.7860000001
TARA_007_SRF_0.22-1.6	Bacteria	Proteobacteria	Alphaproteobacteria	Sphingomonadales	Erythrobacteraceae	Erythrobacter	27	0	0.00221766	SRF	1055269.7860000001
TARA_007_SRF_0.22-1.6	Bacteria	Proteobacteria	Gammaproteobacteria	Alteromonadales	Ferrimonadaceae	Ferrimonas	1	0.5	8.21355e-05	SRF	1055269.7860000001
TARA_007_SRF_0.22-1.6	Bacteria	Proteobacteria	Alphaproteobacteria	Rhizobiales	Hyphomicrobiaceae	Filomicrobium	2	1	0.000164271	SRF	1055269.7860000001
TARA_007_SRF_0.22-1.6	Bacteria	Firmicutes	Tissierellia	Tissierellales	Peptoniphilaceae	Finegoldia	1	1	8.21355e-05	SRF	1055269.7860000001
TARA_007_SRF_0.22-1.6	Bacteria	Bacteroidetes	Flavobacteriia	Flavobacteriales	Flavobacteriaceae	Flavobacterium	19	0.396429	0.00156057	SRF	1055269.7860000001
TARA_007_SRF_0.22-1.6	Bacteria	Bacteroidetes	Flavobacteriia	Flavobacteriales	Crocinitomicaceae	Fluviicola	120	0.5	0.00985626	SRF	1055269.7860000001
TARA_007_SRF_0.22-1.6	Bacteria	Bacteroidetes	Flavobacteriia	Flavobacteriales	Flavobacteriaceae	Formosa	32	0	0.00262834	SRF	1055269.7860000001
TARA_007_SRF_0.22-1.6	Bacteria	Fusobacteria	Fusobacteriia	Fusobacteriales	Fusobacteriaceae	Fusobacterium	1	0.821528	8.21355e-05	SRF	1055269.7860000001
TARA_007_SRF_0.22-1.6	Bacteria	Proteobacteria	Alphaproteobacteria	Rhodobacterales	Rhodobacteraceae	Gemmobacter	2	1	0.000164271	SRF	1055269.7860000001
TARA_007_SRF_0.22-1.6	Bacteria	Bacteroidetes	Flavobacteriia	Flavobacteriales	Flavobacteriaceae	Gillisia	1	0	8.21355e-05	SRF	1055269.7860000001
TARA_007_SRF_0.22-1.6	Bacteria	Bacteroidetes	Flavobacteriia	Flavobacteriales	Flavobacteriaceae	Gilvibacter	2	0	0.000164271	SRF	1055269.7860000001
TARA_007_SRF_0.22-1.6	Bacteria	Proteobacteria	Gammaproteobacteria	Alteromonadales	Alteromonadaceae	Glaciecola	51	0	0.00418891	SRF	1055269.7860000001
TARA_007_SRF_0.22-1.6	Bacteria	Bacteroidetes	Flavobacteriia	Flavobacteriales	Flavobacteriaceae	Gramella	1	0.166667	8.21355e-05	SRF	1055269.7860000001
TARA_007_SRF_0.22-1.6	Bacteria	Proteobacteria	Gammaproteobacteria	Chromatiales	Granulosicoccaceae	Granulosicoccus	8	0	0.000657084	SRF	1055269.7860000001
TARA_007_SRF_0.22-1.6	Bacteria	Proteobacteria	Gammaproteobacteria	Oceanospirillales	Halomonadaceae	Halomonas	57	0.64539	0.00468172	SRF	1055269.7860000001
TARA_007_SRF_0.22-1.6	Bacteria	Proteobacteria	Alphaproteobacteria	Rhodobacterales	Hyphomonadaceae	Hyphomonas	18	0	0.00147844	SRF	1055269.7860000001
TARA_007_SRF_0.22-1.6	Bacteria	Proteobacteria	Gammaproteobacteria	Alteromonadales	Idiomarinaceae	Idiomarina	74	0	0.00607803	SRF	1055269.7860000001
TARA_007_SRF_0.22-1.6	Bacteria	Proteobacteria	Alphaproteobacteria	Rhodobacterales	Rhodobacteraceae	Jannaschia	5	0	0.000410678	SRF	1055269.7860000001
TARA_007_SRF_0.22-1.6	Bacteria	Proteobacteria	Gammaproteobacteria	Oceanospirillales	Kangiellaceae	Kangiella	3	0	0.000246407	SRF	1055269.7860000001
TARA_007_SRF_0.22-1.6	Bacteria	Proteobacteria	Alphaproteobacteria	Kordiimonadales	Kordiimonadaceae	Kordiimonas	1	0	8.21355e-05	SRF	1055269.7860000001
TARA_007_SRF_0.22-1.6	Bacteria	Proteobacteria	Alphaproteobacteria	Rhodobacterales	Rhodobacteraceae	Labrenzia	1	0	8.21355e-05	SRF	1055269.7860000001
TARA_007_SRF_0.22-1.6	Bacteria	Proteobacteria	Alphaproteobacteria	Rhizobiales	Xanthobacteraceae	Labrys	1	0	8.21355e-05	SRF	1055269.7860000001
TARA_007_SRF_0.22-1.6	Bacteria	Bacteroidetes	Flavobacteriia	Flavobacteriales	Flavobacteriaceae	Lacinutrix	3	0.333333	0.000246407	SRF	1055269.7860000001
TARA_007_SRF_0.22-1.6	Bacteria	Proteobacteria	Gammaproteobacteria	Legionellales	Legionellaceae	Legionella	1	0.0516502	8.21355e-05	SRF	1055269.7860000001
TARA_007_SRF_0.22-1.6	Bacteria	Proteobacteria	Alphaproteobacteria	Rhodobacterales	Rhodobacteraceae	Leisingera	11	0	0.000903491	SRF	1055269.7860000001
TARA_007_SRF_0.22-1.6	Bacteria	Cyanobacteria		Synechococcales	Leptolyngbyaceae	Leptolyngbya	2	0.8	0.000164271	SRF	1055269.7860000001
TARA_007_SRF_0.22-1.6	Bacteria	Nitrospirae	Nitrospira	Nitrospirales	Nitrospiraceae	Leptospirillum	1	0.333333	8.21355e-05	SRF	1055269.7860000001
TARA_007_SRF_0.22-1.6	Bacteria	Proteobacteria	Gammaproteobacteria	Oceanospirillales	Litoricolaceae	Litoricola	149	0	0.0122382	SRF	1055269.7860000001
TARA_007_SRF_0.22-1.6	Bacteria	Bacteroidetes	Flavobacteriia	Flavobacteriales	Flavobacteriaceae	Lutibacter	5	1	0.000410678	SRF	1055269.7860000001
TARA_007_SRF_0.22-1.6	Bacteria	Proteobacteria	Alphaproteobacteria	Rhodospirillales	Rhodospirillaceae	Magnetospira	35	1	0.00287474	SRF	1055269.7860000001
TARA_007_SRF_0.22-1.6	Bacteria	Bacteroidetes	Flavobacteriia	Flavobacteriales	Flavobacteriaceae	Maribacter	16	0.333333	0.00131417	SRF	1055269.7860000001
TARA_007_SRF_0.22-1.6	Bacteria	Proteobacteria	Alphaproteobacteria	Rhodobacterales	Hyphomonadaceae	Maricaulis	3	0	0.000246407	SRF	1055269.7860000001
TARA_007_SRF_0.22-1.6	Bacteria	Proteobacteria	Gammaproteobacteria	Alteromonadales	Alteromonadaceae	Marinobacter	127	0.176471	0.0104312	SRF	1055269.7860000001
TARA_007_SRF_0.22-1.6	Bacteria	Proteobacteria	Gammaproteobacteria	Oceanospirillales	Oceanospirillaceae	Marinobacterium	23	0.5	0.00188912	SRF	1055269.7860000001
TARA_007_SRF_0.22-1.6	Bacteria	Proteobacteria	Gammaproteobacteria	Oceanospirillales	Oceanospirillaceae	Marinomonas	4	0.642857	0.000328542	SRF	1055269.7860000001
TARA_007_SRF_0.22-1.6	Bacteria	Proteobacteria	Alphaproteobacteria	Rhodobacterales	Rhodobacteraceae	Marinovum	14	1	0.0011499	SRF	1055269.7860000001
TARA_007_SRF_0.22-1.6	Bacteria	Proteobacteria	Zetaproteobacteria	Mariprofundales	Mariprofundaceae	Mariprofundus	1	0	8.21355e-05	SRF	1055269.7860000001
TARA_007_SRF_0.22-1.6	Bacteria	Bacteroidetes	Cytophagia	Cytophagales	Flammeovirgaceae	Marivirga	2	0	0.000164271	SRF	1055269.7860000001
TARA_007_SRF_0.22-1.6	Bacteria	Proteobacteria	Betaproteobacteria	Burkholderiales	Oxalobacteraceae	Massilia	25	0	0.00205339	SRF	1055269.7860000001
TARA_007_SRF_0.22-1.6	Bacteria	Bacteroidetes	Flavobacteriia	Flavobacteriales	Flavobacteriaceae	Mesoflavibacter	3	0	0.000246407	SRF	1055269.7860000001
TARA_007_SRF_0.22-1.6	Bacteria	Proteobacteria	Alphaproteobacteria	Rhizobiales	Phyllobacteriaceae	Mesorhizobium	1	0.0540541	8.21355e-05	SRF	1055269.7860000001
TARA_007_SRF_0.22-1.6	Bacteria	Proteobacteria	Alphaproteobacteria	Rhizobiales	Methylobacteriaceae	Methylobacterium	1	0.25	8.21355e-05	SRF	1055269.7860000001
TARA_007_SRF_0.22-1.6	Bacteria	Proteobacteria	Gammaproteobacteria	Thiotrichales	Piscirickettsiaceae	Methylophaga	41	1	0.00336756	SRF	1055269.7860000001
TARA_007_SRF_0.22-1.6	Bacteria	Cyanobacteria		Chroococcales	Microcystaceae	Microcystis	6	1	0.000492813	SRF	1055269.7860000001
TARA_007_SRF_0.22-1.6	Bacteria	Firmicutes	Clostridia	Clostridiales	Clostridiales Family XIII. Incertae Sedis	Mogibacterium	1	0.5	8.21355e-05	SRF	1055269.7860000001
TARA_007_SRF_0.22-1.6	Bacteria	Bacteroidetes	Flavobacteriia	Flavobacteriales	Flavobacteriaceae	Muricauda	6	0	0.000492813	SRF	1055269.7860000001
TARA_007_SRF_0.22-1.6	Bacteria	Proteobacteria	Gammaproteobacteria	Oceanospirillales	Oceanospirillaceae	Neptunomonas	1	0.666667	8.21355e-05	SRF	1055269.7860000001
TARA_007_SRF_0.22-1.6	Bacteria	Proteobacteria	Gammaproteobacteria	Chromatiales	Chromatiaceae	Nitrosococcus	4	1	0.000328542	SRF	1055269.7860000001
TARA_007_SRF_0.22-1.6	Bacteria	Proteobacteria	Betaproteobacteria	Nitrosomonadales	Nitrosomonadaceae	Nitrosomonas	5	0.875	0.000410678	SRF	1055269.7860000001
TARA_007_SRF_0.22-1.6	Bacteria	Bacteroidetes	Flavobacteriia	Flavobacteriales	Flavobacteriaceae	Nonlabens	1	0.2	8.21355e-05	SRF	1055269.7860000001
TARA_007_SRF_0.22-1.6	Bacteria	Proteobacteria	Alphaproteobacteria	Rhodobacterales	Rhodobacteraceae	Octadecabacter	1	0	8.21355e-05	SRF	1055269.7860000001
TARA_007_SRF_0.22-1.6	Bacteria	Proteobacteria	Gammaproteobacteria	Oceanospirillales	Oleiphilaceae	Oleiphilus	3	0	0.000246407	SRF	1055269.7860000001
TARA_007_SRF_0.22-1.6	Bacteria	Proteobacteria	Gammaproteobacteria	Oceanospirillales	Oceanospirillaceae	Oleispira	5	0	0.000410678	SRF	1055269.7860000001
TARA_007_SRF_0.22-1.6	Bacteria	Verrucomicrobia	Opitutae	Opitutales	Opitutaceae	Opitutus	1	0	8.21355e-05	SRF	1055269.7860000001
TARA_007_SRF_0.22-1.6	Bacteria	Bacteroidetes	Flavobacteriia	Flavobacteriales	Cryomorphaceae	Owenweeksia	274	0	0.0225051	SRF	1055269.7860000001
TARA_007_SRF_0.22-1.6	Bacteria	Firmicutes	Bacilli	Bacillales	Paenibacillaceae	Paenibacillus	3	0.408962	0.000246407	SRF	1055269.7860000001
TARA_007_SRF_0.22-1.6	Bacteria	Proteobacteria	Alphaproteobacteria	Rhodobacterales	Rhodobacteraceae	Paracoccus	6	0.25	0.000492813	SRF	1055269.7860000001
TARA_007_SRF_0.22-1.6	Bacteria	Proteobacteria	Alphaproteobacteria	Rhizobiales	Hyphomicrobiaceae	Pelagibacterium	1	0	8.21355e-05	SRF	1055269.7860000001
TARA_007_SRF_0.22-1.6	Bacteria	Proteobacteria	Alphaproteobacteria	Rhodobacterales	Rhodobacteraceae	Phaeobacter	7	0	0.000574949	SRF	1055269.7860000001
TARA_007_SRF_0.22-1.6	Bacteria	Proteobacteria	Alphaproteobacteria	Caulobacterales	Caulobacteraceae	Phenylobacterium	1	0	8.21355e-05	SRF	1055269.7860000001
TARA_007_SRF_0.22-1.6	Bacteria	Proteobacteria	Gammaproteobacteria	Vibrionales	Vibrionaceae	Photobacterium	9	0.444444	0.00073922	SRF	1055269.7860000001
TARA_007_SRF_0.22-1.6	Bacteria	Proteobacteria	Alphaproteobacteria	Rhizobiales	Phyllobacteriaceae	Phyllobacterium	9	0	0.00073922	SRF	1055269.7860000001
TARA_007_SRF_0.22-1.6	Bacteria	Planctomycetes	Planctomycetia	Planctomycetales	Planctomycetaceae	Planctomyces	43	0.5	0.00353183	SRF	1055269.7860000001
TARA_007_SRF_0.22-1.6	Bacteria	Firmicutes	Bacilli	Bacillales	Planococcaceae	Planomicrobium	1	0	8.21355e-05	SRF	1055269.7860000001
TARA_007_SRF_0.22-1.6	Bacteria	Proteobacteria	Gammaproteobacteria	Enterobacterales		Plesiomonas	1	0	8.21355e-05	SRF	1055269.7860000001
TARA_007_SRF_0.22-1.6	Bacteria	Bacteroidetes	Flavobacteriia	Flavobacteriales	Flavobacteriaceae	Polaribacter	43	0.214286	0.00353183	SRF	1055269.7860000001
TARA_007_SRF_0.22-1.6	Bacteria	Proteobacteria	Betaproteobacteria	Burkholderiales	Burkholderiaceae	Polynucleobacter	196	0	0.0160986	SRF	1055269.7860000001
TARA_007_SRF_0.22-1.6	Bacteria	Bacteroidetes	Cytophagia	Cytophagales	Hymenobacteraceae	Pontibacter	1	0.333333	8.21355e-05	SRF	1055269.7860000001
TARA_007_SRF_0.22-1.6	Bacteria	Cyanobacteria		Synechococcales	Prochloraceae	Prochlorococcus	1714	0	0.14078	SRF	1055269.7860000001
TARA_007_SRF_0.22-1.6	Bacteria	Proteobacteria	Gammaproteobacteria	Alteromonadales	Pseudoalteromonadaceae	Pseudoalteromonas	267	0.197872	0.0219302	SRF	1055269.7860000001
TARA_007_SRF_0.22-1.6	Bacteria	Proteobacteria	Gammaproteobacteria	Pseudomonadales	Pseudomonadaceae	Pseudomonas	119	0.0600604	0.00977413	SRF	1055269.7860000001
TARA_007_SRF_0.22-1.6	Bacteria	Proteobacteria	Alphaproteobacteria	Rhodobacterales	Rhodobacteraceae	Pseudovibrio	2	0	0.000164271	SRF	1055269.7860000001
TARA_007_SRF_0.22-1.6	Bacteria	Proteobacteria	Gammaproteobacteria	Pseudomonadales	Moraxellaceae	Psychrobacter	13	0.388889	0.00106776	SRF	1055269.7860000001
TARA_007_SRF_0.22-1.6	Bacteria	Bacteroidetes	Flavobacteriia	Flavobacteriales	Flavobacteriaceae	Psychroserpens	2	0	0.000164271	SRF	1055269.7860000001
TARA_007_SRF_0.22-1.6	Bacteria	Proteobacteria	Betaproteobacteria	Burkholderiales	Burkholderiaceae	Ralstonia	1	0.198611	8.21355e-05	SRF	1055269.7860000001
TARA_007_SRF_0.22-1.6	Bacteria	Proteobacteria	Gammaproteobacteria	Chromatiales	Chromatiaceae	Rheinheimera	1	0.333333	8.21355e-05	SRF	1055269.7860000001
TARA_007_SRF_0.22-1.6	Bacteria	Proteobacteria	Alphaproteobacteria	Rhizobiales	Rhizobiaceae	Rhizobium	1	0.0384615	8.21355e-05	SRF	1055269.7860000001
TARA_007_SRF_0.22-1.6	Bacteria	Proteobacteria	Gammaproteobacteria	Xanthomonadales	Rhodanobacteraceae	Rhodanobacter	2	0	0.000164271	SRF	1055269.7860000001
TARA_007_SRF_0.22-1.6	Bacteria	Proteobacteria	Alphaproteobacteria	Rhodobacterales	Rhodobacteraceae	Rhodobacter	6	0.45	0.000492813	SRF	1055269.7860000001
TARA_007_SRF_0.22-1.6	Bacteria	Planctomycetes	Planctomycetia	Planctomycetales	Planctomycetaceae	Rhodopirellula	14	0	0.0011499	SRF	1055269.7860000001
TARA_007_SRF_0.22-1.6	Bacteria	Proteobacteria	Alphaproteobacteria	Rhodobacterales	Rhodobacteraceae	Rhodovulum	34	1	0.00279261	SRF	1055269.7860000001
TARA_007_SRF_0.22-1.6	Bacteria	Proteobacteria	Alphaproteobacteria	Rhodobacterales	Rhodobacteraceae	Roseivivax	1	0	8.21355e-05	SRF	1055269.7860000001
TARA_007_SRF_0.22-1.6	Bacteria	Proteobacteria	Alphaproteobacteria	Rhodobacterales	Rhodobacteraceae	Roseobacter	13	0	0.00106776	SRF	1055269.7860000001
TARA_007_SRF_0.22-1.6	Bacteria	Proteobacteria	Alphaproteobacteria	Rhodobacterales	Rhodobacteraceae	Roseovarius	77	0	0.00632444	SRF	1055269.7860000001
TARA_007_SRF_0.22-1.6	Bacteria	Proteobacteria	Alphaproteobacteria	Rhodobacterales	Rhodobacteraceae	Ruegeria	32	0.2	0.00262834	SRF	1055269.7860000001
TARA_007_SRF_0.22-1.6	Bacteria	Proteobacteria	Alphaproteobacteria	Rhodobacterales	Rhodobacteraceae	Sagittula	15	0	0.00123203	SRF	1055269.7860000001
TARA_007_SRF_0.22-1.6	Bacteria	Proteobacteria	Gammaproteobacteria	Alteromonadales	Alteromonadaceae	Salinimonas	56	0.2	0.00459959	SRF	1055269.7860000001
TARA_007_SRF_0.22-1.6	Bacteria	Proteobacteria	Gammaproteobacteria	Vibrionales	Vibrionaceae	Salinivibrio	1	0.666667	8.21355e-05	SRF	1055269.7860000001
TARA_007_SRF_0.22-1.6	Bacteria	Proteobacteria	Gammaproteobacteria	Enterobacterales	Enterobacteriaceae	Salmonella	1	0.840638	8.21355e-05	SRF	1055269.7860000001
TARA_007_SRF_0.22-1.6	Bacteria	Proteobacteria	Gammaproteobacteria	Alteromonadales	Shewanellaceae	Shewanella	17	0.20562	0.0013963	SRF	1055269.7860000001
TARA_007_SRF_0.22-1.6	Bacteria	Bacteroidetes	Flavobacteriia	Flavobacteriales	Flavobacteriaceae	Siansivirga	1	0	8.21355e-05	SRF	1055269.7860000001
TARA_007_SRF_0.22-1.6	Bacteria	Chlamydiae	Chlamydiia	Parachlamydiales	Simkaniaceae	Simkania	1	0	8.21355e-05	SRF	1055269.7860000001
TARA_007_SRF_0.22-1.6	Bacteria	Proteobacteria	Alphaproteobacteria	Sphingomonadales	Sphingomonadaceae	Sphingomonas	100	0.0888889	0.00821355	SRF	1055269.7860000001
TARA_007_SRF_0.22-1.6	Bacteria	Proteobacteria	Alphaproteobacteria	Sphingomonadales	Sphingomonadaceae	Sphingopyxis	2	0.0666667	0.000164271	SRF	1055269.7860000001
TARA_007_SRF_0.22-1.6	Bacteria	Firmicutes	Bacilli	Bacillales	Staphylococcaceae	Staphylococcus	1	0.311514	8.21355e-05	SRF	1055269.7860000001
TARA_007_SRF_0.22-1.6	Bacteria	Proteobacteria	Gammaproteobacteria	Xanthomonadales	Xanthomonadaceae	Stenotrophomonas	1	0.0431034	8.21355e-05	SRF	1055269.7860000001
TARA_007_SRF_0.22-1.6	Bacteria	Firmicutes	Bacilli	Lactobacillales	Streptococcaceae	Streptococcus	2	0.57981	0.000164271	SRF	1055269.7860000001
TARA_007_SRF_0.22-1.6	Bacteria	Proteobacteria	Alphaproteobacteria	Rhodobacterales	Rhodobacteraceae	Sulfitobacter	75	0.0833333	0.00616016	SRF	1055269.7860000001
TARA_007_SRF_0.22-1.6	Bacteria	Proteobacteria	Epsilonproteobacteria	Campylobacterales	Helicobacteraceae	Sulfurimonas	3	0.166667	0.000246407	SRF	1055269.7860000001
TARA_007_SRF_0.22-1.6	Bacteria	Proteobacteria	Epsilonproteobacteria			Sulfurovum	3	0.666667	0.000246407	SRF	1055269.7860000001
TARA_007_SRF_0.22-1.6	Bacteria	Cyanobacteria		Synechococcales	Synechococcaceae	Synechococcus	1378	0.167164	0.113183	SRF	1055269.7860000001
TARA_007_SRF_0.22-1.6	Bacteria	Bacteroidetes	Flavobacteriia	Flavobacteriales	Flavobacteriaceae	Tamlana	4	1	0.000328542	SRF	1055269.7860000001
TARA_007_SRF_0.22-1.6	Bacteria	Proteobacteria	Alphaproteobacteria	Rhodobacterales	Rhodobacteraceae	Tateyamaria	2	0	0.000164271	SRF	1055269.7860000001
TARA_007_SRF_0.22-1.6	Bacteria	Bacteroidetes	Flavobacteriia	Flavobacteriales	Flavobacteriaceae	Tenacibaculum	62	0.214286	0.0050924	SRF	1055269.7860000001
TARA_007_SRF_0.22-1.6	Bacteria	Firmicutes	Clostridia	Thermoanaerobacterales	Thermoanaerobacteraceae	Tepidanaerobacter	1	1	8.21355e-05	SRF	1055269.7860000001
TARA_007_SRF_0.22-1.6	Bacteria	Proteobacteria	Alphaproteobacteria	Rhodobacterales	Rhodobacteraceae	Thalassobius	16	0	0.00131417	SRF	1055269.7860000001
TARA_007_SRF_0.22-1.6	Bacteria	Proteobacteria	Alphaproteobacteria	Rhodobacterales	Rhodobacteraceae	Thalassococcus	5	0	0.000410678	SRF	1055269.7860000001
TARA_007_SRF_0.22-1.6	Bacteria	Proteobacteria	Gammaproteobacteria	Oceanospirillales	Oceanospirillaceae	Thalassolituus	1	0.333333	8.21355e-05	SRF	1055269.7860000001
TARA_007_SRF_0.22-1.6	Bacteria	Proteobacteria	Alphaproteobacteria	Rhodospirillales	Rhodospirillaceae	Thalassospira	28	0	0.00229979	SRF	1055269.7860000001
TARA_007_SRF_0.22-1.6	Archaea	Euryarchaeota	Thermoplasmata	Thermoplasmatales	Thermoplasmataceae	Thermoplasma	1	0.5	8.21355e-05	SRF	1055269.7860000001
TARA_007_SRF_0.22-1.6	Bacteria	Synergistetes	Synergistia	Synergistales	Synergistaceae	Thermovirga	1	1	8.21355e-05	SRF	1055269.7860000001
TARA_007_SRF_0.22-1.6	Bacteria	Proteobacteria	Betaproteobacteria	Nitrosomonadales	Thiobacillaceae	Thiobacillus	76	0.5	0.0062423	SRF	1055269.7860000001
TARA_007_SRF_0.22-1.6	Bacteria	Proteobacteria	Gammaproteobacteria	Thiotrichales	Piscirickettsiaceae	Thiomicrospira	1	0.333333	8.21355e-05	SRF	1055269.7860000001
TARA_007_SRF_0.22-1.6	Bacteria	Proteobacteria	Gammaproteobacteria	Thiotrichales	Thiotrichaceae	Thiothrix	186	1	0.0152772	SRF	1055269.7860000001
TARA_007_SRF_0.22-1.6	Bacteria	Proteobacteria	Betaproteobacteria	Burkholderiales	Comamonadaceae	Variovorax	244	0.285714	0.0200411	SRF	1055269.7860000001
TARA_007_SRF_0.22-1.6	Bacteria	Firmicutes	Negativicutes	Veillonellales	Veillonellaceae	Veillonella	1	0.966667	8.21355e-05	SRF	1055269.7860000001
TARA_007_SRF_0.22-1.6	Bacteria	Proteobacteria	Gammaproteobacteria	Vibrionales	Vibrionaceae	Vibrio	109	0.213734	0.00895277	SRF	1055269.7860000001
TARA_007_SRF_0.22-1.6	Bacteria	Bacteroidetes	Flavobacteriia	Flavobacteriales	Flavobacteriaceae	Winogradskyella	7	0.125	0.000574949	SRF	1055269.7860000001
TARA_007_SRF_0.22-1.6	Bacteria	Proteobacteria	Alphaproteobacteria	Rhodobacterales	Rhodobacteraceae	Yangia	4	0	0.000328542	SRF	1055269.7860000001
TARA_007_SRF_0.22-1.6	Bacteria	Bacteroidetes	Flavobacteriia	Flavobacteriales	Flavobacteriaceae	Zunongwangia	1	1	8.21355e-05	SRF	1055269.7860000001
TARA_007_DCM_0.22-1.6	Bacteria	Firmicutes	Bacilli	Lactobacillales	Aerococcaceae	Abiotrophia	2	0	8.65314e-05	DCM	2736913.5980000002
TARA_007_DCM_0.22-1.6	Bacteria	Tenericutes	Mollicutes	Acholeplasmatales	Acholeplasmataceae	Acholeplasma	5	0.166667	0.000216328	DCM	2736913.5980000002
TARA_007_DCM_0.22-1.6	Bacteria	Proteobacteria	Betaproteobacteria	Burkholderiales	Alcaligenaceae	Achromobacter	31	0.138095	0.00134124	DCM	2736913.5980000002
TARA_007_DCM_0.22-1.6	Bacteria	Proteobacteria	Gammaproteobacteria	Acidiferrobacterales	Acidiferrobacteraceae	Acidiferrobacter	1	1	4.32657e-05	DCM	2736913.5980000002
TARA_007_DCM_0.22-1.6	Bacteria	Proteobacteria	Betaproteobacteria	Burkholderiales	Comamonadaceae	Acidovorax	36	0.44958	0.00155757	DCM	2736913.5980000002
TARA_007_DCM_0.22-1.6	Bacteria	Proteobacteria	Gammaproteobacteria	Pseudomonadales	Moraxellaceae	Acinetobacter	29	0.367588	0.00125471	DCM	2736913.5980000002
TARA_007_DCM_0.22-1.6	Bacteria	Actinobacteria	Actinobacteria	Actinomycetales	Actinomycetaceae	Actinomyces	27	0.796875	0.00116817	DCM	2736913.5980000002
TARA_007_DCM_0.22-1.6	Bacteria	Proteobacteria	Gammaproteobacteria	Aeromonadales	Aeromonadaceae	Aeromonas	2	0.145128	8.65314e-05	DCM	2736913.5980000002
TARA_007_DCM_0.22-1.6	Bacteria	Proteobacteria	Alphaproteobacteria	Rhizobiales	Bradyrhizobiaceae	Afipia	12	0	0.000519188	DCM	2736913.5980000002
TARA_007_DCM_0.22-1.6	Bacteria	Bacteroidetes	Flavobacteriia	Flavobacteriales	Flavobacteriaceae	Algibacter	1	0	4.32657e-05	DCM	2736913.5980000002
TARA_007_DCM_0.22-1.6	Bacteria	Proteobacteria	Gammaproteobacteria	Vibrionales	Vibrionaceae	Aliivibrio	2	0.333333	8.65314e-05	DCM	2736913.5980000002
TARA_007_DCM_0.22-1.6	Bacteria	Proteobacteria	Gammaproteobacteria	Alteromonadales	Alteromonadaceae	Alteromonas	9925	0.222222	0.429412	DCM	2736913.5980000002
TARA_007_DCM_0.22-1.6	Bacteria	Proteobacteria	Gammaproteobacteria	Oceanospirillales	Oceanospirillaceae	Amphritea	1	0	4.32657e-05	DCM	2736913.5980000002
TARA_007_DCM_0.22-1.6	Bacteria	Proteobacteria	Alphaproteobacteria	Rhizobiales	Rhodobiaceae	Anderseniella	6	0	0.000259594	DCM	2736913.5980000002
TARA_007_DCM_0.22-1.6	Bacteria	Proteobacteria	Betaproteobacteria	Burkholderiales		Aquabacterium	1	0	4.32657e-05	DCM	2736913.5980000002
TARA_007_DCM_0.22-1.6	Bacteria	Proteobacteria	Gammaproteobacteria	Legionellales	Coxiellaceae	Aquicella	29	0	0.00125471	DCM	2736913.5980000002
TARA_007_DCM_0.22-1.6	Bacteria	Bacteroidetes	Flavobacteriia	Flavobacteriales	Flavobacteriaceae	Aquimarina	3	0	0.000129797	DCM	2736913.5980000002
TARA_007_DCM_0.22-1.6	Bacteria	Proteobacteria	Epsilonproteobacteria	Campylobacterales	Campylobacteraceae	Arcobacter	3	0.58547	0.000129797	DCM	2736913.5980000002
TARA_007_DCM_0.22-1.6	Bacteria	Actinobacteria	Actinobacteria	Micrococcales	Micrococcaceae	Arthrobacter	8	0	0.000346126	DCM	2736913.5980000002
TARA_007_DCM_0.22-1.6	Bacteria	Proteobacteria	Betaproteobacteria	Rhodocyclales	Rhodocyclaceae	Azospira	3	0	0.000129797	DCM	2736913.5980000002
TARA_007_DCM_0.22-1.6	Bacteria	Firmicutes	Bacilli	Bacillales	Bacillaceae	Bacillus	3	0.0762073	0.000129797	DCM	2736913.5980000002
TARA_007_DCM_0.22-1.6	Bacteria	Proteobacteria	Alphaproteobacteria	Rhizobiales	Bartonellaceae	Bartonella	1	0.0357143	4.32657e-05	DCM	2736913.5980000002
TARA_007_DCM_0.22-1.6	Bacteria	Bacteroidetes	Flavobacteriia	Flavobacteriales	Flavobacteriaceae	Bergeyella	1	1	4.32657e-05	DCM	2736913.5980000002
TARA_007_DCM_0.22-1.6	Bacteria	Proteobacteria	Gammaproteobacteria	Oceanospirillales	Oceanospirillaceae	Bermanella	1	0	4.32657e-05	DCM	2736913.5980000002
TARA_007_DCM_0.22-1.6	Bacteria	Proteobacteria	Alphaproteobacteria	Sphingomonadales	Sphingomonadaceae	Blastomonas	1	0	4.32657e-05	DCM	2736913.5980000002
TARA_007_DCM_0.22-1.6	Bacteria	Proteobacteria	Alphaproteobacteria	Rhizobiales	Bradyrhizobiaceae	Bradyrhizobium	44	0	0.00190369	DCM	2736913.5980000002
TARA_007_DCM_0.22-1.6	Bacteria	Proteobacteria	Betaproteobacteria	Burkholderiales	Burkholderiaceae	Burkholderia	1	0.120763	4.32657e-05	DCM	2736913.5980000002
TARA_007_DCM_0.22-1.6	Bacteria	Firmicutes	Clostridia	Clostridiales	Lachnospiraceae	Butyrivibrio	1	0.555556	4.32657e-05	DCM	2736913.5980000002
TARA_007_DCM_0.22-1.6	Bacteria	Proteobacteria	Epsilonproteobacteria	Campylobacterales	Campylobacteraceae	Campylobacter	3	0.598181	0.000129797	DCM	2736913.5980000002
TARA_007_DCM_0.22-1.6	Bacteria	Actinobacteria	Actinobacteria	Micrococcales	Microbacteriaceae	Candidatus Aquiluna	2	0	8.65314e-05	DCM	2736913.5980000002
TARA_007_DCM_0.22-1.6	Archaea	Thaumarchaeota		Nitrosopumilales	Nitrosopumilaceae	Candidatus Nitrosoarchaeum	3	0	0.000129797	DCM	2736913.5980000002
TARA_007_DCM_0.22-1.6	Bacteria	Proteobacteria	Alphaproteobacteria	Pelagibacterales	Pelagibacteraceae	Candidatus Pelagibacter	2349	0	0.101631	DCM	2736913.5980000002
TARA_007_DCM_0.22-1.6	Bacteria	Tenericutes	Mollicutes	Acholeplasmatales	Acholeplasmataceae	Candidatus Phytoplasma	1	0	4.32657e-05	DCM	2736913.5980000002
TARA_007_DCM_0.22-1.6	Bacteria	Proteobacteria	Alphaproteobacteria			Candidatus Puniceispirillum	45	1	0.00194696	DCM	2736913.5980000002
TARA_007_DCM_0.22-1.6	Bacteria	Proteobacteria	Gammaproteobacteria			Candidatus Vesicomyosocius	1	0	4.32657e-05	DCM	2736913.5980000002
TARA_007_DCM_0.22-1.6	Bacteria	Bacteroidetes	Flavobacteriia	Flavobacteriales	Flavobacteriaceae	Capnocytophaga	21	0.910714	0.00090858	DCM	2736913.5980000002
TARA_007_DCM_0.22-1.6	Bacteria	Firmicutes	Bacilli	Lactobacillales	Carnobacteriaceae	Carnobacterium	1	0	4.32657e-05	DCM	2736913.5980000002
TARA_007_DCM_0.22-1.6	Bacteria	Proteobacteria	Gammaproteobacteria	Alteromonadales	Alteromonadaceae	Catenovulum	1	0.5	4.32657e-05	DCM	2736913.5980000002
TARA_007_DCM_0.22-1.6	Archaea	Thaumarchaeota		Cenarchaeales	Cenarchaeaceae	Cenarchaeum	2	0	8.65314e-05	DCM	2736913.5980000002
TARA_007_DCM_0.22-1.6	Bacteria	Chloroflexi	Chloroflexia	Chloroflexales	Chloroflexaceae	Chloroflexus	1	1	4.32657e-05	DCM	2736913.5980000002
TARA_007_DCM_0.22-1.6	Bacteria	Firmicutes	Clostridia	Clostridiales	Clostridiaceae	Clostridium	1	0.641845	4.32657e-05	DCM	2736913.5980000002
TARA_007_DCM_0.22-1.6	Bacteria	Proteobacteria	Alphaproteobacteria	Rhizobiales	Cohaesibacteraceae	Cohaesibacter	1	1	4.32657e-05	DCM	2736913.5980000002
TARA_007_DCM_0.22-1.6	Bacteria	Proteobacteria	Gammaproteobacteria	Alteromonadales	Colwelliaceae	Colwellia	4	0.375	0.000173063	DCM	2736913.5980000002
TARA_007_DCM_0.22-1.6	Bacteria	Proteobacteria	Betaproteobacteria	Burkholderiales	Comamonadaceae	Comamonas	2	0.25	8.65314e-05	DCM	2736913.5980000002
TARA_007_DCM_0.22-1.6	Bacteria	Verrucomicrobia	Opitutae	Puniceicoccales	Puniceicoccaceae	Coraliomargarita	27	0	0.00116817	DCM	2736913.5980000002
TARA_007_DCM_0.22-1.6	Bacteria	Actinobacteria	Actinobacteria	Corynebacteriales	Corynebacteriaceae	Corynebacterium	4	0.592302	0.000173063	DCM	2736913.5980000002
TARA_007_DCM_0.22-1.6	Bacteria	Proteobacteria	Gammaproteobacteria	Legionellales	Coxiellaceae	Coxiella	52	0.00925926	0.00224982	DCM	2736913.5980000002
TARA_007_DCM_0.22-1.6	Bacteria	Proteobacteria	Alphaproteobacteria	Rhodospirillales	Rhodospirillaceae	Defluviicoccus	336	0.5	0.0145373	DCM	2736913.5980000002
TARA_007_DCM_0.22-1.6	Bacteria	Deinococcus-Thermus	Deinococci	Deinococcales	Deinococcaceae	Deinococcus	1	0.25	4.32657e-05	DCM	2736913.5980000002
TARA_007_DCM_0.22-1.6	Bacteria	Proteobacteria	Deltaproteobacteria	Desulfobacterales	Desulfobulbaceae	Desulfotalea	1	1	4.32657e-05	DCM	2736913.5980000002
TARA_007_DCM_0.22-1.6	Bacteria	Firmicutes	Clostridia	Clostridiales	Peptococcaceae	Desulfotomaculum	2	1	8.65314e-05	DCM	2736913.5980000002
TARA_007_DCM_0.22-1.6	Bacteria	Proteobacteria	Alphaproteobacteria	Rhodobacterales	Rhodobacteraceae	Dinoroseobacter	2	1	8.65314e-05	DCM	2736913.5980000002
TARA_007_DCM_0.22-1.6	Bacteria	Bacteroidetes	Flavobacteriia	Flavobacteriales	Flavobacteriaceae	Dokdonia	1	0.2	4.32657e-05	DCM	2736913.5980000002
TARA_007_DCM_0.22-1.6	Bacteria	Proteobacteria	Betaproteobacteria	Neisseriales	Neisseriaceae	Eikenella	8	0	0.000346126	DCM	2736913.5980000002
TARA_007_DCM_0.22-1.6	Bacteria	Proteobacteria	Gammaproteobacteria	Oceanospirillales	Endozoicomonadaceae	Endozoicomonas	3	1	0.000129797	DCM	2736913.5980000002
TARA_007_DCM_0.22-1.6	Bacteria	Proteobacteria	Gammaproteobacteria	Enterobacterales	Enterobacteriaceae	Enterobacter	1	0.174164	4.32657e-05	DCM	2736913.5980000002
TARA_007_DCM_0.22-1.6	Bacteria	Proteobacteria	Alphaproteobacteria	Sphingomonadales	Erythrobacteraceae	Erythrobacter	14	0	0.00060572	DCM	2736913.5980000002
TARA_007_DCM_0.22-1.6	Bacteria	Proteobacteria	Gammaproteobacteria	Alteromonadales	Ferrimonadaceae	Ferrimonas	1	0.5	4.32657e-05	DCM	2736913.5980000002
TARA_007_DCM_0.22-1.6	Bacteria	Bacteroidetes	Flavobacteriia	Flavobacteriales	Flavobacteriaceae	Flavobacterium	20	0.396429	0.000865314	DCM	2736913.5980000002
TARA_007_DCM_0.22-1.6	Bacteria	Bacteroidetes	Flavobacteriia	Flavobacteriales	Crocinitomicaceae	Fluviicola	48	0.5	0.00207675	DCM	2736913.5980000002
TARA_007_DCM_0.22-1.6	Bacteria	Bacteroidetes	Flavobacteriia	Flavobacteriales	Flavobacteriaceae	Formosa	48	0	0.00207675	DCM	2736913.5980000002
TARA_007_DCM_0.22-1.6	Bacteria	Proteobacteria	Gammaproteobacteria	Thiotrichales	Francisellaceae	Francisella	2	0.136792	8.65314e-05	DCM	2736913.5980000002
TARA_007_DCM_0.22-1.6	Bacteria	Actinobacteria	Actinobacteria	Micrococcales	Microbacteriaceae	Frigoribacterium	2	0	8.65314e-05	DCM	2736913.5980000002
TARA_007_DCM_0.22-1.6	Bacteria	Fusobacteria	Fusobacteriia	Fusobacteriales	Fusobacteriaceae	Fusobacterium	22	0.821528	0.000951845	DCM	2736913.5980000002
TARA_007_DCM_0.22-1.6	Bacteria	Firmicutes	Bacilli	Bacillales		Gemella	5	0.6	0.000216328	DCM	2736913.5980000002
TARA_007_DCM_0.22-1.6	Bacteria	Proteobacteria	Alphaproteobacteria	Rhodobacterales	Rhodobacteraceae	Gemmobacter	5	1	0.000216328	DCM	2736913.5980000002
TARA_007_DCM_0.22-1.6	Bacteria	Firmicutes	Bacilli	Bacillales	Bacillaceae	Geobacillus	1	0.840278	4.32657e-05	DCM	2736913.5980000002
TARA_007_DCM_0.22-1.6	Bacteria	Bacteroidetes	Flavobacteriia	Flavobacteriales	Flavobacteriaceae	Gillisia	1	0	4.32657e-05	DCM	2736913.5980000002
TARA_007_DCM_0.22-1.6	Bacteria	Bacteroidetes	Flavobacteriia	Flavobacteriales	Flavobacteriaceae	Gilvibacter	3	0	0.000129797	DCM	2736913.5980000002
TARA_007_DCM_0.22-1.6	Bacteria	Proteobacteria	Gammaproteobacteria	Alteromonadales	Alteromonadaceae	Glaciecola	296	0	0.0128066	DCM	2736913.5980000002
TARA_007_DCM_0.22-1.6	Bacteria	Bacteroidetes	Flavobacteriia	Flavobacteriales	Flavobacteriaceae	Gramella	3	0.166667	0.000129797	DCM	2736913.5980000002
TARA_007_DCM_0.22-1.6	Bacteria	Proteobacteria	Gammaproteobacteria	Chromatiales	Granulosicoccaceae	Granulosicoccus	10	0	0.000432657	DCM	2736913.5980000002
TARA_007_DCM_0.22-1.6	Bacteria	Proteobacteria	Gammaproteobacteria	Pasteurellales	Pasteurellaceae	Haemophilus	16	0.245521	0.000692251	DCM	2736913.5980000002
TARA_007_DCM_0.22-1.6	Bacteria	Cyanobacteria		Synechococcales	Leptolyngbyaceae	Halomicronema	1	1	4.32657e-05	DCM	2736913.5980000002
TARA_007_DCM_0.22-1.6	Bacteria	Proteobacteria	Gammaproteobacteria	Oceanospirillales	Halomonadaceae	Halomonas	19	0.64539	0.000822048	DCM	2736913.5980000002
TARA_007_DCM_0.22-1.6	Bacteria	Proteobacteria	Alphaproteobacteria	Rhodobacterales	Hyphomonadaceae	Hirschia	1	0	4.32657e-05	DCM	2736913.5980000002
TARA_007_DCM_0.22-1.6	Bacteria	Proteobacteria	Alphaproteobacteria	Rhizobiales	Phyllobacteriaceae	Hoeflea	1	0	4.32657e-05	DCM	2736913.5980000002
TARA_007_DCM_0.22-1.6	Bacteria	Proteobacteria	Betaproteobacteria	Burkholderiales	Comamonadaceae	Hydrogenophaga	1	0.222222	4.32657e-05	DCM	2736913.5980000002
TARA_007_DCM_0.22-1.6	Bacteria	Proteobacteria	Alphaproteobacteria	Rhodobacterales	Hyphomonadaceae	Hyphomonas	16	0	0.000692251	DCM	2736913.5980000002
TARA_007_DCM_0.22-1.6	Bacteria	Proteobacteria	Gammaproteobacteria	Alteromonadales	Idiomarinaceae	Idiomarina	6	0	0.000259594	DCM	2736913.5980000002
TARA_007_DCM_0.22-1.6	Bacteria	Actinobacteria	Acidimicrobiia	Acidimicrobiales	Acidimicrobiaceae	Ilumatobacter	3	0	0.000129797	DCM	2736913.5980000002
TARA_007_DCM_0.22-1.6	Bacteria	Proteobacteria	Alphaproteobacteria	Rhodobacterales	Rhodobacteraceae	Jannaschia	2	0	8.65314e-05	DCM	2736913.5980000002
TARA_007_DCM_0.22-1.6	Bacteria	Proteobacteria	Betaproteobacteria	Burkholderiales	Oxalobacteraceae	Janthinobacterium	1	0.25	4.32657e-05	DCM	2736913.5980000002
TARA_007_DCM_0.22-1.6	Bacteria	Proteobacteria	Gammaproteobacteria	Oceanospirillales	Kangiellaceae	Kangiella	2	0	8.65314e-05	DCM	2736913.5980000002
TARA_007_DCM_0.22-1.6	Bacteria	Proteobacteria	Betaproteobacteria	Burkholderiales	Alcaligenaceae	Kerstersia	1	1	4.32657e-05	DCM	2736913.5980000002
TARA_007_DCM_0.22-1.6	Bacteria	Proteobacteria	Betaproteobacteria	Neisseriales	Neisseriaceae	Kingella	2	0.8	8.65314e-05	DCM	2736913.5980000002
TARA_007_DCM_0.22-1.6	Bacteria	Bacteroidetes	Flavobacteriia	Flavobacteriales	Flavobacteriaceae	Kordia	1	1	4.32657e-05	DCM	2736913.5980000002
TARA_007_DCM_0.22-1.6	Bacteria	Proteobacteria	Alphaproteobacteria	Kordiimonadales	Kordiimonadaceae	Kordiimonas	1	0	4.32657e-05	DCM	2736913.5980000002
TARA_007_DCM_0.22-1.6	Bacteria	Proteobacteria	Alphaproteobacteria	Rhodobacterales	Rhodobacteraceae	Labrenzia	1	0	4.32657e-05	DCM	2736913.5980000002
TARA_007_DCM_0.22-1.6	Bacteria	Firmicutes	Clostridia	Clostridiales	Lachnospiraceae	Lachnoanaerobaculum	7	1	0.00030286	DCM	2736913.5980000002
TARA_007_DCM_0.22-1.6	Bacteria	Firmicutes	Bacilli	Lactobacillales	Lactobacillaceae	Lactobacillus	1	0.624971	4.32657e-05	DCM	2736913.5980000002
TARA_007_DCM_0.22-1.6	Bacteria	Firmicutes	Bacilli	Lactobacillales	Streptococcaceae	Lactococcus	1	0.544974	4.32657e-05	DCM	2736913.5980000002
TARA_007_DCM_0.22-1.6	Bacteria	Proteobacteria	Gammaproteobacteria	Legionellales	Legionellaceae	Legionella	1	0.0516502	4.32657e-05	DCM	2736913.5980000002
TARA_007_DCM_0.22-1.6	Bacteria	Proteobacteria	Alphaproteobacteria	Rhodobacterales	Rhodobacteraceae	Leisingera	19	0	0.000822048	DCM	2736913.5980000002
TARA_007_DCM_0.22-1.6	Bacteria	Cyanobacteria		Synechococcales	Leptolyngbyaceae	Leptolyngbya	2	0.8	8.65314e-05	DCM	2736913.5980000002
TARA_007_DCM_0.22-1.6	Bacteria	Nitrospirae	Nitrospira	Nitrospirales	Nitrospiraceae	Leptospirillum	53	0.333333	0.00229308	DCM	2736913.5980000002
TARA_007_DCM_0.22-1.6	Bacteria	Fusobacteria	Fusobacteriia	Fusobacteriales	Leptotrichiaceae	Leptotrichia	14	0.75	0.00060572	DCM	2736913.5980000002
TARA_007_DCM_0.22-1.6	Bacteria	Proteobacteria	Betaproteobacteria	Burkholderiales	Comamonadaceae	Limnohabitans	1	0	4.32657e-05	DCM	2736913.5980000002
TARA_007_DCM_0.22-1.6	Bacteria	Proteobacteria	Gammaproteobacteria	Oceanospirillales	Litoricolaceae	Litoricola	91	0	0.00393718	DCM	2736913.5980000002
TARA_007_DCM_0.22-1.6	Bacteria	Bacteroidetes	Flavobacteriia	Flavobacteriales	Flavobacteriaceae	Lutibacter	5	1	0.000216328	DCM	2736913.5980000002
TARA_007_DCM_0.22-1.6	Bacteria	Proteobacteria	Alphaproteobacteria	Rhodospirillales	Rhodospirillaceae	Magnetospira	45	1	0.00194696	DCM	2736913.5980000002
TARA_007_DCM_0.22-1.6	Bacteria	Bacteroidetes	Flavobacteriia	Flavobacteriales	Flavobacteriaceae	Maribacter	8	0.333333	0.000346126	DCM	2736913.5980000002
TARA_007_DCM_0.22-1.6	Bacteria	Proteobacteria	Alphaproteobacteria	Rhodobacterales	Hyphomonadaceae	Maricaulis	4	0	0.000173063	DCM	2736913.5980000002
TARA_007_DCM_0.22-1.6	Bacteria	Proteobacteria	Gammaproteobacteria	Alteromonadales	Alteromonadaceae	Marinobacter	41	0.176471	0.00177389	DCM	2736913.5980000002
TARA_007_DCM_0.22-1.6	Bacteria	Proteobacteria	Gammaproteobacteria	Oceanospirillales	Oceanospirillaceae	Marinobacterium	43	0.5	0.00186042	DCM	2736913.5980000002
TARA_007_DCM_0.22-1.6	Bacteria	Proteobacteria	Gammaproteobacteria	Oceanospirillales	Oceanospirillaceae	Marinomonas	15	0.642857	0.000648985	DCM	2736913.5980000002
TARA_007_DCM_0.22-1.6	Bacteria	Proteobacteria	Alphaproteobacteria	Rhodobacterales	Rhodobacteraceae	Marinovum	27	1	0.00116817	DCM	2736913.5980000002
TARA_007_DCM_0.22-1.6	Bacteria	Proteobacteria	Zetaproteobacteria	Mariprofundales	Mariprofundaceae	Mariprofundus	4	0	0.000173063	DCM	2736913.5980000002
TARA_007_DCM_0.22-1.6	Bacteria	Proteobacteria	Betaproteobacteria	Burkholderiales	Oxalobacteraceae	Massilia	37	0	0.00160083	DCM	2736913.5980000002
TARA_007_DCM_0.22-1.6	Bacteria	Bacteroidetes	Flavobacteriia	Flavobacteriales	Flavobacteriaceae	Mesoflavibacter	2	0	8.65314e-05	DCM	2736913.5980000002
TARA_007_DCM_0.22-1.6	Bacteria	Proteobacteria	Alphaproteobacteria	Rhizobiales	Phyllobacteriaceae	Mesorhizobium	4	0.0540541	0.000173063	DCM	2736913.5980000002
TARA_007_DCM_0.22-1.6	Bacteria	Proteobacteria	Betaproteobacteria	Nitrosomonadales	Methylophilaceae	Methylobacillus	1	1	4.32657e-05	DCM	2736913.5980000002
TARA_007_DCM_0.22-1.6	Bacteria	Proteobacteria	Alphaproteobacteria	Rhizobiales	Methylobacteriaceae	Methylobacterium	3	0.25	0.000129797	DCM	2736913.5980000002
TARA_007_DCM_0.22-1.6	Bacteria	Proteobacteria	Gammaproteobacteria	Thiotrichales	Piscirickettsiaceae	Methylophaga	159	1	0.00687925	DCM	2736913.5980000002
TARA_007_DCM_0.22-1.6	Bacteria	Proteobacteria	Betaproteobacteria	Nitrosomonadales	Methylophilaceae	Methylophilus	2	0	8.65314e-05	DCM	2736913.5980000002
TARA_007_DCM_0.22-1.6	Bacteria	Proteobacteria	Gammaproteobacteria	Cellvibrionales	Microbulbiferaceae	Microbulbifer	3	0.1	0.000129797	DCM	2736913.5980000002
TARA_007_DCM_0.22-1.6	Bacteria	Cyanobacteria		Chroococcales	Microcystaceae	Microcystis	25	1	0.00108164	DCM	2736913.5980000002
TARA_007_DCM_0.22-1.6	Bacteria	Proteobacteria	Gammaproteobacteria	Pseudomonadales	Moraxellaceae	Moraxella	1	0.857143	4.32657e-05	DCM	2736913.5980000002
TARA_007_DCM_0.22-1.6	Bacteria	Proteobacteria	Gammaproteobacteria	Alteromonadales	Moritellaceae	Moritella	1	0.333333	4.32657e-05	DCM	2736913.5980000002
TARA_007_DCM_0.22-1.6	Bacteria	Proteobacteria	Betaproteobacteria	Neisseriales	Neisseriaceae	Neisseria	42	0.882155	0.00181716	DCM	2736913.5980000002
TARA_007_DCM_0.22-1.6	Bacteria	Proteobacteria	Gammaproteobacteria	Oceanospirillales	Oceanospirillaceae	Neptunomonas	7	0.666667	0.00030286	DCM	2736913.5980000002
TARA_007_DCM_0.22-1.6	Bacteria	Proteobacteria	Alphaproteobacteria	Rhizobiales	Phyllobacteriaceae	Nitratireductor	1	0	4.32657e-05	DCM	2736913.5980000002
TARA_007_DCM_0.22-1.6	Bacteria	Proteobacteria	Alphaproteobacteria	Rhizobiales	Bradyrhizobiaceae	Nitrobacter	2	0.5	8.65314e-05	DCM	2736913.5980000002
TARA_007_DCM_0.22-1.6	Bacteria	Proteobacteria	Gammaproteobacteria	Chromatiales	Chromatiaceae	Nitrosococcus	15	1	0.000648985	DCM	2736913.5980000002
TARA_007_DCM_0.22-1.6	Bacteria	Proteobacteria	Betaproteobacteria	Nitrosomonadales	Nitrosomonadaceae	Nitrosomonas	6	0.875	0.000259594	DCM	2736913.5980000002
TARA_007_DCM_0.22-1.6	Bacteria	Proteobacteria	Alphaproteobacteria	Rhizobiales	Brucellaceae	Ochrobactrum	4	0	0.000173063	DCM	2736913.5980000002
TARA_007_DCM_0.22-1.6	Bacteria	Proteobacteria	Alphaproteobacteria	Rhodobacterales	Rhodobacteraceae	Octadecabacter	2	0	8.65314e-05	DCM	2736913.5980000002
TARA_007_DCM_0.22-1.6	Bacteria	Proteobacteria	Gammaproteobacteria	Oceanospirillales	Oceanospirillaceae	Oleispira	6	0	0.000259594	DCM	2736913.5980000002
TARA_007_DCM_0.22-1.6	Bacteria	Bacteroidetes	Flavobacteriia	Flavobacteriales	Flavobacteriaceae	Ornithobacterium	1	1	4.32657e-05	DCM	2736913.5980000002
TARA_007_DCM_0.22-1.6	Bacteria	Bacteroidetes	Flavobacteriia	Flavobacteriales	Cryomorphaceae	Owenweeksia	416	0	0.0179985	DCM	2736913.5980000002
TARA_007_DCM_0.22-1.6	Bacteria	Firmicutes	Bacilli	Bacillales	Paenibacillaceae	Paenibacillus	1	0.408962	4.32657e-05	DCM	2736913.5980000002
TARA_007_DCM_0.22-1.6	Bacteria	Proteobacteria	Alphaproteobacteria	Rhodobacterales	Rhodobacteraceae	Paracoccus	7	0.25	0.00030286	DCM	2736913.5980000002
TARA_007_DCM_0.22-1.6	Bacteria	Proteobacteria	Alphaproteobacteria	Rhizobiales	Rhodobiaceae	Parvibaculum	1	1	4.32657e-05	DCM	2736913.5980000002
TARA_007_DCM_0.22-1.6	Bacteria	Proteobacteria	Alphaproteobacteria	Rhizobiales	Hyphomicrobiaceae	Pelagibacterium	3	0	0.000129797	DCM	2736913.5980000002
TARA_007_DCM_0.22-1.6	Bacteria	Proteobacteria	Alphaproteobacteria	Rhodobacterales	Rhodobacteraceae	Phaeobacter	5	0	0.000216328	DCM	2736913.5980000002
TARA_007_DCM_0.22-1.6	Bacteria	Proteobacteria	Gammaproteobacteria	Vibrionales	Vibrionaceae	Photobacterium	12	0.444444	0.000519188	DCM	2736913.5980000002
TARA_007_DCM_0.22-1.6	Bacteria	Proteobacteria	Alphaproteobacteria	Rhizobiales	Phyllobacteriaceae	Phyllobacterium	12	0	0.000519188	DCM	2736913.5980000002
TARA_007_DCM_0.22-1.6	Bacteria	Planctomycetes	Planctomycetia	Planctomycetales	Planctomycetaceae	Planctomyces	46	0.5	0.00199022	DCM	2736913.5980000002
TARA_007_DCM_0.22-1.6	Bacteria	Cyanobacteria		Pleurocapsales	Hyellaceae	Pleurocapsa	1	1	4.32657e-05	DCM	2736913.5980000002
TARA_007_DCM_0.22-1.6	Bacteria	Bacteroidetes	Flavobacteriia	Flavobacteriales	Flavobacteriaceae	Polaribacter	26	0.214286	0.00112491	DCM	2736913.5980000002
TARA_007_DCM_0.22-1.6	Bacteria	Proteobacteria	Betaproteobacteria	Burkholderiales	Burkholderiaceae	Polynucleobacter	158	0	0.00683598	DCM	2736913.5980000002
TARA_007_DCM_0.22-1.6	Bacteria	Proteobacteria	Alphaproteobacteria	Sphingomonadales	Erythrobacteraceae	Porphyrobacter	1	0.2	4.32657e-05	DCM	2736913.5980000002
TARA_007_DCM_0.22-1.6	Bacteria	Bacteroidetes	Bacteroidia	Bacteroidales	Porphyromonadaceae	Porphyromonas	5	1	0.000216328	DCM	2736913.5980000002
TARA_007_DCM_0.22-1.6	Bacteria	Bacteroidetes	Bacteroidia	Bacteroidales	Prevotellaceae	Prevotella	3	0.791667	0.000129797	DCM	2736913.5980000002
TARA_007_DCM_0.22-1.6	Bacteria	Cyanobacteria		Synechococcales	Prochloraceae	Prochlorococcus	4303	0	0.186172	DCM	2736913.5980000002
TARA_007_DCM_0.22-1.6	Bacteria	Actinobacteria	Actinobacteria	Propionibacteriales	Propionibacteriaceae	Propionibacterium	15	0.666667	0.000648985	DCM	2736913.5980000002
TARA_007_DCM_0.22-1.6	Bacteria	Proteobacteria	Gammaproteobacteria	Enterobacterales	Morganellaceae	Providencia	1	0.404167	4.32657e-05	DCM	2736913.5980000002
TARA_007_DCM_0.22-1.6	Bacteria	Proteobacteria	Gammaproteobacteria	Alteromonadales	Pseudoalteromonadaceae	Pseudoalteromonas	118	0.197872	0.00510535	DCM	2736913.5980000002
TARA_007_DCM_0.22-1.6	Bacteria	Proteobacteria	Gammaproteobacteria	Pseudomonadales	Pseudomonadaceae	Pseudomonas	76	0.0600604	0.00328819	DCM	2736913.5980000002
TARA_007_DCM_0.22-1.6	Bacteria	Proteobacteria	Gammaproteobacteria	Pseudomonadales	Moraxellaceae	Psychrobacter	20	0.388889	0.000865314	DCM	2736913.5980000002
TARA_007_DCM_0.22-1.6	Bacteria	Bacteroidetes	Flavobacteriia	Flavobacteriales	Flavobacteriaceae	Psychroflexus	1	1	4.32657e-05	DCM	2736913.5980000002
TARA_007_DCM_0.22-1.6	Bacteria	Bacteroidetes	Flavobacteriia	Flavobacteriales	Flavobacteriaceae	Psychroserpens	2	0	8.65314e-05	DCM	2736913.5980000002
TARA_007_DCM_0.22-1.6	Bacteria	Proteobacteria	Gammaproteobacteria	Chromatiales	Chromatiaceae	Rheinheimera	1	0.333333	4.32657e-05	DCM	2736913.5980000002
TARA_007_DCM_0.22-1.6	Bacteria	Proteobacteria	Alphaproteobacteria	Rhodobacterales	Rhodobacteraceae	Rhodobacter	47	0.45	0.00203349	DCM	2736913.5980000002
TARA_007_DCM_0.22-1.6	Bacteria	Planctomycetes	Planctomycetia	Planctomycetales	Planctomycetaceae	Rhodopirellula	6	0	0.000259594	DCM	2736913.5980000002
TARA_007_DCM_0.22-1.6	Bacteria	Proteobacteria	Alphaproteobacteria	Rhizobiales	Bradyrhizobiaceae	Rhodopseudomonas	1	0.416667	4.32657e-05	DCM	2736913.5980000002
TARA_007_DCM_0.22-1.6	Bacteria	Proteobacteria	Alphaproteobacteria	Rhodobacterales	Rhodobacteraceae	Rhodovulum	16	1	0.000692251	DCM	2736913.5980000002
TARA_007_DCM_0.22-1.6	Bacteria	Cyanobacteria		Nostocales	Rivulariaceae	Rivularia	1	1	4.32657e-05	DCM	2736913.5980000002
TARA_007_DCM_0.22-1.6	Bacteria	Bacteroidetes	Flavobacteriia	Flavobacteriales	Flavobacteriaceae	Robiginitalea	1	0	4.32657e-05	DCM	2736913.5980000002
TARA_007_DCM_0.22-1.6	Bacteria	Proteobacteria	Alphaproteobacteria	Rhodobacterales	Rhodobacteraceae	Roseobacter	33	0	0.00142777	DCM	2736913.5980000002
TARA_007_DCM_0.22-1.6	Bacteria	Proteobacteria	Alphaproteobacteria	Rhodobacterales	Rhodobacteraceae	Roseovarius	112	0	0.00484576	DCM	2736913.5980000002
TARA_007_DCM_0.22-1.6	Bacteria	Actinobacteria	Actinobacteria	Micrococcales	Micrococcaceae	Rothia	2	0.678571	8.65314e-05	DCM	2736913.5980000002
TARA_007_DCM_0.22-1.6	Bacteria	Proteobacteria	Alphaproteobacteria	Rhodobacterales	Rhodobacteraceae	Ruegeria	44	0.2	0.00190369	DCM	2736913.5980000002
TARA_007_DCM_0.22-1.6	Bacteria	Firmicutes	Clostridia	Clostridiales	Ruminococcaceae	Ruminococcus	1	1	4.32657e-05	DCM	2736913.5980000002
TARA_007_DCM_0.22-1.6	Bacteria	Proteobacteria	Alphaproteobacteria	Rhodobacterales	Rhodobacteraceae	Sagittula	26	0	0.00112491	DCM	2736913.5980000002
TARA_007_DCM_0.22-1.6	Bacteria	Proteobacteria	Gammaproteobacteria	Alteromonadales	Alteromonadaceae	Salinimonas	166	0.2	0.00718211	DCM	2736913.5980000002
TARA_007_DCM_0.22-1.6	Bacteria	Proteobacteria	Alphaproteobacteria	Rhodobacterales	Rhodobacteraceae	Salipiger	1	0	4.32657e-05	DCM	2736913.5980000002
TARA_007_DCM_0.22-1.6	Bacteria	Proteobacteria	Gammaproteobacteria	Alteromonadales	Shewanellaceae	Shewanella	3	0.20562	0.000129797	DCM	2736913.5980000002
TARA_007_DCM_0.22-1.6	Bacteria	Proteobacteria	Betaproteobacteria	Nitrosomonadales	Gallionellaceae	Sideroxydans	1	0	4.32657e-05	DCM	2736913.5980000002
TARA_007_DCM_0.22-1.6	Bacteria	Proteobacteria	Gammaproteobacteria	Cellvibrionales	Cellvibrionaceae	Simiduia	1	0	4.32657e-05	DCM	2736913.5980000002
TARA_007_DCM_0.22-1.6	Bacteria	Proteobacteria	Betaproteobacteria	Burkholderiales	Comamonadaceae	Simplicispira	1	0	4.32657e-05	DCM	2736913.5980000002
TARA_007_DCM_0.22-1.6	Bacteria	Proteobacteria	Alphaproteobacteria	Sphingomonadales	Sphingomonadaceae	Sphingobium	1	0.24	4.32657e-05	DCM	2736913.5980000002
TARA_007_DCM_0.22-1.6	Bacteria	Proteobacteria	Alphaproteobacteria	Sphingomonadales	Sphingomonadaceae	Sphingomonas	73	0.0888889	0.0031584	DCM	2736913.5980000002
TARA_007_DCM_0.22-1.6	Bacteria	Proteobacteria	Alphaproteobacteria	Sphingomonadales	Sphingomonadaceae	Sphingopyxis	2	0.0666667	8.65314e-05	DCM	2736913.5980000002
TARA_007_DCM_0.22-1.6	Bacteria	Firmicutes	Bacilli	Bacillales	Staphylococcaceae	Staphylococcus	14	0.311514	0.00060572	DCM	2736913.5980000002
TARA_007_DCM_0.22-1.6	Bacteria	Proteobacteria	Gammaproteobacteria	Xanthomonadales	Xanthomonadaceae	Stenotrophomonas	1	0.0431034	4.32657e-05	DCM	2736913.5980000002
TARA_007_DCM_0.22-1.6	Bacteria	Firmicutes	Bacilli	Lactobacillales	Streptococcaceae	Streptococcus	127	0.57981	0.00549474	DCM	2736913.5980000002
TARA_007_DCM_0.22-1.6	Bacteria	Proteobacteria	Alphaproteobacteria	Rhodobacterales	Rhodobacteraceae	Sulfitobacter	93	0.0833333	0.00402371	DCM	2736913.5980000002
TARA_007_DCM_0.22-1.6	Bacteria	Proteobacteria	Epsilonproteobacteria	Campylobacterales	Helicobacteraceae	Sulfurimonas	86	0.166667	0.00372085	DCM	2736913.5980000002
TARA_007_DCM_0.22-1.6	Bacteria	Proteobacteria	Epsilonproteobacteria	Campylobacterales	Campylobacteraceae	Sulfurospirillum	5	0.363636	0.000216328	DCM	2736913.5980000002
TARA_007_DCM_0.22-1.6	Bacteria	Proteobacteria	Epsilonproteobacteria			Sulfurovum	10	0.666667	0.000432657	DCM	2736913.5980000002
TARA_007_DCM_0.22-1.6	Bacteria	Cyanobacteria		Synechococcales	Synechococcaceae	Synechococcus	2020	0.167164	0.0873967	DCM	2736913.5980000002
TARA_007_DCM_0.22-1.6	Bacteria	Proteobacteria	Deltaproteobacteria	Syntrophobacterales	Syntrophobacteraceae	Syntrophobacter	1	1	4.32657e-05	DCM	2736913.5980000002
TARA_007_DCM_0.22-1.6	Bacteria	Bacteroidetes	Flavobacteriia	Flavobacteriales	Flavobacteriaceae	Tamlana	3	1	0.000129797	DCM	2736913.5980000002
TARA_007_DCM_0.22-1.6	Bacteria	Bacteroidetes	Bacteroidia	Bacteroidales	Tannerellaceae	Tannerella	1	0.5	4.32657e-05	DCM	2736913.5980000002
TARA_007_DCM_0.22-1.6	Bacteria	Proteobacteria	Alphaproteobacteria	Rhodobacterales	Rhodobacteraceae	Tateyamaria	7	0	0.00030286	DCM	2736913.5980000002
TARA_007_DCM_0.22-1.6	Bacteria	Bacteroidetes	Flavobacteriia	Flavobacteriales	Flavobacteriaceae	Tenacibaculum	19	0.214286	0.000822048	DCM	2736913.5980000002
TARA_007_DCM_0.22-1.6	Bacteria	Proteobacteria	Alphaproteobacteria	Rhodobacterales	Rhodobacteraceae	Thalassobius	23	0	0.000995111	DCM	2736913.5980000002
TARA_007_DCM_0.22-1.6	Bacteria	Proteobacteria	Alphaproteobacteria	Rhodobacterales	Rhodobacteraceae	Thalassococcus	2	0	8.65314e-05	DCM	2736913.5980000002
TARA_007_DCM_0.22-1.6	Bacteria	Proteobacteria	Alphaproteobacteria	Rhodospirillales	Rhodospirillaceae	Thalassospira	7	0	0.00030286	DCM	2736913.5980000002
TARA_007_DCM_0.22-1.6	Bacteria	Synergistetes	Synergistia	Synergistales	Synergistaceae	Thermovirga	1	1	4.32657e-05	DCM	2736913.5980000002
TARA_007_DCM_0.22-1.6	Bacteria	Proteobacteria	Betaproteobacteria	Nitrosomonadales	Thiobacillaceae	Thiobacillus	76	0.5	0.00328819	DCM	2736913.5980000002
TARA_007_DCM_0.22-1.6	Bacteria	Proteobacteria	Gammaproteobacteria	Thiotrichales	Thiotrichaceae	Thiothrix	253	1	0.0109462	DCM	2736913.5980000002
TARA_007_DCM_0.22-1.6	Bacteria	Deinococcus-Thermus	Deinococci	Deinococcales	Trueperaceae	Truepera	1	1	4.32657e-05	DCM	2736913.5980000002
TARA_007_DCM_0.22-1.6	Bacteria	Proteobacteria	Betaproteobacteria	Burkholderiales	Oxalobacteraceae	Undibacterium	1	0.25	4.32657e-05	DCM	2736913.5980000002
TARA_007_DCM_0.22-1.6	Bacteria	Proteobacteria	Betaproteobacteria	Burkholderiales	Comamonadaceae	Variovorax	161	0.285714	0.00696578	DCM	2736913.5980000002
TARA_007_DCM_0.22-1.6	Bacteria	Firmicutes	Negativicutes	Veillonellales	Veillonellaceae	Veillonella	9	0.966667	0.000389391	DCM	2736913.5980000002
TARA_007_DCM_0.22-1.6	Bacteria	Proteobacteria	Gammaproteobacteria	Vibrionales	Vibrionaceae	Vibrio	83	0.213734	0.00359105	DCM	2736913.5980000002
TARA_007_DCM_0.22-1.6	Bacteria	Chlamydiae	Chlamydiia	Parachlamydiales	Waddliaceae	Waddlia	3	0	0.000129797	DCM	2736913.5980000002
TARA_007_DCM_0.22-1.6	Bacteria	Bacteroidetes	Flavobacteriia	Flavobacteriales	Flavobacteriaceae	Winogradskyella	5	0.125	0.000216328	DCM	2736913.5980000002
TARA_007_DCM_0.22-1.6	Bacteria	Proteobacteria	Alphaproteobacteria	Rhodobacterales	Rhodobacteraceae	Yangia	10	0	0.000432657	DCM	2736913.5980000002
TARA_065_SRF_0.22-3	Bacteria	Tenericutes	Mollicutes	Acholeplasmatales	Acholeplasmataceae	Acholeplasma	1	0.166667	0.000157803	SRF	605276.16269999999
TARA_065_SRF_0.22-3	Bacteria	Proteobacteria	Betaproteobacteria	Burkholderiales	Alcaligenaceae	Achromobacter	14	0.138095	0.00220925	SRF	605276.16269999999
TARA_065_SRF_0.22-3	Bacteria	Proteobacteria	Gammaproteobacteria	Acidiferrobacterales	Acidiferrobacteraceae	Acidiferrobacter	2	1	0.000315607	SRF	605276.16269999999
TARA_065_SRF_0.22-3	Bacteria	Proteobacteria	Betaproteobacteria	Burkholderiales	Comamonadaceae	Acidovorax	9	0.44958	0.00142023	SRF	605276.16269999999
TARA_065_SRF_0.22-3	Bacteria	Proteobacteria	Gammaproteobacteria	Pseudomonadales	Moraxellaceae	Acinetobacter	20	0.367588	0.00315607	SRF	605276.16269999999
TARA_065_SRF_0.22-3	Bacteria	Proteobacteria	Gammaproteobacteria	Oceanospirillales	Alcanivoracaceae	Alcanivorax	4	0.375	0.000631214	SRF	605276.16269999999
TARA_065_SRF_0.22-3	Bacteria	Proteobacteria	Gammaproteobacteria	Alteromonadales	Alteromonadaceae	Alteromonas	35	0.222222	0.00552312	SRF	605276.16269999999
TARA_065_SRF_0.22-3	Bacteria	Proteobacteria	Alphaproteobacteria	Rhizobiales	Rhodobiaceae	Anderseniella	10	0	0.00157803	SRF	605276.16269999999
TARA_065_SRF_0.22-3	Bacteria	Proteobacteria	Gammaproteobacteria	Legionellales	Coxiellaceae	Aquicella	24	0	0.00378728	SRF	605276.16269999999
TARA_065_SRF_0.22-3	Bacteria	Bacteroidetes	Flavobacteriia	Flavobacteriales	Flavobacteriaceae	Aquimarina	1	0	0.000157803	SRF	605276.16269999999
TARA_065_SRF_0.22-3	Bacteria	Proteobacteria	Epsilonproteobacteria	Campylobacterales	Campylobacteraceae	Arcobacter	7	0.58547	0.00110462	SRF	605276.16269999999
TARA_065_SRF_0.22-3	Bacteria	Proteobacteria	Alphaproteobacteria	Rhodospirillales	Acetobacteraceae	Asaia	1	0	0.000157803	SRF	605276.16269999999
TARA_065_SRF_0.22-3	Bacteria	Proteobacteria	Betaproteobacteria	Rhodocyclales	Rhodocyclaceae	Azospira	1	0	0.000157803	SRF	605276.16269999999
TARA_065_SRF_0.22-3	Bacteria	Proteobacteria	Oligoflexia	Bacteriovoracales	Bacteriovoracaceae	Bacteriovorax	1	0	0.000157803	SRF	605276.16269999999
TARA_065_SRF_0.22-3	Bacteria	Proteobacteria	Oligoflexia	Bdellovibrionales	Bdellovibrionaceae	Bdellovibrio	3	0.166667	0.00047341	SRF	605276.16269999999
TARA_065_SRF_0.22-3	Bacteria	Proteobacteria	Alphaproteobacteria	Sphingomonadales	Sphingomonadaceae	Blastomonas	5	0	0.000789017	SRF	605276.16269999999
TARA_065_SRF_0.22-3	Bacteria	Firmicutes	Clostridia	Clostridiales	Lachnospiraceae	Blautia	1	0.555556	0.000157803	SRF	605276.16269999999
TARA_065_SRF_0.22-3	Bacteria	Proteobacteria	Alphaproteobacteria	Rhizobiales	Bradyrhizobiaceae	Bosea	2	0.285714	0.000315607	SRF	605276.16269999999
TARA_065_SRF_0.22-3	Bacteria	Proteobacteria	Betaproteobacteria	Burkholderiales	Burkholderiaceae	Burkholderia	1	0.120763	0.000157803	SRF	605276.16269999999
TARA_065_SRF_0.22-3	Bacteria	Actinobacteria	Actinobacteria	Micrococcales	Microbacteriaceae	Candidatus Aquiluna	2	0	0.000315607	SRF	605276.16269999999
TARA_065_SRF_0.22-3	Archaea	Euryarchaeota	Thermoplasmata	Methanomassiliicoccales	Methanomassiliicoccaceae	Candidatus Methanomethylophilus	3	1	0.00047341	SRF	605276.16269999999
TARA_065_SRF_0.22-3	Bacteria	Proteobacteria	Alphaproteobacteria	Pelagibacterales	Pelagibacteraceae	Candidatus Pelagibacter	1392	0	0.219662	SRF	605276.16269999999
TARA_065_SRF_0.22-3	Bacteria	Proteobacteria	Alphaproteobacteria			Candidatus Puniceispirillum	5	1	0.000789017	SRF	605276.16269999999
TARA_065_SRF_0.22-3	Bacteria	Bacteroidetes	Flavobacteriia	Flavobacteriales	Flavobacteriaceae	Capnocytophaga	1	0.910714	0.000157803	SRF	605276.16269999999
TARA_065_SRF_0.22-3	Archaea	Thaumarchaeota		Cenarchaeales	Cenarchaeaceae	Cenarchaeum	5	0	0.000789017	SRF	605276.16269999999
TARA_065_SRF_0.22-3	Bacteria	Proteobacteria	Alphaproteobacteria	Rhizobiales	Cohaesibacteraceae	Cohaesibacter	1	1	0.000157803	SRF	605276.16269999999
TARA_065_SRF_0.22-3	Bacteria	Proteobacteria	Gammaproteobacteria	Alteromonadales	Colwelliaceae	Colwellia	2	0.375	0.000315607	SRF	605276.16269999999
TARA_065_SRF_0.22-3	Bacteria	Proteobacteria	Gammaproteobacteria	Cellvibrionales	Halieaceae	Congregibacter	1	0	0.000157803	SRF	605276.16269999999
TARA_065_SRF_0.22-3	Bacteria	Verrucomicrobia	Opitutae	Puniceicoccales	Puniceicoccaceae	Coraliomargarita	10	0	0.00157803	SRF	605276.16269999999
TARA_065_SRF_0.22-3	Bacteria	Proteobacteria	Gammaproteobacteria	Legionellales	Coxiellaceae	Coxiella	21	0.00925926	0.00331387	SRF	605276.16269999999
TARA_065_SRF_0.22-3	Bacteria	Proteobacteria	Alphaproteobacteria	Rhodospirillales	Rhodospirillaceae	Defluviicoccus	319	0.5	0.0503393	SRF	605276.16269999999
TARA_065_SRF_0.22-3	Bacteria	Proteobacteria	Deltaproteobacteria	Desulfobacterales	Desulfobulbaceae	Desulfobulbus	2	1	0.000315607	SRF	605276.16269999999
TARA_065_SRF_0.22-3	Bacteria	Firmicutes	Erysipelotrichia	Erysipelotrichales	Erysipelotrichaceae	Erysipelothrix	1	0	0.000157803	SRF	605276.16269999999
TARA_065_SRF_0.22-3	Bacteria	Proteobacteria	Alphaproteobacteria	Sphingomonadales	Erythrobacteraceae	Erythrobacter	2	0	0.000315607	SRF	605276.16269999999
TARA_065_SRF_0.22-3	Bacteria	Bacteroidetes	Cytophagia	Cytophagales	Flammeovirgaceae	Fabibacter	6	0	0.00094682	SRF	605276.16269999999
TARA_065_SRF_0.22-3	Bacteria	Bacteroidetes	Flavobacteriia	Flavobacteriales	Flavobacteriaceae	Flavobacterium	6	0.396429	0.00094682	SRF	605276.16269999999
TARA_065_SRF_0.22-3	Bacteria	Bacteroidetes	Flavobacteriia	Flavobacteriales	Crocinitomicaceae	Fluviicola	33	0.5	0.00520751	SRF	605276.16269999999
TARA_065_SRF_0.22-3	Bacteria	Proteobacteria	Gammaproteobacteria	Thiotrichales	Francisellaceae	Francisella	4	0.136792	0.000631214	SRF	605276.16269999999
TARA_065_SRF_0.22-3	Bacteria	Proteobacteria	Alphaproteobacteria	Rhodobacterales	Rhodobacteraceae	Gemmobacter	1	1	0.000157803	SRF	605276.16269999999
TARA_065_SRF_0.22-3	Bacteria	Acidobacteria	Acidobacteriia	Acidobacteriales	Acidobacteriaceae	Granulicella	1	0.25	0.000157803	SRF	605276.16269999999
TARA_065_SRF_0.22-3	Bacteria	Proteobacteria	Gammaproteobacteria	Chromatiales	Granulosicoccaceae	Granulosicoccus	6	0	0.00094682	SRF	605276.16269999999
TARA_065_SRF_0.22-3	Bacteria	Proteobacteria	Gammaproteobacteria	Vibrionales	Vibrionaceae	Grimontia	2	0	0.000315607	SRF	605276.16269999999
TARA_065_SRF_0.22-3	Bacteria	Proteobacteria	Deltaproteobacteria	Myxococcales	Kofleriaceae	Haliangium	1	1	0.000157803	SRF	605276.16269999999
TARA_065_SRF_0.22-3	Bacteria	Proteobacteria	Gammaproteobacteria	Cellvibrionales	Halieaceae	Halioglobus	1	0	0.000157803	SRF	605276.16269999999
TARA_065_SRF_0.22-3	Bacteria	Proteobacteria	Gammaproteobacteria	Oceanospirillales	Halomonadaceae	Halomonas	4	0.64539	0.000631214	SRF	605276.16269999999
TARA_065_SRF_0.22-3	Bacteria	Proteobacteria	Gammaproteobacteria	Alteromonadales	Idiomarinaceae	Idiomarina	13	0	0.00205144	SRF	605276.16269999999
TARA_065_SRF_0.22-3	Bacteria	Proteobacteria	Gammaproteobacteria	Oceanospirillales	Kangiellaceae	Kangiella	1	0	0.000157803	SRF	605276.16269999999
TARA_065_SRF_0.22-3	Bacteria	Proteobacteria	Alphaproteobacteria	Kordiimonadales	Kordiimonadaceae	Kordiimonas	3	0	0.00047341	SRF	605276.16269999999
TARA_065_SRF_0.22-3	Bacteria	Firmicutes	Bacilli	Lactobacillales	Lactobacillaceae	Lactobacillus	1	0.624971	0.000157803	SRF	605276.16269999999
TARA_065_SRF_0.22-3	Bacteria	Firmicutes	Bacilli	Lactobacillales	Streptococcaceae	Lactococcus	3	0.544974	0.00047341	SRF	605276.16269999999
TARA_065_SRF_0.22-3	Bacteria	Proteobacteria	Betaproteobacteria	Burkholderiales	Burkholderiaceae	Lautropia	1	1	0.000157803	SRF	605276.16269999999
TARA_065_SRF_0.22-3	Bacteria	Proteobacteria	Gammaproteobacteria	Legionellales	Legionellaceae	Legionella	1	0.0516502	0.000157803	SRF	605276.16269999999
TARA_065_SRF_0.22-3	Bacteria	Proteobacteria	Alphaproteobacteria	Rhodobacterales	Rhodobacteraceae	Leisingera	5	0	0.000789017	SRF	605276.16269999999
TARA_065_SRF_0.22-3	Bacteria	Nitrospirae	Nitrospira	Nitrospirales	Nitrospiraceae	Leptospirillum	3	0.333333	0.00047341	SRF	605276.16269999999
TARA_065_SRF_0.22-3	Bacteria	Proteobacteria	Gammaproteobacteria	Oceanospirillales	Litoricolaceae	Litoricola	28	0	0.00441849	SRF	605276.16269999999
TARA_065_SRF_0.22-3	Bacteria	Proteobacteria	Alphaproteobacteria	Rhodospirillales	Rhodospirillaceae	Magnetospira	166	1	0.0261954	SRF	605276.16269999999
TARA_065_SRF_0.22-3	Bacteria	Proteobacteria	Gammaproteobacteria	Alteromonadales	Alteromonadaceae	Marinobacter	15	0.176471	0.00236705	SRF	605276.16269999999
TARA_065_SRF_0.22-3	Bacteria	Proteobacteria	Gammaproteobacteria	Oceanospirillales	Oceanospirillaceae	Marinobacterium	56	0.5	0.00883699	SRF	605276.16269999999
TARA_065_SRF_0.22-3	Bacteria	Proteobacteria	Gammaproteobacteria	Oceanospirillales	Oceanospirillaceae	Marinomonas	1	0.642857	0.000157803	SRF	605276.16269999999
TARA_065_SRF_0.22-3	Bacteria	Proteobacteria	Alphaproteobacteria	Rhodobacterales	Rhodobacteraceae	Marinovum	8	1	0.00126243	SRF	605276.16269999999
TARA_065_SRF_0.22-3	Bacteria	Proteobacteria	Zetaproteobacteria	Mariprofundales	Mariprofundaceae	Mariprofundus	1	0	0.000157803	SRF	605276.16269999999
TARA_065_SRF_0.22-3	Bacteria	Proteobacteria	Alphaproteobacteria	Rhizobiales	Aurantimonadaceae	Martelella	3	0.5	0.00047341	SRF	605276.16269999999
TARA_065_SRF_0.22-3	Bacteria	Proteobacteria	Betaproteobacteria	Burkholderiales	Oxalobacteraceae	Massilia	15	0	0.00236705	SRF	605276.16269999999
TARA_065_SRF_0.22-3	Bacteria	Bacteroidetes	Flavobacteriia	Flavobacteriales	Flavobacteriaceae	Mesoflavibacter	1	0	0.000157803	SRF	605276.16269999999
TARA_065_SRF_0.22-3	Bacteria	Proteobacteria	Alphaproteobacteria	Rhizobiales	Phyllobacteriaceae	Mesorhizobium	2	0.0540541	0.000315607	SRF	605276.16269999999
TARA_065_SRF_0.22-3	Bacteria	Proteobacteria	Alphaproteobacteria	Rhizobiales	Methylobacteriaceae	Methylobacterium	1	0.25	0.000157803	SRF	605276.16269999999
TARA_065_SRF_0.22-3	Bacteria	Proteobacteria	Gammaproteobacteria	Methylococcales	Methylococcaceae	Methylomonas	1	1	0.000157803	SRF	605276.16269999999
TARA_065_SRF_0.22-3	Bacteria	Actinobacteria	Actinobacteria	Micrococcales	Microbacteriaceae	Microbacterium	1	0.0255102	0.000157803	SRF	605276.16269999999
TARA_065_SRF_0.22-3	Bacteria	Cyanobacteria		Chroococcales	Microcystaceae	Microcystis	5	1	0.000789017	SRF	605276.16269999999
TARA_065_SRF_0.22-3	Bacteria	Proteobacteria	Gammaproteobacteria	Pseudomonadales	Moraxellaceae	Moraxella	1	0.857143	0.000157803	SRF	605276.16269999999
TARA_065_SRF_0.22-3	Bacteria	Actinobacteria	Actinobacteria	Corynebacteriales	Mycobacteriaceae	Mycobacterium	2	0.148939	0.000315607	SRF	605276.16269999999
TARA_065_SRF_0.22-3	Bacteria	Proteobacteria	Gammaproteobacteria	Oceanospirillales	Oceanospirillaceae	Neptunomonas	3	0.666667	0.00047341	SRF	605276.16269999999
TARA_065_SRF_0.22-3	Bacteria	Proteobacteria	Alphaproteobacteria	Rhizobiales	Phyllobacteriaceae	Nitratireductor	1	0	0.000157803	SRF	605276.16269999999
TARA_065_SRF_0.22-3	Bacteria	Proteobacteria	Gammaproteobacteria	Chromatiales	Chromatiaceae	Nitrosococcus	9	1	0.00142023	SRF	605276.16269999999
TARA_065_SRF_0.22-3	Bacteria	Nitrospirae	Nitrospira	Nitrospirales	Nitrospiraceae	Nitrospira	1	0.571429	0.000157803	SRF	605276.16269999999
TARA_065_SRF_0.22-3	Bacteria	Proteobacteria	Alphaproteobacteria	Rhizobiales		Nordella	2	1	0.000315607	SRF	605276.16269999999
TARA_065_SRF_0.22-3	Bacteria	Proteobacteria	Alphaproteobacteria	Rhizobiales	Brucellaceae	Ochrobactrum	1	0	0.000157803	SRF	605276.16269999999
TARA_065_SRF_0.22-3	Bacteria	Proteobacteria	Gammaproteobacteria	Oceanospirillales	Oleiphilaceae	Oleiphilus	2	0	0.000315607	SRF	605276.16269999999
TARA_065_SRF_0.22-3	Bacteria	Bacteroidetes	Flavobacteriia	Flavobacteriales	Cryomorphaceae	Owenweeksia	117	0	0.018463	SRF	605276.16269999999
TARA_065_SRF_0.22-3	Bacteria	Firmicutes	Bacilli	Bacillales	Paenibacillaceae	Paenibacillus	1	0.408962	0.000157803	SRF	605276.16269999999
TARA_065_SRF_0.22-3	Bacteria	Proteobacteria	Alphaproteobacteria	Rhodobacterales	Rhodobacteraceae	Paracoccus	2	0.25	0.000315607	SRF	605276.16269999999
TARA_065_SRF_0.22-3	Bacteria	Proteobacteria	Alphaproteobacteria	Parvularculales	Parvularculaceae	Parvularcula	3	1	0.00047341	SRF	605276.16269999999
TARA_065_SRF_0.22-3	Bacteria	Proteobacteria	Gammaproteobacteria	Vibrionales	Vibrionaceae	Photobacterium	5	0.444444	0.000789017	SRF	605276.16269999999
TARA_065_SRF_0.22-3	Bacteria	Planctomycetes	Planctomycetia	Planctomycetales	Planctomycetaceae	Planctomyces	31	0.5	0.0048919	SRF	605276.16269999999
TARA_065_SRF_0.22-3	Bacteria	Bacteroidetes	Flavobacteriia	Flavobacteriales	Flavobacteriaceae	Polaribacter	3	0.214286	0.00047341	SRF	605276.16269999999
TARA_065_SRF_0.22-3	Bacteria	Proteobacteria	Betaproteobacteria	Burkholderiales	Burkholderiaceae	Polynucleobacter	48	0	0.00757456	SRF	605276.16269999999
TARA_065_SRF_0.22-3	Bacteria	Cyanobacteria		Synechococcales	Prochloraceae	Prochlorococcus	1410	0	0.222503	SRF	605276.16269999999
TARA_065_SRF_0.22-3	Bacteria	Proteobacteria	Gammaproteobacteria	Alteromonadales	Pseudoalteromonadaceae	Pseudoalteromonas	50	0.197872	0.00789017	SRF	605276.16269999999
TARA_065_SRF_0.22-3	Bacteria	Proteobacteria	Gammaproteobacteria	Pseudomonadales	Pseudomonadaceae	Pseudomonas	31	0.0600604	0.0048919	SRF	605276.16269999999
TARA_065_SRF_0.22-3	Bacteria	Proteobacteria	Gammaproteobacteria	Pseudomonadales	Moraxellaceae	Psychrobacter	21	0.388889	0.00331387	SRF	605276.16269999999
TARA_065_SRF_0.22-3	Bacteria	Planctomycetes	Planctomycetia	Planctomycetales	Planctomycetaceae	Rhodopirellula	31	0	0.0048919	SRF	605276.16269999999
TARA_065_SRF_0.22-3	Bacteria	Proteobacteria	Alphaproteobacteria	Rhodobacterales	Rhodobacteraceae	Rhodovulum	1	1	0.000157803	SRF	605276.16269999999
TARA_065_SRF_0.22-3	Bacteria	Proteobacteria	Alphaproteobacteria	Rickettsiales	Rickettsiaceae	Rickettsia	2	0	0.000315607	SRF	605276.16269999999
TARA_065_SRF_0.22-3	Bacteria	Proteobacteria	Alphaproteobacteria	Rhodobacterales	Rhodobacteraceae	Roseovarius	22	0	0.00347167	SRF	605276.16269999999
TARA_065_SRF_0.22-3	Bacteria	Proteobacteria	Alphaproteobacteria	Rhodobacterales	Rhodobacteraceae	Ruegeria	3	0.2	0.00047341	SRF	605276.16269999999
TARA_065_SRF_0.22-3	Bacteria	Proteobacteria	Alphaproteobacteria	Rhodobacterales	Rhodobacteraceae	Sagittula	7	0	0.00110462	SRF	605276.16269999999
TARA_065_SRF_0.22-3	Bacteria	Bacteroidetes	Flavobacteriia	Flavobacteriales	Flavobacteriaceae	Salegentibacter	1	0.5	0.000157803	SRF	605276.16269999999
TARA_065_SRF_0.22-3	Bacteria	Proteobacteria	Gammaproteobacteria	Alteromonadales	Alteromonadaceae	Salinimonas	1	0.2	0.000157803	SRF	605276.16269999999
TARA_065_SRF_0.22-3	Bacteria	Proteobacteria	Gammaproteobacteria	Alteromonadales	Shewanellaceae	Shewanella	1	0.20562	0.000157803	SRF	605276.16269999999
TARA_065_SRF_0.22-3	Bacteria	Proteobacteria	Gammaproteobacteria	Cellvibrionales	Cellvibrionaceae	Simiduia	2	0	0.000315607	SRF	605276.16269999999
TARA_065_SRF_0.22-3	Bacteria	Proteobacteria	Betaproteobacteria	Burkholderiales	Comamonadaceae	Simplicispira	1	0	0.000157803	SRF	605276.16269999999
TARA_065_SRF_0.22-3	Bacteria	Proteobacteria	Alphaproteobacteria	Sphingomonadales	Sphingomonadaceae	Sphingomonas	104	0.0888889	0.0164116	SRF	605276.16269999999
TARA_065_SRF_0.22-3	Bacteria	Firmicutes	Bacilli	Bacillales	Staphylococcaceae	Staphylococcus	2	0.311514	0.000315607	SRF	605276.16269999999
TARA_065_SRF_0.22-3	Bacteria	Proteobacteria	Alphaproteobacteria	Rhodobacterales	Rhodobacteraceae	Sulfitobacter	13	0.0833333	0.00205144	SRF	605276.16269999999
TARA_065_SRF_0.22-3	Bacteria	Proteobacteria	Epsilonproteobacteria	Campylobacterales	Helicobacteraceae	Sulfurimonas	1	0.166667	0.000157803	SRF	605276.16269999999
TARA_065_SRF_0.22-3	Bacteria	Proteobacteria	Epsilonproteobacteria			Sulfurovum	14	0.666667	0.00220925	SRF	605276.16269999999
TARA_065_SRF_0.22-3	Bacteria	Cyanobacteria		Synechococcales	Synechococcaceae	Synechococcus	1852	0.167164	0.292252	SRF	605276.16269999999
TARA_065_SRF_0.22-3	Bacteria	Bacteroidetes	Flavobacteriia	Flavobacteriales	Flavobacteriaceae	Tamlana	1	1	0.000157803	SRF	605276.16269999999
TARA_065_SRF_0.22-3	Bacteria	Proteobacteria	Alphaproteobacteria	Rhodobacterales	Rhodobacteraceae	Tateyamaria	4	0	0.000631214	SRF	605276.16269999999
TARA_065_SRF_0.22-3	Bacteria	Bacteroidetes	Flavobacteriia	Flavobacteriales	Flavobacteriaceae	Tenacibaculum	9	0.214286	0.00142023	SRF	605276.16269999999
TARA_065_SRF_0.22-3	Bacteria	Proteobacteria	Alphaproteobacteria	Rhodobacterales	Rhodobacteraceae	Thalassobius	5	0	0.000789017	SRF	605276.16269999999
TARA_065_SRF_0.22-3	Bacteria	Proteobacteria	Alphaproteobacteria	Rhodobacterales	Rhodobacteraceae	Thalassococcus	1	0	0.000157803	SRF	605276.16269999999
TARA_065_SRF_0.22-3	Bacteria	Proteobacteria	Alphaproteobacteria	Rhodospirillales	Rhodospirillaceae	Thalassospira	1	0	0.000157803	SRF	605276.16269999999
TARA_065_SRF_0.22-3	Bacteria	Proteobacteria	Gammaproteobacteria	Xanthomonadales	Xanthomonadaceae	Thermomonas	1	0	0.000157803	SRF	605276.16269999999
TARA_065_SRF_0.22-3	Archaea	Euryarchaeota	Thermoplasmata	Thermoplasmatales	Thermoplasmataceae	Thermoplasma	1	0.5	0.000157803	SRF	605276.16269999999
TARA_065_SRF_0.22-3	Bacteria	Proteobacteria	Betaproteobacteria	Nitrosomonadales	Thiobacillaceae	Thiobacillus	34	0.5	0.00536531	SRF	605276.16269999999
TARA_065_SRF_0.22-3	Bacteria	Proteobacteria	Gammaproteobacteria			Thiohalobacter	1	1	0.000157803	SRF	605276.16269999999
TARA_065_SRF_0.22-3	Bacteria	Proteobacteria	Gammaproteobacteria	Thiotrichales	Thiotrichaceae	Thiothrix	65	1	0.0102572	SRF	605276.16269999999
TARA_065_SRF_0.22-3	Bacteria	Proteobacteria	Betaproteobacteria	Burkholderiales	Comamonadaceae	Variovorax	82	0.285714	0.0129399	SRF	605276.16269999999
TARA_065_SRF_0.22-3	Bacteria	Proteobacteria	Gammaproteobacteria	Vibrionales	Vibrionaceae	Vibrio	19	0.213734	0.00299826	SRF	605276.16269999999
TARA_065_SRF_0.22-3	Bacteria	Bacteroidetes	Flavobacteriia	Flavobacteriales	Flavobacteriaceae	Winogradskyella	2	0.125	0.000315607	SRF	605276.16269999999
TARA_065_DCM_0.22-3	Bacteria	Proteobacteria	Alphaproteobacteria	Rhodospirillales	Acetobacteraceae	Acetobacter	2	0.516484	8.30496e-05	DCM	585107.33869999996
TARA_065_DCM_0.22-3	Bacteria	Tenericutes	Mollicutes	Acholeplasmatales	Acholeplasmataceae	Acholeplasma	3	0.166667	0.000124574	DCM	585107.33869999996
TARA_065_DCM_0.22-3	Bacteria	Proteobacteria	Betaproteobacteria	Burkholderiales	Alcaligenaceae	Achromobacter	46	0.138095	0.00191014	DCM	585107.33869999996
TARA_065_DCM_0.22-3	Bacteria	Proteobacteria	Gammaproteobacteria	Acidiferrobacterales	Acidiferrobacteraceae	Acidiferrobacter	7	1	0.000290674	DCM	585107.33869999996
TARA_065_DCM_0.22-3	Bacteria	Proteobacteria	Betaproteobacteria	Burkholderiales	Comamonadaceae	Acidovorax	55	0.44958	0.00228386	DCM	585107.33869999996
TARA_065_DCM_0.22-3	Bacteria	Proteobacteria	Gammaproteobacteria	Pseudomonadales	Moraxellaceae	Acinetobacter	47	0.367588	0.00195167	DCM	585107.33869999996
TARA_065_DCM_0.22-3	Bacteria	Actinobacteria	Actinobacteria	Actinomycetales	Actinomycetaceae	Actinomyces	1	0.796875	4.15248e-05	DCM	585107.33869999996
TARA_065_DCM_0.22-3	Bacteria	Actinobacteria	Actinobacteria	Micromonosporales	Micromonosporaceae	Actinoplanes	1	0.125	4.15248e-05	DCM	585107.33869999996
TARA_065_DCM_0.22-3	Bacteria	Bacteroidetes	Flavobacteriia	Flavobacteriales	Flavobacteriaceae	Aequorivita	5	0	0.000207624	DCM	585107.33869999996
TARA_065_DCM_0.22-3	Bacteria	Proteobacteria	Gammaproteobacteria	Aeromonadales	Aeromonadaceae	Aeromonas	16	0.145128	0.000664397	DCM	585107.33869999996
TARA_065_DCM_0.22-3	Bacteria	Actinobacteria	Actinobacteria	Micrococcales	Microbacteriaceae	Agromyces	4	0	0.000166099	DCM	585107.33869999996
TARA_065_DCM_0.22-3	Bacteria	Proteobacteria	Gammaproteobacteria	Oceanospirillales	Alcanivoracaceae	Alcanivorax	17	0.375	0.000705921	DCM	585107.33869999996
TARA_065_DCM_0.22-3	Bacteria	Bacteroidetes	Flavobacteriia	Flavobacteriales	Flavobacteriaceae	Algibacter	2	0	8.30496e-05	DCM	585107.33869999996
TARA_065_DCM_0.22-3	Bacteria	Proteobacteria	Gammaproteobacteria	Vibrionales	Vibrionaceae	Aliivibrio	1	0.333333	4.15248e-05	DCM	585107.33869999996
TARA_065_DCM_0.22-3	Bacteria	Proteobacteria	Alphaproteobacteria	Sphingomonadales	Erythrobacteraceae	Altererythrobacter	18	0	0.000747446	DCM	585107.33869999996
TARA_065_DCM_0.22-3	Bacteria	Proteobacteria	Gammaproteobacteria	Alteromonadales	Alteromonadaceae	Alteromonas	901	0.222222	0.0374138	DCM	585107.33869999996
TARA_065_DCM_0.22-3	Bacteria	Proteobacteria	Alphaproteobacteria	Rhizobiales	Phyllobacteriaceae	Aminobacter	2	0	8.30496e-05	DCM	585107.33869999996
TARA_065_DCM_0.22-3	Bacteria	Proteobacteria	Gammaproteobacteria	Oceanospirillales	Oceanospirillaceae	Amphritea	1	0	4.15248e-05	DCM	585107.33869999996
TARA_065_DCM_0.22-3	Bacteria	Firmicutes	Tissierellia	Tissierellales	Peptoniphilaceae	Anaerococcus	6	0.75	0.000249149	DCM	585107.33869999996
TARA_065_DCM_0.22-3	Bacteria	Proteobacteria	Deltaproteobacteria	Myxococcales	Anaeromyxobacteraceae	Anaeromyxobacter	3	0.5	0.000124574	DCM	585107.33869999996
TARA_065_DCM_0.22-3	Bacteria	Proteobacteria	Alphaproteobacteria	Rhizobiales	Rhodobiaceae	Anderseniella	93	0	0.00386181	DCM	585107.33869999996
TARA_065_DCM_0.22-3	Bacteria	Proteobacteria	Gammaproteobacteria	Legionellales	Coxiellaceae	Aquicella	28	0	0.00116269	DCM	585107.33869999996
TARA_065_DCM_0.22-3	Bacteria	Bacteroidetes	Flavobacteriia	Flavobacteriales	Flavobacteriaceae	Aquimarina	9	0	0.000373723	DCM	585107.33869999996
TARA_065_DCM_0.22-3	Bacteria	Proteobacteria	Epsilonproteobacteria	Campylobacterales	Campylobacteraceae	Arcobacter	7	0.58547	0.000290674	DCM	585107.33869999996
TARA_065_DCM_0.22-3	Bacteria	Bacteroidetes	Flavobacteriia	Flavobacteriales	Flavobacteriaceae	Arenibacter	1	0	4.15248e-05	DCM	585107.33869999996
TARA_065_DCM_0.22-3	Bacteria	Actinobacteria	Actinobacteria	Micrococcales	Micrococcaceae	Arthrobacter	14	0	0.000581347	DCM	585107.33869999996
TARA_065_DCM_0.22-3	Bacteria	Proteobacteria	Alphaproteobacteria	Rhodospirillales	Acetobacteraceae	Asaia	1	0	4.15248e-05	DCM	585107.33869999996
TARA_065_DCM_0.22-3	Bacteria	Proteobacteria	Betaproteobacteria	Rhodocyclales	Zoogloeaceae	Azoarcus	1	0.333333	4.15248e-05	DCM	585107.33869999996
TARA_065_DCM_0.22-3	Bacteria	Proteobacteria	Betaproteobacteria	Rhodocyclales	Rhodocyclaceae	Azospira	4	0	0.000166099	DCM	585107.33869999996
TARA_065_DCM_0.22-3	Bacteria	Proteobacteria	Alphaproteobacteria	Rhodospirillales	Rhodospirillaceae	Azospirillum	9	0.45	0.000373723	DCM	585107.33869999996
TARA_065_DCM_0.22-3	Bacteria	Firmicutes	Bacilli	Bacillales	Bacillaceae	Bacillus	6	0.0762073	0.000249149	DCM	585107.33869999996
TARA_065_DCM_0.22-3	Bacteria	Proteobacteria	Oligoflexia	Bacteriovoracales	Bacteriovoracaceae	Bacteriovorax	10	0	0.000415248	DCM	585107.33869999996
TARA_065_DCM_0.22-3	Bacteria	Proteobacteria	Oligoflexia	Bdellovibrionales	Bdellovibrionaceae	Bdellovibrio	3	0.166667	0.000124574	DCM	585107.33869999996
TARA_065_DCM_0.22-3	Bacteria	Actinobacteria	Actinobacteria	Geodermatophilales	Geodermatophilaceae	Blastococcus	1	0	4.15248e-05	DCM	585107.33869999996
TARA_065_DCM_0.22-3	Bacteria	Proteobacteria	Alphaproteobacteria	Sphingomonadales	Sphingomonadaceae	Blastomonas	7	0	0.000290674	DCM	585107.33869999996
TARA_065_DCM_0.22-3	Bacteria	Firmicutes	Clostridia	Clostridiales	Lachnospiraceae	Blautia	1	0.555556	4.15248e-05	DCM	585107.33869999996
TARA_065_DCM_0.22-3	Bacteria	Proteobacteria	Alphaproteobacteria	Rhizobiales	Bradyrhizobiaceae	Bosea	3	0.285714	0.000124574	DCM	585107.33869999996
TARA_065_DCM_0.22-3	Bacteria	Proteobacteria	Alphaproteobacteria	Rhizobiales	Bradyrhizobiaceae	Bradyrhizobium	2	0	8.30496e-05	DCM	585107.33869999996
TARA_065_DCM_0.22-3	Bacteria	Actinobacteria	Actinobacteria	Micrococcales	Brevibacteriaceae	Brevibacterium	19	0	0.000788971	DCM	585107.33869999996
TARA_065_DCM_0.22-3	Bacteria	Proteobacteria	Alphaproteobacteria	Caulobacterales	Caulobacteraceae	Brevundimonas	2	0	8.30496e-05	DCM	585107.33869999996
TARA_065_DCM_0.22-3	Bacteria	Proteobacteria	Alphaproteobacteria	Rhizobiales	Brucellaceae	Brucella	2	0	8.30496e-05	DCM	585107.33869999996
TARA_065_DCM_0.22-3	Bacteria	Proteobacteria	Betaproteobacteria	Burkholderiales	Burkholderiaceae	Burkholderia	3	0.120763	0.000124574	DCM	585107.33869999996
TARA_065_DCM_0.22-3	Bacteria	Calditrichaeota	Calditrichae	Calditrichales	Calditrichaceae	Caldithrix	1	1	4.15248e-05	DCM	585107.33869999996
TARA_065_DCM_0.22-3	Bacteria	Actinobacteria	Actinobacteria	Micrococcales	Microbacteriaceae	Candidatus Aquiluna	1	0	4.15248e-05	DCM	585107.33869999996
TARA_065_DCM_0.22-3	Bacteria	Proteobacteria	Gammaproteobacteria	Enterobacterales	Enterobacteriaceae	Candidatus Blochmannia	1	0	4.15248e-05	DCM	585107.33869999996
TARA_065_DCM_0.22-3	Archaea	Euryarchaeota	Thermoplasmata	Methanomassiliicoccales	Methanomassiliicoccaceae	Candidatus Methanomethylophilus	3	1	0.000124574	DCM	585107.33869999996
TARA_065_DCM_0.22-3	Bacteria	Proteobacteria	Alphaproteobacteria	Pelagibacterales	Pelagibacteraceae	Candidatus Pelagibacter	3425	0	0.142222	DCM	585107.33869999996
TARA_065_DCM_0.22-3	Bacteria	Tenericutes	Mollicutes	Acholeplasmatales	Acholeplasmataceae	Candidatus Phytoplasma	1	0	4.15248e-05	DCM	585107.33869999996
TARA_065_DCM_0.22-3	Bacteria	Proteobacteria	Alphaproteobacteria			Candidatus Puniceispirillum	13	1	0.000539822	DCM	585107.33869999996
TARA_065_DCM_0.22-3	Bacteria	Bacteroidetes	Flavobacteriia	Flavobacteriales	Flavobacteriaceae	Capnocytophaga	2	0.910714	8.30496e-05	DCM	585107.33869999996
TARA_065_DCM_0.22-3	Bacteria	Proteobacteria	Gammaproteobacteria	Cardiobacteriales	Cardiobacteriaceae	Cardiobacterium	5	1	0.000207624	DCM	585107.33869999996
TARA_065_DCM_0.22-3	Bacteria	Proteobacteria	Gammaproteobacteria	Alteromonadales	Alteromonadaceae	Catenovulum	1	0.5	4.15248e-05	DCM	585107.33869999996
TARA_065_DCM_0.22-3	Bacteria	Proteobacteria	Alphaproteobacteria	Caulobacterales	Caulobacteraceae	Caulobacter	3	0	0.000124574	DCM	585107.33869999996
TARA_065_DCM_0.22-3	Bacteria	Actinobacteria	Actinobacteria	Micrococcales	Cellulomonadaceae	Cellulomonas	2	0.111111	8.30496e-05	DCM	585107.33869999996
TARA_065_DCM_0.22-3	Bacteria	Proteobacteria	Gammaproteobacteria	Cellvibrionales	Cellvibrionaceae	Cellvibrio	2	0.4	8.30496e-05	DCM	585107.33869999996
TARA_065_DCM_0.22-3	Archaea	Thaumarchaeota		Cenarchaeales	Cenarchaeaceae	Cenarchaeum	19	0	0.000788971	DCM	585107.33869999996
TARA_065_DCM_0.22-3	Bacteria	Cyanobacteria		Synechococcales	Chamaesiphonaceae	Chamaesiphon	1	1	4.15248e-05	DCM	585107.33869999996
TARA_065_DCM_0.22-3	Bacteria	Proteobacteria	Betaproteobacteria	Neisseriales	Chromobacteriaceae	Chitinibacter	1	0	4.15248e-05	DCM	585107.33869999996
TARA_065_DCM_0.22-3	Bacteria	Proteobacteria	Gammaproteobacteria	Oceanospirillales	Halomonadaceae	Chromohalobacter	1	1	4.15248e-05	DCM	585107.33869999996
TARA_065_DCM_0.22-3	Bacteria	Cyanobacteria		Chroococcidiopsidales	Chroococcidiopsidaceae	Chroococcidiopsis	2	1	8.30496e-05	DCM	585107.33869999996
TARA_065_DCM_0.22-3	Bacteria	Bacteroidetes	Flavobacteriia	Flavobacteriales	Flavobacteriaceae	Cloacibacterium	2	0	8.30496e-05	DCM	585107.33869999996
TARA_065_DCM_0.22-3	Bacteria	Firmicutes	Clostridia	Clostridiales	Clostridiaceae	Clostridium	3	0.641845	0.000124574	DCM	585107.33869999996
TARA_065_DCM_0.22-3	Bacteria	Proteobacteria	Gammaproteobacteria	Oceanospirillales	Halomonadaceae	Cobetia	1	0	4.15248e-05	DCM	585107.33869999996
TARA_065_DCM_0.22-3	Bacteria	Proteobacteria	Alphaproteobacteria	Rhizobiales	Cohaesibacteraceae	Cohaesibacter	1	1	4.15248e-05	DCM	585107.33869999996
TARA_065_DCM_0.22-3	Bacteria	Actinobacteria	Coriobacteriia	Coriobacteriales	Coriobacteriaceae	Collinsella	2	0	8.30496e-05	DCM	585107.33869999996
TARA_065_DCM_0.22-3	Bacteria	Proteobacteria	Gammaproteobacteria	Alteromonadales	Colwelliaceae	Colwellia	7	0.375	0.000290674	DCM	585107.33869999996
TARA_065_DCM_0.22-3	Bacteria	Proteobacteria	Betaproteobacteria	Burkholderiales	Comamonadaceae	Comamonas	1	0.25	4.15248e-05	DCM	585107.33869999996
TARA_065_DCM_0.22-3	Bacteria	Proteobacteria	Gammaproteobacteria	Cellvibrionales	Halieaceae	Congregibacter	1	0	4.15248e-05	DCM	585107.33869999996
TARA_065_DCM_0.22-3	Bacteria	Verrucomicrobia	Opitutae	Puniceicoccales	Puniceicoccaceae	Coraliomargarita	26	0	0.00107964	DCM	585107.33869999996
TARA_065_DCM_0.22-3	Bacteria	Actinobacteria	Actinobacteria	Corynebacteriales	Corynebacteriaceae	Corynebacterium	7	0.592302	0.000290674	DCM	585107.33869999996
TARA_065_DCM_0.22-3	Bacteria	Bacteroidetes	Flavobacteriia	Flavobacteriales	Flavobacteriaceae	Costertonia	1	0	4.15248e-05	DCM	585107.33869999996
TARA_065_DCM_0.22-3	Bacteria	Proteobacteria	Gammaproteobacteria	Legionellales	Coxiellaceae	Coxiella	89	0.00925926	0.00369571	DCM	585107.33869999996
TARA_065_DCM_0.22-3	Bacteria	Bacteroidetes	Flavobacteriia	Flavobacteriales	Flavobacteriaceae	Croceibacter	1	0	4.15248e-05	DCM	585107.33869999996
TARA_065_DCM_0.22-3	Bacteria	Proteobacteria	Alphaproteobacteria	Sphingomonadales	Erythrobacteraceae	Croceicoccus	9	0	0.000373723	DCM	585107.33869999996
TARA_065_DCM_0.22-3	Bacteria	Actinobacteria	Actinobacteria	Micrococcales	Microbacteriaceae	Curtobacterium	1	0	4.15248e-05	DCM	585107.33869999996
TARA_065_DCM_0.22-3	Bacteria	Cyanobacteria		Chroococcales	Cyanobacteriaceae	Cyanobacterium	1	1	4.15248e-05	DCM	585107.33869999996
TARA_065_DCM_0.22-3	Bacteria	Proteobacteria	Alphaproteobacteria	Rhodospirillales	Rhodospirillaceae	Defluviicoccus	1063	0.5	0.0441409	DCM	585107.33869999996
TARA_065_DCM_0.22-3	Bacteria	Deinococcus-Thermus	Deinococci	Deinococcales	Deinococcaceae	Deinococcus	4	0.25	0.000166099	DCM	585107.33869999996
TARA_065_DCM_0.22-3	Bacteria	Proteobacteria	Betaproteobacteria	Nitrosomonadales	Sterolibacteriaceae	Denitratisoma	1	1	4.15248e-05	DCM	585107.33869999996
TARA_065_DCM_0.22-3	Bacteria	Proteobacteria	Deltaproteobacteria	Desulfobacterales	Desulfobulbaceae	Desulfobulbus	1	1	4.15248e-05	DCM	585107.33869999996
TARA_065_DCM_0.22-3	Bacteria	Proteobacteria	Deltaproteobacteria	Desulfobacterales	Desulfobulbaceae	Desulfocapsa	3	1	0.000124574	DCM	585107.33869999996
TARA_065_DCM_0.22-3	Bacteria	Proteobacteria	Deltaproteobacteria	Desulfobacterales	Desulfobulbaceae	Desulfopila	2	0	8.30496e-05	DCM	585107.33869999996
TARA_065_DCM_0.22-3	Bacteria	Firmicutes	Clostridia	Clostridiales	Peptococcaceae	Desulfosporosinus	1	0.75	4.15248e-05	DCM	585107.33869999996
TARA_065_DCM_0.22-3	Bacteria	Proteobacteria	Deltaproteobacteria	Desulfuromonadales	Desulfuromonadaceae	Desulfuromonas	1	0.5	4.15248e-05	DCM	585107.33869999996
TARA_065_DCM_0.22-3	Bacteria	Proteobacteria	Alphaproteobacteria	Rhizobiales	Hyphomicrobiaceae	Devosia	2	0	8.30496e-05	DCM	585107.33869999996
TARA_065_DCM_0.22-3	Bacteria	Proteobacteria	Alphaproteobacteria	Rhodobacterales	Rhodobacteraceae	Dinoroseobacter	5	1	0.000207624	DCM	585107.33869999996
TARA_065_DCM_0.22-3	Bacteria	Bacteroidetes	Flavobacteriia	Flavobacteriales	Flavobacteriaceae	Dokdonia	2	0.2	8.30496e-05	DCM	585107.33869999996
TARA_065_DCM_0.22-3	Bacteria	Proteobacteria	Gammaproteobacteria	Xanthomonadales	Rhodanobacteraceae	Dyella	2	0	8.30496e-05	DCM	585107.33869999996
TARA_065_DCM_0.22-3	Bacteria	Bacteroidetes	Flavobacteriia	Flavobacteriales	Flavobacteriaceae	Elizabethkingia	1	0.266757	4.15248e-05	DCM	585107.33869999996
TARA_065_DCM_0.22-3	Bacteria	Proteobacteria	Gammaproteobacteria	Oceanospirillales	Endozoicomonadaceae	Endozoicomonas	5	1	0.000207624	DCM	585107.33869999996
TARA_065_DCM_0.22-3	Bacteria	Proteobacteria	Alphaproteobacteria	Rhizobiales	Rhizobiaceae	Ensifer	2	0	8.30496e-05	DCM	585107.33869999996
TARA_065_DCM_0.22-3	Bacteria	Proteobacteria	Gammaproteobacteria	Enterobacterales	Enterobacteriaceae	Enterobacter	1	0.174164	4.15248e-05	DCM	585107.33869999996
TARA_065_DCM_0.22-3	Bacteria	Proteobacteria	Alphaproteobacteria	Sphingomonadales	Erythrobacteraceae	Erythrobacter	130	0	0.00539822	DCM	585107.33869999996
TARA_065_DCM_0.22-3	Bacteria	Bacteroidetes	Flavobacteriia	Flavobacteriales	Flavobacteriaceae	Euzebyella	2	0	8.30496e-05	DCM	585107.33869999996
TARA_065_DCM_0.22-3	Bacteria	Bacteroidetes	Cytophagia	Cytophagales	Flammeovirgaceae	Fabibacter	19	0	0.000788971	DCM	585107.33869999996
TARA_065_DCM_0.22-3	Bacteria	Firmicutes	Clostridia	Clostridiales	Ruminococcaceae	Faecalibacterium	2	0.75	8.30496e-05	DCM	585107.33869999996
TARA_065_DCM_0.22-3	Bacteria	Firmicutes	Clostridia	Clostridiales	Ruminococcaceae	Fastidiosipila	3	0	0.000124574	DCM	585107.33869999996
TARA_065_DCM_0.22-3	Bacteria	Proteobacteria	Gammaproteobacteria	Alteromonadales	Ferrimonadaceae	Ferrimonas	1	0.5	4.15248e-05	DCM	585107.33869999996
TARA_065_DCM_0.22-3	Bacteria	Bacteroidetes	Cytophagia	Cytophagales	Cytophagaceae	Fibrella	2	0	8.30496e-05	DCM	585107.33869999996
TARA_065_DCM_0.22-3	Bacteria	Firmicutes	Tissierellia	Tissierellales	Peptoniphilaceae	Finegoldia	2	1	8.30496e-05	DCM	585107.33869999996
TARA_065_DCM_0.22-3	Bacteria	Bacteroidetes	Flavobacteriia	Flavobacteriales	Flavobacteriaceae	Flavobacterium	62	0.396429	0.00257454	DCM	585107.33869999996
TARA_065_DCM_0.22-3	Bacteria	Bacteroidetes	Flavobacteriia	Flavobacteriales	Crocinitomicaceae	Fluviicola	107	0.5	0.00444315	DCM	585107.33869999996
TARA_065_DCM_0.22-3	Bacteria	Bacteroidetes	Flavobacteriia	Flavobacteriales	Flavobacteriaceae	Formosa	12	0	0.000498297	DCM	585107.33869999996
TARA_065_DCM_0.22-3	Bacteria	Proteobacteria	Gammaproteobacteria	Thiotrichales	Francisellaceae	Francisella	2	0.136792	8.30496e-05	DCM	585107.33869999996
TARA_065_DCM_0.22-3	Bacteria	Actinobacteria	Actinobacteria	Micrococcales	Microbacteriaceae	Frigoribacterium	2	0	8.30496e-05	DCM	585107.33869999996
TARA_065_DCM_0.22-3	Bacteria	Proteobacteria	Alphaproteobacteria	Rhodobacterales	Rhodobacteraceae	Gemmobacter	7	1	0.000290674	DCM	585107.33869999996
TARA_065_DCM_0.22-3	Bacteria	Firmicutes	Bacilli	Bacillales	Bacillaceae	Geobacillus	1	0.840278	4.15248e-05	DCM	585107.33869999996
TARA_065_DCM_0.22-3	Bacteria	Proteobacteria	Deltaproteobacteria	Desulfuromonadales	Geobacteraceae	Geobacter	2	0.673077	8.30496e-05	DCM	585107.33869999996
TARA_065_DCM_0.22-3	Bacteria	Bacteroidetes	Flavobacteriia	Flavobacteriales	Flavobacteriaceae	Gillisia	1	0	4.15248e-05	DCM	585107.33869999996
TARA_065_DCM_0.22-3	Bacteria	Bacteroidetes	Flavobacteriia	Flavobacteriales	Flavobacteriaceae	Gilvibacter	6	0	0.000249149	DCM	585107.33869999996
TARA_065_DCM_0.22-3	Bacteria	Proteobacteria	Gammaproteobacteria	Alteromonadales	Alteromonadaceae	Glaciecola	48	0	0.00199319	DCM	585107.33869999996
TARA_065_DCM_0.22-3	Bacteria	Proteobacteria	Alphaproteobacteria	Rhodospirillales	Acetobacteraceae	Gluconacetobacter	1	1	4.15248e-05	DCM	585107.33869999996
TARA_065_DCM_0.22-3	Bacteria	Actinobacteria	Actinobacteria	Corynebacteriales	Gordoniaceae	Gordonia	1	0.1875	4.15248e-05	DCM	585107.33869999996
TARA_065_DCM_0.22-3	Bacteria	Bacteroidetes	Flavobacteriia	Flavobacteriales	Flavobacteriaceae	Gramella	58	0.166667	0.00240844	DCM	585107.33869999996
TARA_065_DCM_0.22-3	Bacteria	Proteobacteria	Gammaproteobacteria	Chromatiales	Granulosicoccaceae	Granulosicoccus	13	0	0.000539822	DCM	585107.33869999996
TARA_065_DCM_0.22-3	Bacteria	Proteobacteria	Gammaproteobacteria	Vibrionales	Vibrionaceae	Grimontia	7	0	0.000290674	DCM	585107.33869999996
TARA_065_DCM_0.22-3	Bacteria	Proteobacteria	Gammaproteobacteria	Oceanospirillales	Hahellaceae	Hahella	2	0.5	8.30496e-05	DCM	585107.33869999996
TARA_065_DCM_0.22-3	Bacteria	Proteobacteria	Deltaproteobacteria	Myxococcales	Kofleriaceae	Haliangium	1	1	4.15248e-05	DCM	585107.33869999996
TARA_065_DCM_0.22-3	Bacteria	Proteobacteria	Gammaproteobacteria	Cellvibrionales	Halieaceae	Halioglobus	9	0	0.000373723	DCM	585107.33869999996
TARA_065_DCM_0.22-3	Bacteria	Cyanobacteria		Synechococcales	Leptolyngbyaceae	Halomicronema	1	1	4.15248e-05	DCM	585107.33869999996
TARA_065_DCM_0.22-3	Bacteria	Proteobacteria	Gammaproteobacteria	Oceanospirillales	Halomonadaceae	Halomonas	93	0.64539	0.00386181	DCM	585107.33869999996
TARA_065_DCM_0.22-3	Bacteria	Proteobacteria	Gammaproteobacteria	Chromatiales	Ectothiorhodospiraceae	Halorhodospira	1	1	4.15248e-05	DCM	585107.33869999996
TARA_065_DCM_0.22-3	Bacteria	Proteobacteria	Epsilonproteobacteria	Campylobacterales	Helicobacteraceae	Helicobacter	1	0.325	4.15248e-05	DCM	585107.33869999996
TARA_065_DCM_0.22-3	Bacteria	Proteobacteria	Alphaproteobacteria	Rhizobiales	Phyllobacteriaceae	Hoeflea	7	0	0.000290674	DCM	585107.33869999996
TARA_065_DCM_0.22-3	Bacteria	Actinobacteria	Actinobacteria	Micrococcales	Microbacteriaceae	Humibacter	3	0	0.000124574	DCM	585107.33869999996
TARA_065_DCM_0.22-3	Bacteria	Bacteroidetes	Cytophagia	Cytophagales	Hymenobacteraceae	Hymenobacter	1	0.181818	4.15248e-05	DCM	585107.33869999996
TARA_065_DCM_0.22-3	Bacteria	Proteobacteria	Alphaproteobacteria	Rhizobiales	Hyphomicrobiaceae	Hyphomicrobium	1	0.333333	4.15248e-05	DCM	585107.33869999996
TARA_065_DCM_0.22-3	Bacteria	Proteobacteria	Alphaproteobacteria	Rhodobacterales	Hyphomonadaceae	Hyphomonas	4	0	0.000166099	DCM	585107.33869999996
TARA_065_DCM_0.22-3	Bacteria	Proteobacteria	Gammaproteobacteria	Alteromonadales	Idiomarinaceae	Idiomarina	63	0	0.00261606	DCM	585107.33869999996
TARA_065_DCM_0.22-3	Bacteria	Actinobacteria	Acidimicrobiia	Acidimicrobiales	Acidimicrobiaceae	Ilumatobacter	1	0	4.15248e-05	DCM	585107.33869999996
TARA_065_DCM_0.22-3	Bacteria	Proteobacteria	Alphaproteobacteria	Rhodobacterales	Rhodobacteraceae	Jannaschia	1	0	4.15248e-05	DCM	585107.33869999996
TARA_065_DCM_0.22-3	Bacteria	Proteobacteria	Alphaproteobacteria	Rhizobiales	Rhizobiaceae	Kaistia	1	0	4.15248e-05	DCM	585107.33869999996
TARA_065_DCM_0.22-3	Bacteria	Proteobacteria	Gammaproteobacteria	Oceanospirillales	Kangiellaceae	Kangiella	4	0	0.000166099	DCM	585107.33869999996
TARA_065_DCM_0.22-3	Bacteria	Actinobacteria	Actinobacteria	Micrococcales	Micrococcaceae	Kocuria	4	0.0909091	0.000166099	DCM	585107.33869999996
TARA_065_DCM_0.22-3	Bacteria	Bacteroidetes	Flavobacteriia	Flavobacteriales	Flavobacteriaceae	Kordia	2	1	8.30496e-05	DCM	585107.33869999996
TARA_065_DCM_0.22-3	Bacteria	Proteobacteria	Alphaproteobacteria	Kordiimonadales	Kordiimonadaceae	Kordiimonas	10	0	0.000415248	DCM	585107.33869999996
TARA_065_DCM_0.22-3	Bacteria	Proteobacteria	Alphaproteobacteria	Rhodobacterales	Rhodobacteraceae	Labrenzia	6	0	0.000249149	DCM	585107.33869999996
TARA_065_DCM_0.22-3	Bacteria	Firmicutes	Bacilli	Lactobacillales	Lactobacillaceae	Lactobacillus	1	0.624971	4.15248e-05	DCM	585107.33869999996
TARA_065_DCM_0.22-3	Bacteria	Firmicutes	Bacilli	Lactobacillales	Streptococcaceae	Lactococcus	2	0.544974	8.30496e-05	DCM	585107.33869999996
TARA_065_DCM_0.22-3	Bacteria	Bacteroidetes	Flavobacteriia	Flavobacteriales	Flavobacteriaceae	Leeuwenhoekiella	72	0	0.00298978	DCM	585107.33869999996
TARA_065_DCM_0.22-3	Bacteria	Proteobacteria	Alphaproteobacteria	Rhodobacterales	Rhodobacteraceae	Leisingera	19	0	0.000788971	DCM	585107.33869999996
TARA_065_DCM_0.22-3	Bacteria	Cyanobacteria		Synechococcales	Leptolyngbyaceae	Leptolyngbya	11	0.8	0.000456773	DCM	585107.33869999996
TARA_065_DCM_0.22-3	Bacteria	Nitrospirae	Nitrospira	Nitrospirales	Nitrospiraceae	Leptospirillum	4	0.333333	0.000166099	DCM	585107.33869999996
TARA_065_DCM_0.22-3	Bacteria	Actinobacteria	Actinobacteria	Micrococcales	Microbacteriaceae	Leucobacter	2	0.333333	8.30496e-05	DCM	585107.33869999996
TARA_065_DCM_0.22-3	Bacteria	Proteobacteria	Betaproteobacteria	Burkholderiales	Burkholderiaceae	Limnobacter	1	0	4.15248e-05	DCM	585107.33869999996
TARA_065_DCM_0.22-3	Bacteria	Proteobacteria	Betaproteobacteria	Burkholderiales	Comamonadaceae	Limnohabitans	2	0	8.30496e-05	DCM	585107.33869999996
TARA_065_DCM_0.22-3	Bacteria	Proteobacteria	Gammaproteobacteria	Oceanospirillales	Litoricolaceae	Litoricola	58	0	0.00240844	DCM	585107.33869999996
TARA_065_DCM_0.22-3	Bacteria	Verrucomicrobia	Verrucomicrobiae	Verrucomicrobiales	Verrucomicrobiaceae	Luteolibacter	1	1	4.15248e-05	DCM	585107.33869999996
TARA_065_DCM_0.22-3	Bacteria	Bacteroidetes	Flavobacteriia	Flavobacteriales	Flavobacteriaceae	Lutibacter	3	1	0.000124574	DCM	585107.33869999996
TARA_065_DCM_0.22-3	Bacteria	Firmicutes	Bacilli	Bacillales	Bacillaceae	Lysinibacillus	1	0.239286	4.15248e-05	DCM	585107.33869999996
TARA_065_DCM_0.22-3	Bacteria	Proteobacteria	Gammaproteobacteria	Xanthomonadales	Xanthomonadaceae	Lysobacter	1	0	4.15248e-05	DCM	585107.33869999996
TARA_065_DCM_0.22-3	Bacteria	Proteobacteria	Alphaproteobacteria	Rhodospirillales	Rhodospirillaceae	Magnetospira	467	1	0.0193921	DCM	585107.33869999996
TARA_065_DCM_0.22-3	Bacteria	Bacteroidetes	Flavobacteriia	Flavobacteriales	Flavobacteriaceae	Maribacter	1	0.333333	4.15248e-05	DCM	585107.33869999996
TARA_065_DCM_0.22-3	Bacteria	Proteobacteria	Gammaproteobacteria	Alteromonadales	Alteromonadaceae	Marinobacter	21	0.176471	0.000872021	DCM	585107.33869999996
TARA_065_DCM_0.22-3	Bacteria	Proteobacteria	Gammaproteobacteria	Oceanospirillales	Oceanospirillaceae	Marinobacterium	166	0.5	0.00689312	DCM	585107.33869999996
TARA_065_DCM_0.22-3	Bacteria	Proteobacteria	Gammaproteobacteria	Oceanospirillales	Oceanospirillaceae	Marinomonas	11	0.642857	0.000456773	DCM	585107.33869999996
TARA_065_DCM_0.22-3	Bacteria	Proteobacteria	Alphaproteobacteria	Rhodobacterales	Rhodobacteraceae	Marinovum	44	1	0.00182709	DCM	585107.33869999996
TARA_065_DCM_0.22-3	Bacteria	Proteobacteria	Zetaproteobacteria	Mariprofundales	Mariprofundaceae	Mariprofundus	3	0	0.000124574	DCM	585107.33869999996
TARA_065_DCM_0.22-3	Bacteria	Actinobacteria	Actinobacteria	Propionibacteriales	Nocardioidaceae	Marmoricola	1	0	4.15248e-05	DCM	585107.33869999996
TARA_065_DCM_0.22-3	Bacteria	Proteobacteria	Alphaproteobacteria	Rhizobiales	Aurantimonadaceae	Martelella	22	0.5	0.000913545	DCM	585107.33869999996
TARA_065_DCM_0.22-3	Bacteria	Proteobacteria	Betaproteobacteria	Burkholderiales	Oxalobacteraceae	Massilia	68	0	0.00282369	DCM	585107.33869999996
TARA_065_DCM_0.22-3	Bacteria	Bacteroidetes	Flavobacteriia	Flavobacteriales	Flavobacteriaceae	Mesoflavibacter	1	0	4.15248e-05	DCM	585107.33869999996
TARA_065_DCM_0.22-3	Bacteria	Proteobacteria	Alphaproteobacteria	Rhizobiales	Phyllobacteriaceae	Mesorhizobium	6	0.0540541	0.000249149	DCM	585107.33869999996
TARA_065_DCM_0.22-3	Bacteria	Proteobacteria	Alphaproteobacteria	Rhizobiales	Methylobacteriaceae	Methylobacterium	8	0.25	0.000332198	DCM	585107.33869999996
TARA_065_DCM_0.22-3	Bacteria	Proteobacteria	Gammaproteobacteria	Methylococcales	Methylococcaceae	Methylocaldum	1	1	4.15248e-05	DCM	585107.33869999996
TARA_065_DCM_0.22-3	Bacteria	Proteobacteria	Gammaproteobacteria	Methylococcales	Methylococcaceae	Methylomicrobium	1	1	4.15248e-05	DCM	585107.33869999996
TARA_065_DCM_0.22-3	Bacteria	Proteobacteria	Gammaproteobacteria	Thiotrichales	Piscirickettsiaceae	Methylophaga	23	1	0.00095507	DCM	585107.33869999996
TARA_065_DCM_0.22-3	Bacteria	Proteobacteria	Betaproteobacteria	Nitrosomonadales	Methylophilaceae	Methylotenera	1	0	4.15248e-05	DCM	585107.33869999996
TARA_065_DCM_0.22-3	Bacteria	Actinobacteria	Actinobacteria	Micrococcales	Microbacteriaceae	Microbacterium	193	0.0255102	0.00801428	DCM	585107.33869999996
TARA_065_DCM_0.22-3	Bacteria	Cyanobacteria		Chroococcales	Microcystaceae	Microcystis	36	1	0.00149489	DCM	585107.33869999996
TARA_065_DCM_0.22-3	Bacteria	Actinobacteria	Actinobacteria	Micromonosporales	Micromonosporaceae	Micromonospora	3	0.259259	0.000124574	DCM	585107.33869999996
TARA_065_DCM_0.22-3	Bacteria	Firmicutes	Clostridia	Clostridiales	Clostridiales Family XIII. Incertae Sedis	Mogibacterium	1	0.5	4.15248e-05	DCM	585107.33869999996
TARA_065_DCM_0.22-3	Bacteria	Proteobacteria	Gammaproteobacteria	Pseudomonadales	Moraxellaceae	Moraxella	1	0.857143	4.15248e-05	DCM	585107.33869999996
TARA_065_DCM_0.22-3	Bacteria	Bacteroidetes	Flavobacteriia	Flavobacteriales	Flavobacteriaceae	Muricauda	12	0	0.000498297	DCM	585107.33869999996
TARA_065_DCM_0.22-3	Bacteria	Actinobacteria	Actinobacteria	Corynebacteriales	Mycobacteriaceae	Mycobacterium	3	0.148939	0.000124574	DCM	585107.33869999996
TARA_065_DCM_0.22-3	Bacteria	Bacteroidetes	Flavobacteriia	Flavobacteriales	Flavobacteriaceae	Myroides	13	0.571429	0.000539822	DCM	585107.33869999996
TARA_065_DCM_0.22-3	Bacteria	Proteobacteria	Betaproteobacteria	Neisseriales	Neisseriaceae	Neisseria	1	0.882155	4.15248e-05	DCM	585107.33869999996
TARA_065_DCM_0.22-3	Bacteria	Proteobacteria	Gammaproteobacteria	Oceanospirillales	Oceanospirillaceae	Neptunomonas	9	0.666667	0.000373723	DCM	585107.33869999996
TARA_065_DCM_0.22-3	Bacteria	Actinobacteria	Actinobacteria	Micrococcales	Micrococcaceae	Nesterenkonia	1	0	4.15248e-05	DCM	585107.33869999996
TARA_065_DCM_0.22-3	Bacteria	Proteobacteria	Alphaproteobacteria	Rhizobiales	Phyllobacteriaceae	Nitratireductor	14	0	0.000581347	DCM	585107.33869999996
TARA_065_DCM_0.22-3	Bacteria	Proteobacteria	Alphaproteobacteria	Rhizobiales	Bradyrhizobiaceae	Nitrobacter	1	0.5	4.15248e-05	DCM	585107.33869999996
TARA_065_DCM_0.22-3	Bacteria	Proteobacteria	Gammaproteobacteria	Chromatiales	Chromatiaceae	Nitrosococcus	79	1	0.00328046	DCM	585107.33869999996
TARA_065_DCM_0.22-3	Bacteria	Nitrospirae	Nitrospira	Nitrospirales	Nitrospiraceae	Nitrospira	1	0.571429	4.15248e-05	DCM	585107.33869999996
TARA_065_DCM_0.22-3	Bacteria	Actinobacteria	Actinobacteria	Propionibacteriales	Nocardioidaceae	Nocardioides	8	0.107143	0.000332198	DCM	585107.33869999996
TARA_065_DCM_0.22-3	Bacteria	Bacteroidetes	Flavobacteriia	Flavobacteriales	Flavobacteriaceae	Nonlabens	5	0.2	0.000207624	DCM	585107.33869999996
TARA_065_DCM_0.22-3	Bacteria	Proteobacteria	Alphaproteobacteria	Rhizobiales		Nordella	1	1	4.15248e-05	DCM	585107.33869999996
TARA_065_DCM_0.22-3	Bacteria	Proteobacteria	Alphaproteobacteria	Sphingomonadales	Sphingomonadaceae	Novosphingobium	40	0	0.00166099	DCM	585107.33869999996
TARA_065_DCM_0.22-3	Bacteria	Proteobacteria	Alphaproteobacteria	Rhodobacterales	Rhodobacteraceae	Oceanicola	2	0	8.30496e-05	DCM	585107.33869999996
TARA_065_DCM_0.22-3	Bacteria	Proteobacteria	Alphaproteobacteria	Rhizobiales	Brucellaceae	Ochrobactrum	8	0	0.000332198	DCM	585107.33869999996
TARA_065_DCM_0.22-3	Bacteria	Proteobacteria	Gammaproteobacteria	Oceanospirillales	Oleiphilaceae	Oleiphilus	7	0	0.000290674	DCM	585107.33869999996
TARA_065_DCM_0.22-3	Bacteria	Firmicutes	Clostridia	Clostridiales	Oscillospiraceae	Oscillibacter	1	0.333333	4.15248e-05	DCM	585107.33869999996
TARA_065_DCM_0.22-3	Bacteria	Bacteroidetes	Flavobacteriia	Flavobacteriales	Cryomorphaceae	Owenweeksia	378	0	0.0156964	DCM	585107.33869999996
TARA_065_DCM_0.22-3	Bacteria	Firmicutes	Bacilli	Bacillales	Paenibacillaceae	Paenibacillus	2	0.408962	8.30496e-05	DCM	585107.33869999996
TARA_065_DCM_0.22-3	Bacteria	Proteobacteria	Betaproteobacteria	Burkholderiales	Burkholderiaceae	Pandoraea	1	0	4.15248e-05	DCM	585107.33869999996
TARA_065_DCM_0.22-3	Bacteria	Proteobacteria	Gammaproteobacteria	Enterobacterales	Erwiniaceae	Pantoea	1	0.0714286	4.15248e-05	DCM	585107.33869999996
TARA_065_DCM_0.22-3	Bacteria	Proteobacteria	Alphaproteobacteria	Rhodobacterales	Rhodobacteraceae	Paracoccus	63	0.25	0.00261606	DCM	585107.33869999996
TARA_065_DCM_0.22-3	Bacteria	Proteobacteria	Alphaproteobacteria	Rhizobiales	Rhodobiaceae	Parvibaculum	1	1	4.15248e-05	DCM	585107.33869999996
TARA_065_DCM_0.22-3	Bacteria	Proteobacteria	Betaproteobacteria	Burkholderiales		Paucibacter	2	0	8.30496e-05	DCM	585107.33869999996
TARA_065_DCM_0.22-3	Bacteria	Proteobacteria	Alphaproteobacteria	Rhodobacterales	Rhodobacteraceae	Pelagibaca	1	1	4.15248e-05	DCM	585107.33869999996
TARA_065_DCM_0.22-3	Bacteria	Proteobacteria	Alphaproteobacteria	Rhizobiales	Hyphomicrobiaceae	Pelagibacterium	14	0	0.000581347	DCM	585107.33869999996
TARA_065_DCM_0.22-3	Bacteria	Firmicutes	Tissierellia	Tissierellales	Peptoniphilaceae	Peptoniphilus	2	0.666667	8.30496e-05	DCM	585107.33869999996
TARA_065_DCM_0.22-3	Bacteria	Proteobacteria	Alphaproteobacteria	Rhodobacterales	Rhodobacteraceae	Phaeobacter	2	0	8.30496e-05	DCM	585107.33869999996
TARA_065_DCM_0.22-3	Bacteria	Proteobacteria	Alphaproteobacteria	Caulobacterales	Caulobacteraceae	Phenylobacterium	1	0	4.15248e-05	DCM	585107.33869999996
TARA_065_DCM_0.22-3	Bacteria	Proteobacteria	Gammaproteobacteria	Vibrionales	Vibrionaceae	Photobacterium	8	0.444444	0.000332198	DCM	585107.33869999996
TARA_065_DCM_0.22-3	Bacteria	Planctomycetes	Phycisphaerae	Phycisphaerales	Phycisphaeraceae	Phycisphaera	2	1	8.30496e-05	DCM	585107.33869999996
TARA_065_DCM_0.22-3	Bacteria	Proteobacteria	Alphaproteobacteria	Rhizobiales	Phyllobacteriaceae	Phyllobacterium	8	0	0.000332198	DCM	585107.33869999996
TARA_065_DCM_0.22-3	Bacteria	Planctomycetes	Planctomycetia	Planctomycetales	Planctomycetaceae	Planctomyces	71	0.5	0.00294826	DCM	585107.33869999996
TARA_065_DCM_0.22-3	Bacteria	Actinobacteria	Actinobacteria	Micrococcales	Microbacteriaceae	Plantibacter	1	0	4.15248e-05	DCM	585107.33869999996
TARA_065_DCM_0.22-3	Bacteria	Cyanobacteria		Pleurocapsales	Hyellaceae	Pleurocapsa	6	1	0.000249149	DCM	585107.33869999996
TARA_065_DCM_0.22-3	Bacteria	Bacteroidetes	Flavobacteriia	Flavobacteriales	Flavobacteriaceae	Polaribacter	13	0.214286	0.000539822	DCM	585107.33869999996
TARA_065_DCM_0.22-3	Bacteria	Proteobacteria	Betaproteobacteria	Burkholderiales	Comamonadaceae	Polaromonas	2	0	8.30496e-05	DCM	585107.33869999996
TARA_065_DCM_0.22-3	Bacteria	Proteobacteria	Betaproteobacteria	Burkholderiales	Burkholderiaceae	Polynucleobacter	139	0	0.00577195	DCM	585107.33869999996
TARA_065_DCM_0.22-3	Bacteria	Proteobacteria	Alphaproteobacteria	Sphingomonadales	Erythrobacteraceae	Porphyrobacter	20	0.2	0.000830496	DCM	585107.33869999996
TARA_065_DCM_0.22-3	Bacteria	Bacteroidetes	Bacteroidia	Bacteroidales	Porphyromonadaceae	Porphyromonas	2	1	8.30496e-05	DCM	585107.33869999996
TARA_065_DCM_0.22-3	Bacteria	Bacteroidetes	Bacteroidia	Bacteroidales	Prevotellaceae	Prevotella	1	0.791667	4.15248e-05	DCM	585107.33869999996
TARA_065_DCM_0.22-3	Bacteria	Cyanobacteria		Synechococcales	Prochloraceae	Prochlorococcus	3508	0	0.145669	DCM	585107.33869999996
TARA_065_DCM_0.22-3	Bacteria	Actinobacteria	Actinobacteria	Propionibacteriales	Propionibacteriaceae	Propionibacterium	8	0.666667	0.000332198	DCM	585107.33869999996
TARA_065_DCM_0.22-3	Bacteria	Proteobacteria	Gammaproteobacteria	Alteromonadales	Pseudoalteromonadaceae	Pseudoalteromonas	178	0.197872	0.00739141	DCM	585107.33869999996
TARA_065_DCM_0.22-3	Bacteria	Proteobacteria	Gammaproteobacteria	Pseudomonadales	Pseudomonadaceae	Pseudomonas	284	0.0600604	0.011793	DCM	585107.33869999996
TARA_065_DCM_0.22-3	Bacteria	Proteobacteria	Alphaproteobacteria	Rhodobacterales	Rhodobacteraceae	Pseudorhodobacter	3	0	0.000124574	DCM	585107.33869999996
TARA_065_DCM_0.22-3	Bacteria	Proteobacteria	Alphaproteobacteria	Rhodobacterales	Rhodobacteraceae	Pseudovibrio	3	0	0.000124574	DCM	585107.33869999996
TARA_065_DCM_0.22-3	Bacteria	Proteobacteria	Gammaproteobacteria	Pseudomonadales	Moraxellaceae	Psychrobacter	70	0.388889	0.00290674	DCM	585107.33869999996
TARA_065_DCM_0.22-3	Bacteria	Bacteroidetes	Flavobacteriia	Flavobacteriales	Flavobacteriaceae	Psychroflexus	5	1	0.000207624	DCM	585107.33869999996
TARA_065_DCM_0.22-3	Bacteria	Proteobacteria	Gammaproteobacteria	Enterobacterales	Yersiniaceae	Rahnella	1	0.0952381	4.15248e-05	DCM	585107.33869999996
TARA_065_DCM_0.22-3	Bacteria	Proteobacteria	Gammaproteobacteria	Oceanospirillales	Saccharospirillaceae	Reinekea	2	0	8.30496e-05	DCM	585107.33869999996
TARA_065_DCM_0.22-3	Bacteria	Proteobacteria	Gammaproteobacteria	Chromatiales	Chromatiaceae	Rheinheimera	1	0.333333	4.15248e-05	DCM	585107.33869999996
TARA_065_DCM_0.22-3	Bacteria	Proteobacteria	Alphaproteobacteria	Rhizobiales	Rhizobiaceae	Rhizobium	13	0.0384615	0.000539822	DCM	585107.33869999996
TARA_065_DCM_0.22-3	Bacteria	Proteobacteria	Gammaproteobacteria	Xanthomonadales	Rhodanobacteraceae	Rhodanobacter	2	0	8.30496e-05	DCM	585107.33869999996
TARA_065_DCM_0.22-3	Bacteria	Proteobacteria	Alphaproteobacteria	Rhodobacterales	Rhodobacteraceae	Rhodobacter	8	0.45	0.000332198	DCM	585107.33869999996
TARA_065_DCM_0.22-3	Bacteria	Proteobacteria	Alphaproteobacteria	Rhizobiales	Hyphomicrobiaceae	Rhodomicrobium	1	1	4.15248e-05	DCM	585107.33869999996
TARA_065_DCM_0.22-3	Bacteria	Planctomycetes	Planctomycetia	Planctomycetales	Planctomycetaceae	Rhodopirellula	93	0	0.00386181	DCM	585107.33869999996
TARA_065_DCM_0.22-3	Bacteria	Proteobacteria	Alphaproteobacteria	Rhodobacterales	Rhodobacteraceae	Rhodovulum	7	1	0.000290674	DCM	585107.33869999996
TARA_065_DCM_0.22-3	Bacteria	Proteobacteria	Alphaproteobacteria	Rickettsiales	Rickettsiaceae	Rickettsia	5	0	0.000207624	DCM	585107.33869999996
TARA_065_DCM_0.22-3	Bacteria	Proteobacteria	Alphaproteobacteria	Rhodobacterales	Rhodobacteraceae	Roseivivax	9	0	0.000373723	DCM	585107.33869999996
TARA_065_DCM_0.22-3	Bacteria	Proteobacteria	Alphaproteobacteria	Rhodobacterales	Rhodobacteraceae	Roseobacter	7	0	0.000290674	DCM	585107.33869999996
TARA_065_DCM_0.22-3	Bacteria	Proteobacteria	Alphaproteobacteria	Rhodobacterales	Rhodobacteraceae	Roseovarius	65	0	0.00269911	DCM	585107.33869999996
TARA_065_DCM_0.22-3	Bacteria	Actinobacteria	Rubrobacteria	Rubrobacterales	Rubrobacteraceae	Rubrobacter	2	0.6	8.30496e-05	DCM	585107.33869999996
TARA_065_DCM_0.22-3	Bacteria	Proteobacteria	Alphaproteobacteria	Rhodobacterales	Rhodobacteraceae	Ruegeria	50	0.2	0.00207624	DCM	585107.33869999996
TARA_065_DCM_0.22-3	Bacteria	Firmicutes	Clostridia	Clostridiales	Ruminococcaceae	Ruminococcus	3	1	0.000124574	DCM	585107.33869999996
TARA_065_DCM_0.22-3	Bacteria	Proteobacteria	Gammaproteobacteria	Cellvibrionales	Cellvibrionaceae	Saccharophagus	1	0	4.15248e-05	DCM	585107.33869999996
TARA_065_DCM_0.22-3	Bacteria	Proteobacteria	Alphaproteobacteria	Rhodobacterales	Rhodobacteraceae	Sagittula	14	0	0.000581347	DCM	585107.33869999996
TARA_065_DCM_0.22-3	Bacteria	Bacteroidetes	Flavobacteriia	Flavobacteriales	Flavobacteriaceae	Salegentibacter	17	0.5	0.000705921	DCM	585107.33869999996
TARA_065_DCM_0.22-3	Bacteria	Bacteroidetes		Bacteroidetes Order II. Incertae sedis	Rhodothermaceae	Salinibacter	1	0.222222	4.15248e-05	DCM	585107.33869999996
TARA_065_DCM_0.22-3	Bacteria	Actinobacteria	Actinobacteria	Micrococcales	Microbacteriaceae	Salinibacterium	3	0	0.000124574	DCM	585107.33869999996
TARA_065_DCM_0.22-3	Bacteria	Proteobacteria	Gammaproteobacteria	Oceanospirillales	Halomonadaceae	Salinicola	4	0	0.000166099	DCM	585107.33869999996
TARA_065_DCM_0.22-3	Bacteria	Proteobacteria	Gammaproteobacteria	Alteromonadales	Alteromonadaceae	Salinimonas	24	0.2	0.000996595	DCM	585107.33869999996
TARA_065_DCM_0.22-3	Bacteria	Proteobacteria	Gammaproteobacteria	Salinisphaerales	Salinisphaeraceae	Salinisphaera	5	0	0.000207624	DCM	585107.33869999996
TARA_065_DCM_0.22-3	Bacteria	Proteobacteria	Alphaproteobacteria	Sphingomonadales	Sphingomonadaceae	Sandaracinobacter	1	0	4.15248e-05	DCM	585107.33869999996
TARA_065_DCM_0.22-3	Bacteria	Proteobacteria	Deltaproteobacteria	Myxococcales	Sandaracinaceae	Sandaracinus	2	0	8.30496e-05	DCM	585107.33869999996
TARA_065_DCM_0.22-3	Bacteria	Proteobacteria	Gammaproteobacteria			Sedimenticola	4	1	0.000166099	DCM	585107.33869999996
TARA_065_DCM_0.22-3	Bacteria	Firmicutes	Negativicutes	Selenomonadales	Selenomonadaceae	Selenomonas	1	0.857143	4.15248e-05	DCM	585107.33869999996
TARA_065_DCM_0.22-3	Bacteria	Proteobacteria	Gammaproteobacteria	Alteromonadales	Shewanellaceae	Shewanella	7	0.20562	0.000290674	DCM	585107.33869999996
TARA_065_DCM_0.22-3	Bacteria	Proteobacteria	Alphaproteobacteria	Rhizobiales	Rhizobiaceae	Shinella	2	1	8.30496e-05	DCM	585107.33869999996
TARA_065_DCM_0.22-3	Bacteria	Bacteroidetes	Flavobacteriia	Flavobacteriales	Flavobacteriaceae	Siansivirga	3	0	0.000124574	DCM	585107.33869999996
TARA_065_DCM_0.22-3	Bacteria	Proteobacteria	Betaproteobacteria	Nitrosomonadales	Gallionellaceae	Sideroxydans	1	0	4.15248e-05	DCM	585107.33869999996
TARA_065_DCM_0.22-3	Bacteria	Proteobacteria	Gammaproteobacteria	Cellvibrionales	Cellvibrionaceae	Simiduia	3	0	0.000124574	DCM	585107.33869999996
TARA_065_DCM_0.22-3	Bacteria	Chlamydiae	Chlamydiia	Parachlamydiales	Simkaniaceae	Simkania	4	0	0.000166099	DCM	585107.33869999996
TARA_065_DCM_0.22-3	Bacteria	Proteobacteria	Betaproteobacteria	Burkholderiales	Comamonadaceae	Simplicispira	1	0	4.15248e-05	DCM	585107.33869999996
TARA_065_DCM_0.22-3	Bacteria	Proteobacteria	Deltaproteobacteria	Myxococcales	Polyangiaceae	Sorangium	1	0.8	4.15248e-05	DCM	585107.33869999996
TARA_065_DCM_0.22-3	Bacteria	Proteobacteria	Alphaproteobacteria	Sphingomonadales	Sphingomonadaceae	Sphingobium	241	0.24	0.0100075	DCM	585107.33869999996
TARA_065_DCM_0.22-3	Bacteria	Proteobacteria	Alphaproteobacteria	Sphingomonadales	Sphingomonadaceae	Sphingomonas	242	0.0888889	0.010049	DCM	585107.33869999996
TARA_065_DCM_0.22-3	Bacteria	Proteobacteria	Alphaproteobacteria	Sphingomonadales	Sphingomonadaceae	Sphingopyxis	9	0.0666667	0.000373723	DCM	585107.33869999996
TARA_065_DCM_0.22-3	Bacteria	Spirochaetes	Spirochaetia	Spirochaetales	Spirochaetaceae	Spirochaeta	1	1	4.15248e-05	DCM	585107.33869999996
TARA_065_DCM_0.22-3	Bacteria	Firmicutes	Bacilli	Bacillales	Planococcaceae	Sporosarcina	1	0.125	4.15248e-05	DCM	585107.33869999996
TARA_065_DCM_0.22-3	Bacteria	Firmicutes	Bacilli	Bacillales	Staphylococcaceae	Staphylococcus	7	0.311514	0.000290674	DCM	585107.33869999996
TARA_065_DCM_0.22-3	Bacteria	Proteobacteria	Alphaproteobacteria	Rhodobacterales	Rhodobacteraceae	Stappia	2	0.5	8.30496e-05	DCM	585107.33869999996
TARA_065_DCM_0.22-3	Bacteria	Proteobacteria	Alphaproteobacteria	Rhodospirillales	Acetobacteraceae	Stella	1	0.666667	4.15248e-05	DCM	585107.33869999996
TARA_065_DCM_0.22-3	Bacteria	Actinobacteria	Actinobacteria	Streptomycetales	Streptomycetaceae	Streptacidiphilus	1	0.666667	4.15248e-05	DCM	585107.33869999996
TARA_065_DCM_0.22-3	Bacteria	Firmicutes	Bacilli	Lactobacillales	Streptococcaceae	Streptococcus	5	0.57981	0.000207624	DCM	585107.33869999996
TARA_065_DCM_0.22-3	Bacteria	Actinobacteria	Actinobacteria	Streptomycetales	Streptomycetaceae	Streptomyces	2	0.438279	8.30496e-05	DCM	585107.33869999996
TARA_065_DCM_0.22-3	Bacteria	Proteobacteria	Alphaproteobacteria	Rhodobacterales	Rhodobacteraceae	Sulfitobacter	87	0.0833333	0.00361266	DCM	585107.33869999996
TARA_065_DCM_0.22-3	Bacteria	Proteobacteria	Epsilonproteobacteria	Campylobacterales	Helicobacteraceae	Sulfurimonas	6	0.166667	0.000249149	DCM	585107.33869999996
TARA_065_DCM_0.22-3	Bacteria	Proteobacteria	Epsilonproteobacteria			Sulfurovum	18	0.666667	0.000747446	DCM	585107.33869999996
TARA_065_DCM_0.22-3	Bacteria	Cyanobacteria		Synechococcales	Synechococcaceae	Synechococcus	9297	0.167164	0.386056	DCM	585107.33869999996
TARA_065_DCM_0.22-3	Bacteria	Firmicutes	Clostridia	Clostridiales	Syntrophomonadaceae	Syntrophomonas	2	1	8.30496e-05	DCM	585107.33869999996
TARA_065_DCM_0.22-3	Bacteria	Bacteroidetes	Flavobacteriia	Flavobacteriales	Flavobacteriaceae	Tamlana	2	1	8.30496e-05	DCM	585107.33869999996
[truncated: 25,843 more rows]
