# Supplementary material for: Ecological drivers of CRISPR immune systems
Source: mSystems. 2024 Nov 6;9(12):e00568-24. doi: 10.1128/msystems.00568-24 (PMC11651112; doi:10.1128/msystems.00568-24)
Supplement: Dataset S3 — Genus-level abundance and CRISPR incidence in each saline-water 16S rRNA sample of the Earth Microbiome Project. [file msystems.00568-24-s0005.xlsx]

## Sheet: Sheet1
Count	Genus	CRISPR_incidence	Sample_ID	Relative_count
2	Acholeplasma	0.166667	1039.I.Fundao.SA	0.000110017
53	Achromobacter	0.138095	1039.I.Fundao.SA	0.00291545
2	Acidiferrobacter	1	1039.I.Fundao.SA	0.000110017
6	Acidovorax	0.44958	1039.I.Fundao.SA	0.000330051
31	Acinetobacter	0.367588	1039.I.Fundao.SA	0.00170526
3	Aequorivita	0	1039.I.Fundao.SA	0.000165026
1	Aeromicrobium	0	1039.I.Fundao.SA	5.50085e-05
5	Aeromonas	0.145128	1039.I.Fundao.SA	0.000275043
4	Agrococcus	0	1039.I.Fundao.SA	0.000220034
19	Alcanivorax	0.375	1039.I.Fundao.SA	0.00104516
21	Algibacter	0	1039.I.Fundao.SA	0.00115518
2	Aliivibrio	0.333333	1039.I.Fundao.SA	0.000110017
2	Allochromatium	1	1039.I.Fundao.SA	0.000110017
78	Altererythrobacter	0	1039.I.Fundao.SA	0.00429067
45	Alteromonas	0.222222	1039.I.Fundao.SA	0.00247538
4	Aminobacter	0	1039.I.Fundao.SA	0.000220034
90	Amphritea	0	1039.I.Fundao.SA	0.00495077
2	Anaerolinea	1	1039.I.Fundao.SA	0.000110017
481	Anderseniella	0	1039.I.Fundao.SA	0.0264591
5	Aquicella	0	1039.I.Fundao.SA	0.000275043
1	Aquimarina	0	1039.I.Fundao.SA	5.50085e-05
25	Arcobacter	0.58547	1039.I.Fundao.SA	0.00137521
8	Arenibacter	0	1039.I.Fundao.SA	0.000440068
2	Arenimonas	0	1039.I.Fundao.SA	0.000110017
4	Arthrospira	1	1039.I.Fundao.SA	0.000220034
1	Atopobium	0	1039.I.Fundao.SA	5.50085e-05
17	Aureitalea	0	1039.I.Fundao.SA	0.000935145
1	Azoarcus	0.333333	1039.I.Fundao.SA	5.50085e-05
2	Azospira	0	1039.I.Fundao.SA	0.000110017
1	Azotobacter	0.666667	1039.I.Fundao.SA	5.50085e-05
8	Bacillus	0.0762073	1039.I.Fundao.SA	0.000440068
1	Bartonella	0.0357143	1039.I.Fundao.SA	5.50085e-05
51	Bdellovibrio	0.166667	1039.I.Fundao.SA	0.00280543
13	Bergeyella	1	1039.I.Fundao.SA	0.000715111
1	Bermanella	0	1039.I.Fundao.SA	5.50085e-05
1	Bifidobacterium	0.709707	1039.I.Fundao.SA	5.50085e-05
4	Boseongicola	0	1039.I.Fundao.SA	0.000220034
3	Bradyrhizobium	0	1039.I.Fundao.SA	0.000165026
1	Burkholderia	0.120763	1039.I.Fundao.SA	5.50085e-05
18	Bythopirellula	1	1039.I.Fundao.SA	0.000990153
1	Caldisericum	1	1039.I.Fundao.SA	5.50085e-05
470	Caldithrix	1	1039.I.Fundao.SA	0.025854
188	Candidatus Amoebophilus	0	1039.I.Fundao.SA	0.0103416
1	Candidatus Blochmannia	0	1039.I.Fundao.SA	5.50085e-05
7	Candidatus Nitrotoga	1	1039.I.Fundao.SA	0.00038506
5	Candidatus Solibacter	0	1039.I.Fundao.SA	0.000275043
197	Celeribacter	0.4	1039.I.Fundao.SA	0.0108367
2	Cellulophaga	0	1039.I.Fundao.SA	0.000110017
1	Chitinophaga	0.25	1039.I.Fundao.SA	5.50085e-05
16	Chryseobacterium	0.440837	1039.I.Fundao.SA	0.000880136
7	Cloacibacterium	0	1039.I.Fundao.SA	0.00038506
3	Cohaesibacter	1	1039.I.Fundao.SA	0.000165026
1	Cohnella	0	1039.I.Fundao.SA	5.50085e-05
5	Colwellia	0.375	1039.I.Fundao.SA	0.000275043
1	Comamonas	0.25	1039.I.Fundao.SA	5.50085e-05
39	Congregibacter	0	1039.I.Fundao.SA	0.00214533
54	Costertonia	0	1039.I.Fundao.SA	0.00297046
5	Coxiella	0.00925926	1039.I.Fundao.SA	0.000275043
1	Crinalium	1	1039.I.Fundao.SA	5.50085e-05
5	Croceicoccus	0	1039.I.Fundao.SA	0.000275043
1	Cronobacter	0.7375	1039.I.Fundao.SA	5.50085e-05
1130	Cyanobacterium	1	1039.I.Fundao.SA	0.0621596
1	Cyanobium	0	1039.I.Fundao.SA	5.50085e-05
4	Cyclobacterium	0	1039.I.Fundao.SA	0.000220034
103	Cycloclasticus	0.333333	1039.I.Fundao.SA	0.00566588
16	Cytophaga	0	1039.I.Fundao.SA	0.000880136
19	Ectothiorhodospira	0.5	1039.I.Fundao.SA	0.00104516
2	Endozoicomonas	1	1039.I.Fundao.SA	0.000110017
1	Ensifer	0	1039.I.Fundao.SA	5.50085e-05
4	Epibacterium	0	1039.I.Fundao.SA	0.000220034
135	Erythrobacter	0	1039.I.Fundao.SA	0.00742615
14	Euzebya	1	1039.I.Fundao.SA	0.000770119
2	Faecalibacterium	0.75	1039.I.Fundao.SA	0.000110017
1	Ferrimonas	0.5	1039.I.Fundao.SA	5.50085e-05
1	Fictibacillus	0	1039.I.Fundao.SA	5.50085e-05
216	Filomicrobium	1	1039.I.Fundao.SA	0.0118818
1	Flagellimonas	0	1039.I.Fundao.SA	5.50085e-05
6	Flavisolibacter	0	1039.I.Fundao.SA	0.000330051
113	Flavobacterium	0.396429	1039.I.Fundao.SA	0.00621596
11	Fluviicola	0.5	1039.I.Fundao.SA	0.000605094
1	Formosa	0	1039.I.Fundao.SA	5.50085e-05
1	Francisella	0.136792	1039.I.Fundao.SA	5.50085e-05
1	Frigoribacterium	0	1039.I.Fundao.SA	5.50085e-05
2	Galbibacter	1	1039.I.Fundao.SA	0.000110017
69	Gemmobacter	1	1039.I.Fundao.SA	0.00379559
6	Geoalkalibacter	1	1039.I.Fundao.SA	0.000330051
1	Geobacillus	0.840278	1039.I.Fundao.SA	5.50085e-05
7	Geobacter	0.673077	1039.I.Fundao.SA	0.00038506
1	Geosporobacter	1	1039.I.Fundao.SA	5.50085e-05
546	Gilvibacter	0	1039.I.Fundao.SA	0.0300347
24	Glaciecola	0	1039.I.Fundao.SA	0.0013202
1	Granulicella	0.25	1039.I.Fundao.SA	5.50085e-05
4831	Granulosicoccus	0	1039.I.Fundao.SA	0.265746
26	Hahella	0.5	1039.I.Fundao.SA	0.00143022
70	Haliangium	1	1039.I.Fundao.SA	0.0038506
395	Halioglobus	0	1039.I.Fundao.SA	0.0217284
1	Haliscomenobacter	1	1039.I.Fundao.SA	5.50085e-05
20	Halobacteriovorax	0	1039.I.Fundao.SA	0.00110017
8	Halomonas	0.64539	1039.I.Fundao.SA	0.000440068
1	Herbaspirillum	0	1039.I.Fundao.SA	5.50085e-05
1	Herbiconiux	0	1039.I.Fundao.SA	5.50085e-05
2	Hirschia	0	1039.I.Fundao.SA	0.000110017
1	Hylemonella	0	1039.I.Fundao.SA	5.50085e-05
14	Hyphomicrobium	0.333333	1039.I.Fundao.SA	0.000770119
1	Hyphomonas	0	1039.I.Fundao.SA	5.50085e-05
13	Idiomarina	0	1039.I.Fundao.SA	0.000715111
51	Ignavibacterium	1	1039.I.Fundao.SA	0.00280543
31	Jannaschia	0	1039.I.Fundao.SA	0.00170526
2	Jatrophihabitans	0	1039.I.Fundao.SA	0.000110017
200	Kangiella	0	1039.I.Fundao.SA	0.0110017
2	Ketogulonicigenium	0.5	1039.I.Fundao.SA	0.000110017
1	Kordia	1	1039.I.Fundao.SA	5.50085e-05
47	Kordiimonas	0	1039.I.Fundao.SA	0.0025854
1	Kytococcus	0	1039.I.Fundao.SA	5.50085e-05
16	Labrenzia	0	1039.I.Fundao.SA	0.000880136
1	Labrys	0	1039.I.Fundao.SA	5.50085e-05
1	Lactococcus	0.544974	1039.I.Fundao.SA	5.50085e-05
7	Lautropia	1	1039.I.Fundao.SA	0.00038506
1	Leeuwenhoekiella	0	1039.I.Fundao.SA	5.50085e-05
1	Leifsonia	0	1039.I.Fundao.SA	5.50085e-05
1	Leisingera	0	1039.I.Fundao.SA	5.50085e-05
44	Leptolyngbya	0.8	1039.I.Fundao.SA	0.00242038
1	Leptospirillum	0.333333	1039.I.Fundao.SA	5.50085e-05
1	Leptotrichia	0.75	1039.I.Fundao.SA	5.50085e-05
1	Leuconostoc	0.0606061	1039.I.Fundao.SA	5.50085e-05
6	Limnobacter	0	1039.I.Fundao.SA	0.000330051
2	Litoricola	0	1039.I.Fundao.SA	0.000110017
15	Luteolibacter	1	1039.I.Fundao.SA	0.000825128
16	Lutibacter	1	1039.I.Fundao.SA	0.000880136
2	Lysobacter	0	1039.I.Fundao.SA	0.000110017
1	Magnetospira	1	1039.I.Fundao.SA	5.50085e-05
8	Maribacter	0.333333	1039.I.Fundao.SA	0.000440068
1	Maricaulis	0	1039.I.Fundao.SA	5.50085e-05
2	Marichromatium	1	1039.I.Fundao.SA	0.000110017
1	Mariniflexile	0	1039.I.Fundao.SA	5.50085e-05
66	Marinobacter	0.176471	1039.I.Fundao.SA	0.00363056
107	Marinobacterium	0.5	1039.I.Fundao.SA	0.00588591
2	Marinomonas	0.642857	1039.I.Fundao.SA	0.000110017
1	Marinovum	1	1039.I.Fundao.SA	5.50085e-05
202	Mariprofundus	0	1039.I.Fundao.SA	0.0111117
5	Marmoricola	0	1039.I.Fundao.SA	0.000275043
2	Massilia	0	1039.I.Fundao.SA	0.000110017
29	Mesoflavibacter	0	1039.I.Fundao.SA	0.00159525
58	Mesorhizobium	0.0540541	1039.I.Fundao.SA	0.00319049
1	Methylobacillus	1	1039.I.Fundao.SA	5.50085e-05
2	Methylobacterium	0.25	1039.I.Fundao.SA	0.000110017
20	Methylocaldum	1	1039.I.Fundao.SA	0.00110017
5	Methylomicrobium	1	1039.I.Fundao.SA	0.000275043
2	Methylomonas	1	1039.I.Fundao.SA	0.000110017
73	Methylophaga	1	1039.I.Fundao.SA	0.00401562
2	Methylosinus	0.5	1039.I.Fundao.SA	0.000110017
2	Methylovulum	1	1039.I.Fundao.SA	0.000110017
5	Microbulbifer	0.1	1039.I.Fundao.SA	0.000275043
2	Microcystis	1	1039.I.Fundao.SA	0.000110017
4	Mucilaginibacter	0.153846	1039.I.Fundao.SA	0.000220034
19	Muricauda	0	1039.I.Fundao.SA	0.00104516
18	Muriicola	0	1039.I.Fundao.SA	0.000990153
55	Neptunomonas	0.666667	1039.I.Fundao.SA	0.00302547
49	Nitratireductor	0	1039.I.Fundao.SA	0.00269542
194	Nitrincola	1	1039.I.Fundao.SA	0.0106717
256	Nitrosococcus	1	1039.I.Fundao.SA	0.0140822
430	Nitrosomonas	0.875	1039.I.Fundao.SA	0.0236537
277	Nitrospira	0.571429	1039.I.Fundao.SA	0.0152374
9	Nocardioides	0.107143	1039.I.Fundao.SA	0.000495077
2	Nonlabens	0.2	1039.I.Fundao.SA	0.000110017
1	Nostoc	0.956522	1039.I.Fundao.SA	5.50085e-05
7	Novosphingobium	0	1039.I.Fundao.SA	0.00038506
8	Oceanicola	0	1039.I.Fundao.SA	0.000440068
2	Oceanimonas	0	1039.I.Fundao.SA	0.000110017
8	Octadecabacter	0	1039.I.Fundao.SA	0.000440068
85	Oleiphilus	0	1039.I.Fundao.SA	0.00467572
32	Olleya	0	1039.I.Fundao.SA	0.00176027
2	Ottowia	1	1039.I.Fundao.SA	0.000110017
152	Owenweeksia	0	1039.I.Fundao.SA	0.0083613
1	Paenibacillus	0.408962	1039.I.Fundao.SA	5.50085e-05
2	Pantoea	0.0714286	1039.I.Fundao.SA	0.000110017
2	Paraglaciecola	0	1039.I.Fundao.SA	0.000110017
3	Parasphingopyxis	0	1039.I.Fundao.SA	0.000165026
46	Parvularcula	1	1039.I.Fundao.SA	0.00253039
1	Pedobacter	0.133333	1039.I.Fundao.SA	5.50085e-05
1	Pelagibaca	1	1039.I.Fundao.SA	5.50085e-05
3	Pelobacter	0.75	1039.I.Fundao.SA	0.000165026
26	Pelolinea	1	1039.I.Fundao.SA	0.00143022
1	Pelosinus	0	1039.I.Fundao.SA	5.50085e-05
2	Peptoclostridium	0	1039.I.Fundao.SA	0.000110017
10	Photobacterium	0.444444	1039.I.Fundao.SA	0.000550085
1	Phyllobacterium	0	1039.I.Fundao.SA	5.50085e-05
65	Pirellula	0.5	1039.I.Fundao.SA	0.00357555
108	Planctomyces	0.5	1039.I.Fundao.SA	0.00594092
6	Planktomarina	0	1039.I.Fundao.SA	0.000330051
3	Pleomorphomonas	0.5	1039.I.Fundao.SA	0.000165026
639	Pleurocapsa	1	1039.I.Fundao.SA	0.0351504
3	Polaribacter	0.214286	1039.I.Fundao.SA	0.000165026
1	Pontibacillus	0	1039.I.Fundao.SA	5.50085e-05
2	Prochlorococcus	0	1039.I.Fundao.SA	0.000110017
24	Pseudoalteromonas	0.197872	1039.I.Fundao.SA	0.0013202
3	Pseudolabrys	0	1039.I.Fundao.SA	0.000165026
24	Pseudomonas	0.0600604	1039.I.Fundao.SA	0.0013202
16	Pseudorhodobacter	0	1039.I.Fundao.SA	0.000880136
4	Psychrobacter	0.388889	1039.I.Fundao.SA	0.000220034
4	Raoultella	0.358277	1039.I.Fundao.SA	0.000220034
9	Reinekea	0	1039.I.Fundao.SA	0.000495077
4	Rheinheimera	0.333333	1039.I.Fundao.SA	0.000220034
1	Rhizobacter	0	1039.I.Fundao.SA	5.50085e-05
141	Rhizobium	0.0384615	1039.I.Fundao.SA	0.0077562
1	Rhodanobacter	0	1039.I.Fundao.SA	5.50085e-05
2	Rhodobacter	0.45	1039.I.Fundao.SA	0.000110017
3	Rhodoblastus	1	1039.I.Fundao.SA	0.000165026
2	Rhodoferax	0.285714	1039.I.Fundao.SA	0.000110017
244	Rhodopirellula	0	1039.I.Fundao.SA	0.0134221
1	Rhodoplanes	0	1039.I.Fundao.SA	5.50085e-05
45	Rhodovulum	1	1039.I.Fundao.SA	0.00247538
76	Robiginitalea	0	1039.I.Fundao.SA	0.00418065
2	Romboutsia	0.666667	1039.I.Fundao.SA	0.000110017
508	Roseibacterium	0	1039.I.Fundao.SA	0.0279443
155	Roseivivax	0	1039.I.Fundao.SA	0.00852632
600	Roseovarius	0	1039.I.Fundao.SA	0.0330051
6	Rubrobacter	0.6	1039.I.Fundao.SA	0.000330051
198	Ruegeria	0.2	1039.I.Fundao.SA	0.0108917
1	Salegentibacter	0.5	1039.I.Fundao.SA	5.50085e-05
10	Salinispira	1	1039.I.Fundao.SA	0.000550085
2	Salinivibrio	0.666667	1039.I.Fundao.SA	0.000110017
4	Sandaracinus	0	1039.I.Fundao.SA	0.000220034
4	Saprospira	1	1039.I.Fundao.SA	0.000220034
1	Sarcina	1	1039.I.Fundao.SA	5.50085e-05
1850	Sedimenticola	1	1039.I.Fundao.SA	0.101766
19	Sedimentitalea	0	1039.I.Fundao.SA	0.00104516
15	Seonamhaeicola	1	1039.I.Fundao.SA	0.000825128
1	Serratia	0.128115	1039.I.Fundao.SA	5.50085e-05
5	Shewanella	0.20562	1039.I.Fundao.SA	0.000275043
2	Sideroxydans	0	1039.I.Fundao.SA	0.000110017
36	Simiduia	0	1039.I.Fundao.SA	0.00198031
1	Simkania	0	1039.I.Fundao.SA	5.50085e-05
7	Simplicispira	0	1039.I.Fundao.SA	0.00038506
2	Solitalea	0	1039.I.Fundao.SA	0.000110017
5	Sphingomonas	0.0888889	1039.I.Fundao.SA	0.000275043
4	Sphingopyxis	0.0666667	1039.I.Fundao.SA	0.000220034
8	Sphingorhabdus	0	1039.I.Fundao.SA	0.000440068
9	Spiribacter	0	1039.I.Fundao.SA	0.000495077
41	Spongiibacter	0	1039.I.Fundao.SA	0.00225535
1	Sporosarcina	0.125	1039.I.Fundao.SA	5.50085e-05
5	Steroidobacter	1	1039.I.Fundao.SA	0.000275043
1	Sterolibacterium	0	1039.I.Fundao.SA	5.50085e-05
2	Stigmatella	0	1039.I.Fundao.SA	0.000110017
1	Streptococcus	0.57981	1039.I.Fundao.SA	5.50085e-05
1	Succinivibrio	1	1039.I.Fundao.SA	5.50085e-05
14	Sulfitobacter	0.0833333	1039.I.Fundao.SA	0.000770119
2	Sulfuricella	0	1039.I.Fundao.SA	0.000110017
6	Sulfurimonas	0.166667	1039.I.Fundao.SA	0.000330051
1	Sulfuritalea	1	1039.I.Fundao.SA	5.50085e-05
3	Sulfurospirillum	0.363636	1039.I.Fundao.SA	0.000165026
23	Sulfurovum	0.666667	1039.I.Fundao.SA	0.0012652
1	Sutterella	0.5	1039.I.Fundao.SA	5.50085e-05
22	Synechococcus	0.167164	1039.I.Fundao.SA	0.00121019
2	Syntrophus	1	1039.I.Fundao.SA	0.000110017
6	Tamlana	1	1039.I.Fundao.SA	0.000330051
3	Tateyamaria	0	1039.I.Fundao.SA	0.000165026
7	Tenacibaculum	0.214286	1039.I.Fundao.SA	0.00038506
3	Teredinibacter	1	1039.I.Fundao.SA	0.000165026
3	Tetrasphaera	0	1039.I.Fundao.SA	0.000165026
42	Thalassobius	0	1039.I.Fundao.SA	0.00231036
36	Thalassococcus	0	1039.I.Fundao.SA	0.00198031
1	Thalassospira	0	1039.I.Fundao.SA	5.50085e-05
36	Thalassotalea	0	1039.I.Fundao.SA	0.00198031
1	Thauera	0.833333	1039.I.Fundao.SA	5.50085e-05
2	Thermomonas	0	1039.I.Fundao.SA	0.000110017
1	Thermotomaculum	1	1039.I.Fundao.SA	5.50085e-05
17	Thioalkalivibrio	0.8	1039.I.Fundao.SA	0.000935145
54	Thioclava	0	1039.I.Fundao.SA	0.00297046
1	Thiocystis	1	1039.I.Fundao.SA	5.50085e-05
1	Thioflavicoccus	1	1039.I.Fundao.SA	5.50085e-05
54	Thiolapillus	1	1039.I.Fundao.SA	0.00297046
47	Thiomicrospira	0.333333	1039.I.Fundao.SA	0.0025854
33	Thiothrix	1	1039.I.Fundao.SA	0.00181528
1	Tolumonas	1	1039.I.Fundao.SA	5.50085e-05
5	Truepera	1	1039.I.Fundao.SA	0.000275043
1	Turneriella	0	1039.I.Fundao.SA	5.50085e-05
1	Undibacterium	0.25	1039.I.Fundao.SA	5.50085e-05
1	Variibacter	0	1039.I.Fundao.SA	5.50085e-05
64	Vibrio	0.213734	1039.I.Fundao.SA	0.00352055
1	Vulgatibacter	0	1039.I.Fundao.SA	5.50085e-05
2	Wenyingzhuangia	0	1039.I.Fundao.SA	0.000110017
131	Winogradskyella	0.125	1039.I.Fundao.SA	0.00720612
9	Acholeplasma	0.166667	1039.L.Vermelha.SA	0.000361547
216	Achromobacter	0.138095	1039.L.Vermelha.SA	0.00867714
8	Acidiferrobacter	1	1039.L.Vermelha.SA	0.000321375
2	Acidobacterium	0.5	1039.L.Vermelha.SA	8.03439e-05
4	Acidothermus	1	1039.L.Vermelha.SA	0.000160688
4	Acidovorax	0.44958	1039.L.Vermelha.SA	0.000160688
7	Acinetobacter	0.367588	1039.L.Vermelha.SA	0.000281204
1	Actinotalea	0	1039.L.Vermelha.SA	4.01719e-05
6	Adhaeribacter	0	1039.L.Vermelha.SA	0.000241032
1	Aeribacillus	1	1039.L.Vermelha.SA	4.01719e-05
1	Aeromonas	0.145128	1039.L.Vermelha.SA	4.01719e-05
3	Agrococcus	0	1039.L.Vermelha.SA	0.000120516
1	Agromyces	0	1039.L.Vermelha.SA	4.01719e-05
1	Akkermansia	0.9	1039.L.Vermelha.SA	4.01719e-05
2	Alcanivorax	0.375	1039.L.Vermelha.SA	8.03439e-05
1	Algibacter	0	1039.L.Vermelha.SA	4.01719e-05
3	Algoriphagus	0.333333	1039.L.Vermelha.SA	0.000120516
16	Alkaliphilus	0.5	1039.L.Vermelha.SA	0.000642751
1	Allochromatium	1	1039.L.Vermelha.SA	4.01719e-05
322	Altererythrobacter	0	1039.L.Vermelha.SA	0.0129354
176	Alteromonas	0.222222	1039.L.Vermelha.SA	0.00707026
72	Aminobacter	0	1039.L.Vermelha.SA	0.00289238
30	Amphritea	0	1039.L.Vermelha.SA	0.00120516
4	Anaerobacillus	0	1039.L.Vermelha.SA	0.000160688
60	Anaerolinea	1	1039.L.Vermelha.SA	0.00241032
2	Anaeromyxobacter	0.5	1039.L.Vermelha.SA	8.03439e-05
2	Anaerostipes	0.888889	1039.L.Vermelha.SA	8.03439e-05
6	Anderseniella	0	1039.L.Vermelha.SA	0.000241032
1	Aneurinibacillus	0.5	1039.L.Vermelha.SA	4.01719e-05
24	Anoxybacillus	0.875	1039.L.Vermelha.SA	0.000964126
4	Aquicella	0	1039.L.Vermelha.SA	0.000160688
2441	Arcobacter	0.58547	1039.L.Vermelha.SA	0.0980597
1	Arenimonas	0	1039.L.Vermelha.SA	4.01719e-05
6	Aureimonas	0	1039.L.Vermelha.SA	0.000241032
2	Azoarcus	0.333333	1039.L.Vermelha.SA	8.03439e-05
28	Azospira	0	1039.L.Vermelha.SA	0.00112481
2345	Bacillus	0.0762073	1039.L.Vermelha.SA	0.0942032
101	Bdellovibrio	0.166667	1039.L.Vermelha.SA	0.00405737
3	Belliella	1	1039.L.Vermelha.SA	0.000120516
1	Bergeyella	1	1039.L.Vermelha.SA	4.01719e-05
17	Blastococcus	0	1039.L.Vermelha.SA	0.000682923
1	Blautia	0.555556	1039.L.Vermelha.SA	4.01719e-05
1	Bosea	0.285714	1039.L.Vermelha.SA	4.01719e-05
1	Boseongicola	0	1039.L.Vermelha.SA	4.01719e-05
3	Bradyrhizobium	0	1039.L.Vermelha.SA	0.000120516
1	Breoghania	0	1039.L.Vermelha.SA	4.01719e-05
65	Brevibacillus	0.291667	1039.L.Vermelha.SA	0.00261118
1	Brevundimonas	0	1039.L.Vermelha.SA	4.01719e-05
1	Buchnera	0	1039.L.Vermelha.SA	4.01719e-05
1	Burkholderia	0.120763	1039.L.Vermelha.SA	4.01719e-05
96	Bythopirellula	1	1039.L.Vermelha.SA	0.00385651
2079	Caldithrix	1	1039.L.Vermelha.SA	0.0835175
3	Caloranaerobacter	1	1039.L.Vermelha.SA	0.000120516
20	Candidatus Amoebophilus	0	1039.L.Vermelha.SA	0.000803439
32	Candidatus Aquiluna	0	1039.L.Vermelha.SA	0.0012855
7	Candidatus Arthromitus	1	1039.L.Vermelha.SA	0.000281204
1	Candidatus Koribacter	0	1039.L.Vermelha.SA	4.01719e-05
42	Candidatus Solibacter	0	1039.L.Vermelha.SA	0.00168722
1	Candidatus Xiphinematobacter	0	1039.L.Vermelha.SA	4.01719e-05
176	Celeribacter	0.4	1039.L.Vermelha.SA	0.00707026
1	Cellulomonas	0.111111	1039.L.Vermelha.SA	4.01719e-05
1	Chitinophaga	0.25	1039.L.Vermelha.SA	4.01719e-05
1	Chroococcidiopsis	1	1039.L.Vermelha.SA	4.01719e-05
159	Cohaesibacter	1	1039.L.Vermelha.SA	0.00638734
9	Cohnella	0	1039.L.Vermelha.SA	0.000361547
3	Colwellia	0.375	1039.L.Vermelha.SA	0.000120516
3	Comamonas	0.25	1039.L.Vermelha.SA	0.000120516
1	Congregibacter	0	1039.L.Vermelha.SA	4.01719e-05
30	Coraliomargarita	0	1039.L.Vermelha.SA	0.00120516
69	Coxiella	0.00925926	1039.L.Vermelha.SA	0.00277186
1	Croceicoccus	0	1039.L.Vermelha.SA	4.01719e-05
3	Cyanobacterium	1	1039.L.Vermelha.SA	0.000120516
2	Cyclobacterium	0	1039.L.Vermelha.SA	8.03439e-05
6	Cycloclasticus	0.333333	1039.L.Vermelha.SA	0.000241032
5	Cytophaga	0	1039.L.Vermelha.SA	0.00020086
2	Echinicola	0.8	1039.L.Vermelha.SA	8.03439e-05
2	Ectothiorhodospira	0.5	1039.L.Vermelha.SA	8.03439e-05
1	Endozoicomonas	1	1039.L.Vermelha.SA	4.01719e-05
44	Epibacterium	0	1039.L.Vermelha.SA	0.00176757
273	Erythrobacter	0	1039.L.Vermelha.SA	0.0109669
470	Euhalothece	1	1039.L.Vermelha.SA	0.0188808
14	Euzebya	1	1039.L.Vermelha.SA	0.000562407
3	Exiguobacterium	0.181818	1039.L.Vermelha.SA	0.000120516
1	Fabibacter	0	1039.L.Vermelha.SA	4.01719e-05
6	Fictibacillus	0	1039.L.Vermelha.SA	0.000241032
587	Filomicrobium	1	1039.L.Vermelha.SA	0.0235809
1	Flavihumibacter	0	1039.L.Vermelha.SA	4.01719e-05
5	Flavisolibacter	0	1039.L.Vermelha.SA	0.00020086
199	Flavobacterium	0.396429	1039.L.Vermelha.SA	0.00799422
9	Fluviicola	0.5	1039.L.Vermelha.SA	0.000361547
1	Frigoribacterium	0	1039.L.Vermelha.SA	4.01719e-05
1	Frondihabitans	0	1039.L.Vermelha.SA	4.01719e-05
20	Fusobacterium	0.821528	1039.L.Vermelha.SA	0.000803439
1	Gemmatimonas	0	1039.L.Vermelha.SA	4.01719e-05
22	Gemmobacter	1	1039.L.Vermelha.SA	0.000883783
2	Geoalkalibacter	1	1039.L.Vermelha.SA	8.03439e-05
29	Geobacillus	0.840278	1039.L.Vermelha.SA	0.00116499
3	Geobacter	0.673077	1039.L.Vermelha.SA	0.000120516
18	Geosporobacter	1	1039.L.Vermelha.SA	0.000723095
2	Glaciecola	0	1039.L.Vermelha.SA	8.03439e-05
8	Gottschalkia	1	1039.L.Vermelha.SA	0.000321375
1	Gracilibacillus	0	1039.L.Vermelha.SA	4.01719e-05
4	Gramella	0.166667	1039.L.Vermelha.SA	0.000160688
3	Granulicella	0.25	1039.L.Vermelha.SA	0.000120516
467	Granulosicoccus	0	1039.L.Vermelha.SA	0.0187603
61	Halanaerobium	0.5	1039.L.Vermelha.SA	0.00245049
35	Haliangium	1	1039.L.Vermelha.SA	0.00140602
347	Halioglobus	0	1039.L.Vermelha.SA	0.0139397
11	Haliscomenobacter	1	1039.L.Vermelha.SA	0.000441891
599	Halobacillus	0	1039.L.Vermelha.SA	0.024063
54	Halobacteriovorax	0	1039.L.Vermelha.SA	0.00216928
1	Halobacteroides	1	1039.L.Vermelha.SA	4.01719e-05
16	Halocella	1	1039.L.Vermelha.SA	0.000642751
1	Halogeometricum	0.333333	1039.L.Vermelha.SA	4.01719e-05
25	Halomicronema	1	1039.L.Vermelha.SA	0.0010043
12	Halomonas	0.64539	1039.L.Vermelha.SA	0.000482063
6	Halorussus	1	1039.L.Vermelha.SA	0.000241032
15	Haloterrigena	0.5	1039.L.Vermelha.SA	0.000602579
5	Halothiobacillus	1	1039.L.Vermelha.SA	0.00020086
5	Hirschia	0	1039.L.Vermelha.SA	0.00020086
2	Hymenobacter	0.181818	1039.L.Vermelha.SA	8.03439e-05
46	Hyphomicrobium	0.333333	1039.L.Vermelha.SA	0.00184791
36	Hyphomonas	0	1039.L.Vermelha.SA	0.00144619
18	Ignavibacterium	1	1039.L.Vermelha.SA	0.000723095
36	Jannaschia	0	1039.L.Vermelha.SA	0.00144619
1	Janthinobacterium	0.25	1039.L.Vermelha.SA	4.01719e-05
59	Kangiella	0	1039.L.Vermelha.SA	0.00237014
13	Labrenzia	0	1039.L.Vermelha.SA	0.000522235
4	Lachnoclostridium	0.6875	1039.L.Vermelha.SA	0.000160688
10	Legionella	0.0516502	1039.L.Vermelha.SA	0.000401719
5	Leifsonia	0	1039.L.Vermelha.SA	0.00020086
1	Leisingera	0	1039.L.Vermelha.SA	4.01719e-05
1	Lentibacillus	0	1039.L.Vermelha.SA	4.01719e-05
6	Leptolyngbya	0.8	1039.L.Vermelha.SA	0.000241032
2	Limnobacter	0	1039.L.Vermelha.SA	8.03439e-05
14	Litoricola	0	1039.L.Vermelha.SA	0.000562407
1	Luteimonas	0	1039.L.Vermelha.SA	4.01719e-05
58	Luteolibacter	1	1039.L.Vermelha.SA	0.00232997
89	Lutibacter	1	1039.L.Vermelha.SA	0.0035753
49	Lysinibacillus	0.239286	1039.L.Vermelha.SA	0.00196842
2	Magnetospira	1	1039.L.Vermelha.SA	8.03439e-05
2	Maribacter	0.333333	1039.L.Vermelha.SA	8.03439e-05
8	Maricaulis	0	1039.L.Vermelha.SA	0.000321375
36	Marichromatium	1	1039.L.Vermelha.SA	0.00144619
128	Marinobacter	0.176471	1039.L.Vermelha.SA	0.00514201
3	Marinobacterium	0.5	1039.L.Vermelha.SA	0.000120516
4	Marinomonas	0.642857	1039.L.Vermelha.SA	0.000160688
10	Marinovum	1	1039.L.Vermelha.SA	0.000401719
40	Mariprofundus	0	1039.L.Vermelha.SA	0.00160688
1	Maritalea	0	1039.L.Vermelha.SA	4.01719e-05
6	Massilia	0	1039.L.Vermelha.SA	0.000241032
3	Melioribacter	1	1039.L.Vermelha.SA	0.000120516
26	Mesorhizobium	0.0540541	1039.L.Vermelha.SA	0.00104447
16	Methanobacterium	0.888889	1039.L.Vermelha.SA	0.000642751
2	Methanococcoides	0.5	1039.L.Vermelha.SA	8.03439e-05
9	Methanolobus	0.5	1039.L.Vermelha.SA	0.000361547
1	Methanomassiliicoccus	1	1039.L.Vermelha.SA	4.01719e-05
3	Methanosarcina	0.992063	1039.L.Vermelha.SA	0.000120516
1	Methylobacterium	0.25	1039.L.Vermelha.SA	4.01719e-05
37	Methylocaldum	1	1039.L.Vermelha.SA	0.00148636
181	Methyloceanibacter	0	1039.L.Vermelha.SA	0.00727112
17	Methylocystis	0.4	1039.L.Vermelha.SA	0.000682923
1	Methyloligella	0	1039.L.Vermelha.SA	4.01719e-05
30	Methylomicrobium	1	1039.L.Vermelha.SA	0.00120516
5	Methylomonas	1	1039.L.Vermelha.SA	0.00020086
14	Methylophaga	1	1039.L.Vermelha.SA	0.000562407
2	Methylosinus	0.5	1039.L.Vermelha.SA	8.03439e-05
1	Methylotenera	0	1039.L.Vermelha.SA	4.01719e-05
57	Microbulbifer	0.1	1039.L.Vermelha.SA	0.0022898
1	Microcella	0	1039.L.Vermelha.SA	4.01719e-05
2	Microvirga	0.333333	1039.L.Vermelha.SA	8.03439e-05
3	Mucilaginibacter	0.153846	1039.L.Vermelha.SA	0.000120516
15	Muricauda	0	1039.L.Vermelha.SA	0.000602579
24	Muriicola	0	1039.L.Vermelha.SA	0.000964126
18	Mycobacterium	0.148939	1039.L.Vermelha.SA	0.000723095
5	Neochlamydia	0	1039.L.Vermelha.SA	0.00020086
1	Neorhizobium	0	1039.L.Vermelha.SA	4.01719e-05
24	Neptunomonas	0.666667	1039.L.Vermelha.SA	0.000964126
69	Nitratireductor	0	1039.L.Vermelha.SA	0.00277186
2	Nitrobacter	0.5	1039.L.Vermelha.SA	8.03439e-05
96	Nitrosococcus	1	1039.L.Vermelha.SA	0.00385651
31	Nitrosomonas	0.875	1039.L.Vermelha.SA	0.00124533
9	Nitrospira	0.571429	1039.L.Vermelha.SA	0.000361547
10	Nocardioides	0.107143	1039.L.Vermelha.SA	0.000401719
2	Nonlabens	0.2	1039.L.Vermelha.SA	8.03439e-05
3	Nordella	1	1039.L.Vermelha.SA	0.000120516
2	Nostoc	0.956522	1039.L.Vermelha.SA	8.03439e-05
14	Novosphingobium	0	1039.L.Vermelha.SA	0.000562407
12	Oceanicola	0	1039.L.Vermelha.SA	0.000482063
1	Oceanobacillus	0	1039.L.Vermelha.SA	4.01719e-05
2	Octadecabacter	0	1039.L.Vermelha.SA	8.03439e-05
4	Oleiphilus	0	1039.L.Vermelha.SA	0.000160688
5	Olleya	0	1039.L.Vermelha.SA	0.00020086
1	Opitutus	0	1039.L.Vermelha.SA	4.01719e-05
7	Ornithinimicrobium	0	1039.L.Vermelha.SA	0.000281204
7	Oscillatoria	1	1039.L.Vermelha.SA	0.000281204
1	Ottowia	1	1039.L.Vermelha.SA	4.01719e-05
93	Owenweeksia	0	1039.L.Vermelha.SA	0.00373599
60	Paenibacillus	0.408962	1039.L.Vermelha.SA	0.00241032
1	Paludibacter	0	1039.L.Vermelha.SA	4.01719e-05
1	Pandoraea	0	1039.L.Vermelha.SA	4.01719e-05
3	Pantoea	0.0714286	1039.L.Vermelha.SA	0.000120516
2	Paraglaciecola	0	1039.L.Vermelha.SA	8.03439e-05
1	Parasphingopyxis	0	1039.L.Vermelha.SA	4.01719e-05
1	Parvibaculum	1	1039.L.Vermelha.SA	4.01719e-05
286	Parvularcula	1	1039.L.Vermelha.SA	0.0114892
2	Pelagibaca	1	1039.L.Vermelha.SA	8.03439e-05
14	Pelobacter	0.75	1039.L.Vermelha.SA	0.000562407
403	Pelolinea	1	1039.L.Vermelha.SA	0.0161893
5	Pelosinus	0	1039.L.Vermelha.SA	0.00020086
51	Peptoclostridium	0	1039.L.Vermelha.SA	0.00204877
12	Phenylobacterium	0	1039.L.Vermelha.SA	0.000482063
3	Photobacterium	0.444444	1039.L.Vermelha.SA	0.000120516
1	Phreatobacter	0.333333	1039.L.Vermelha.SA	4.01719e-05
6	Phycisphaera	1	1039.L.Vermelha.SA	0.000241032
3	Phyllobacterium	0	1039.L.Vermelha.SA	0.000120516
207	Pirellula	0.5	1039.L.Vermelha.SA	0.00831559
324	Planctomyces	0.5	1039.L.Vermelha.SA	0.0130157
1	Planococcus	0.0714286	1039.L.Vermelha.SA	4.01719e-05
13	Planomicrobium	0	1039.L.Vermelha.SA	0.000522235
22	Pleomorphomonas	0.5	1039.L.Vermelha.SA	0.000883783
126	Pleurocapsa	1	1039.L.Vermelha.SA	0.00506166
1	Polaribacter	0.214286	1039.L.Vermelha.SA	4.01719e-05
3	Polaromonas	0	1039.L.Vermelha.SA	0.000120516
1	Polynucleobacter	0	1039.L.Vermelha.SA	4.01719e-05
659	Pontibacillus	0	1039.L.Vermelha.SA	0.0264733
4	Pontibacter	0.333333	1039.L.Vermelha.SA	0.000160688
13	Porphyrobacter	0.2	1039.L.Vermelha.SA	0.000522235
152	Prochlorococcus	0	1039.L.Vermelha.SA	0.00610613
625	Pseudoalteromonas	0.197872	1039.L.Vermelha.SA	0.0251075
6	Pseudolabrys	0	1039.L.Vermelha.SA	0.000241032
106	Pseudomonas	0.0600604	1039.L.Vermelha.SA	0.00425823
1	Pseudovibrio	0	1039.L.Vermelha.SA	4.01719e-05
7	Psychroflexus	1	1039.L.Vermelha.SA	0.000281204
1	Psychromonas	0.5	1039.L.Vermelha.SA	4.01719e-05
31	Ralstonia	0.198611	1039.L.Vermelha.SA	0.00124533
2	Rheinheimera	0.333333	1039.L.Vermelha.SA	8.03439e-05
27	Rhizobium	0.0384615	1039.L.Vermelha.SA	0.00108464
2	Rhodanobacter	0	1039.L.Vermelha.SA	8.03439e-05
1	Rhodobacter	0.45	1039.L.Vermelha.SA	4.01719e-05
2	Rhodoferax	0.285714	1039.L.Vermelha.SA	8.03439e-05
5	Rhodomicrobium	1	1039.L.Vermelha.SA	0.00020086
201	Rhodopirellula	0	1039.L.Vermelha.SA	0.00807456
3	Rhodoplanes	0	1039.L.Vermelha.SA	0.000120516
228	Rhodovulum	1	1039.L.Vermelha.SA	0.0091592
477	Robiginitalea	0	1039.L.Vermelha.SA	0.019162
15	Romboutsia	0.666667	1039.L.Vermelha.SA	0.000602579
14	Roseibacterium	0	1039.L.Vermelha.SA	0.000562407
948	Roseivivax	0	1039.L.Vermelha.SA	0.038083
1131	Roseovarius	0	1039.L.Vermelha.SA	0.0454345
4	Rubrobacter	0.6	1039.L.Vermelha.SA	0.000160688
3333	Ruegeria	0.2	1039.L.Vermelha.SA	0.133893
1	Rufibacter	0	1039.L.Vermelha.SA	4.01719e-05
6	Ruminiclostridium	0.814815	1039.L.Vermelha.SA	0.000241032
1	Sagittula	0	1039.L.Vermelha.SA	4.01719e-05
14	Salegentibacter	0.5	1039.L.Vermelha.SA	0.000562407
4	Salimicrobium	1	1039.L.Vermelha.SA	0.000160688
38	Salinispira	1	1039.L.Vermelha.SA	0.00152653
1	Salinivibrio	0.666667	1039.L.Vermelha.SA	4.01719e-05
5	Sandaracinus	0	1039.L.Vermelha.SA	0.00020086
2	Saprospira	1	1039.L.Vermelha.SA	8.03439e-05
137	Sedimenticola	1	1039.L.Vermelha.SA	0.00550356
1	Serinicoccus	0	1039.L.Vermelha.SA	4.01719e-05
1	Serratia	0.128115	1039.L.Vermelha.SA	4.01719e-05
5	Shewanella	0.20562	1039.L.Vermelha.SA	0.00020086
1	Sideroxydans	0	1039.L.Vermelha.SA	4.01719e-05
6	Simiduia	0	1039.L.Vermelha.SA	0.000241032
2	Skermanella	1	1039.L.Vermelha.SA	8.03439e-05
30	Solibacillus	0	1039.L.Vermelha.SA	0.00120516
5	Sphingobium	0.24	1039.L.Vermelha.SA	0.00020086
16	Sphingomonas	0.0888889	1039.L.Vermelha.SA	0.000642751
16	Sphingopyxis	0.0666667	1039.L.Vermelha.SA	0.000642751
1	Sphingorhabdus	0	1039.L.Vermelha.SA	4.01719e-05
5	Spongiibacter	0	1039.L.Vermelha.SA	0.00020086
20	Sporomusa	1	1039.L.Vermelha.SA	0.000803439
26	Sporosarcina	0.125	1039.L.Vermelha.SA	0.00104447
2	Staphylococcus	0.311514	1039.L.Vermelha.SA	8.03439e-05
3	Stappia	0.5	1039.L.Vermelha.SA	0.000120516
1	Steroidobacter	1	1039.L.Vermelha.SA	4.01719e-05
4	Streptomyces	0.438279	1039.L.Vermelha.SA	0.000160688
1	Streptosporangium	0	1039.L.Vermelha.SA	4.01719e-05
1	Sulfitobacter	0.0833333	1039.L.Vermelha.SA	4.01719e-05
1	Sulfobacillus	1	1039.L.Vermelha.SA	4.01719e-05
82	Sulfurimonas	0.166667	1039.L.Vermelha.SA	0.0032941
194	Sulfurovum	0.666667	1039.L.Vermelha.SA	0.00779336
1	Symbiobacterium	1	1039.L.Vermelha.SA	4.01719e-05
81	Synechococcus	0.167164	1039.L.Vermelha.SA	0.00325393
1	Syntrophobacter	1	1039.L.Vermelha.SA	4.01719e-05
3	Syntrophus	1	1039.L.Vermelha.SA	0.000120516
1	Tabrizicola	0	1039.L.Vermelha.SA	4.01719e-05
2	Tannerella	0.5	1039.L.Vermelha.SA	8.03439e-05
5	Tenacibaculum	0.214286	1039.L.Vermelha.SA	0.00020086
4	Teredinibacter	1	1039.L.Vermelha.SA	0.000160688
62	Thalassobius	0	1039.L.Vermelha.SA	0.00249066
1	Thalassolituus	0.333333	1039.L.Vermelha.SA	4.01719e-05
1	Thalassospira	0	1039.L.Vermelha.SA	4.01719e-05
2	Thalassotalea	0	1039.L.Vermelha.SA	8.03439e-05
1	Thauera	0.833333	1039.L.Vermelha.SA	4.01719e-05
3	Thermincola	1	1039.L.Vermelha.SA	0.000120516
3	Thermotomaculum	1	1039.L.Vermelha.SA	0.000120516
23	Thioalkalivibrio	0.8	1039.L.Vermelha.SA	0.000923955
27	Thioclava	0	1039.L.Vermelha.SA	0.00108464
9	Thiolapillus	1	1039.L.Vermelha.SA	0.000361547
220	Thiomicrospira	0.333333	1039.L.Vermelha.SA	0.00883783
120	Thiothrix	1	1039.L.Vermelha.SA	0.00482063
7	Treponema	0.558824	1039.L.Vermelha.SA	0.000281204
15	Truepera	1	1039.L.Vermelha.SA	0.000602579
62	Tumebacillus	1	1039.L.Vermelha.SA	0.00249066
3	Ureibacillus	1	1039.L.Vermelha.SA	0.000120516
12	Variibacter	0	1039.L.Vermelha.SA	0.000482063
3	Variovorax	0.285714	1039.L.Vermelha.SA	0.000120516
40	Vibrio	0.213734	1039.L.Vermelha.SA	0.00160688
4	Virgibacillus	0.222222	1039.L.Vermelha.SA	0.000160688
3	Waddlia	0	1039.L.Vermelha.SA	0.000120516
13	Wenyingzhuangia	0	1039.L.Vermelha.SA	0.000522235
261	Winogradskyella	0.125	1039.L.Vermelha.SA	0.0104849
2	Yangia	0	1039.L.Vermelha.SA	8.03439e-05
206	Achromobacter	0.138095	1039.P.Abraao.SB	0.00922195
13	Acidiferrobacter	1	1039.P.Abraao.SB	0.000581968
4	Acidiphilium	0.5	1039.P.Abraao.SB	0.000179067
1	Acidisphaera	0	1039.P.Abraao.SB	4.47668e-05
3	Acidothermus	1	1039.P.Abraao.SB	0.0001343
11	Acidovorax	0.44958	1039.P.Abraao.SB	0.000492434
1	Acinetobacter	0.367588	1039.P.Abraao.SB	4.47668e-05
1	Actinomadura	0.4	1039.P.Abraao.SB	4.47668e-05
5	Actinoplanes	0.125	1039.P.Abraao.SB	0.000223834
2	Actinotalea	0	1039.P.Abraao.SB	8.95335e-05
5	Adhaeribacter	0	1039.P.Abraao.SB	0.000223834
1	Aeromicrobium	0	1039.P.Abraao.SB	4.47668e-05
2	Aeromonas	0.145128	1039.P.Abraao.SB	8.95335e-05
3	Afipia	0	1039.P.Abraao.SB	0.0001343
1	Agrococcus	0	1039.P.Abraao.SB	4.47668e-05
1	Agromyces	0	1039.P.Abraao.SB	4.47668e-05
173	Alcanivorax	0.375	1039.P.Abraao.SB	0.00774465
423	Algibacter	0	1039.P.Abraao.SB	0.0189363
66	Alkalilimnicola	1	1039.P.Abraao.SB	0.00295461
195	Altererythrobacter	0	1039.P.Abraao.SB	0.00872952
58	Alteromonas	0.222222	1039.P.Abraao.SB	0.00259647
21	Aminobacter	0	1039.P.Abraao.SB	0.000940102
5	Amphritea	0	1039.P.Abraao.SB	0.000223834
1	Amycolatopsis	0.272727	1039.P.Abraao.SB	4.47668e-05
14	Anaeromyxobacter	0.5	1039.P.Abraao.SB	0.000626735
699	Anderseniella	0	1039.P.Abraao.SB	0.031292
2	Aquabacterium	0	1039.P.Abraao.SB	8.95335e-05
8	Aquicella	0	1039.P.Abraao.SB	0.000358134
217	Aquimarina	0	1039.P.Abraao.SB	0.00971439
5	Arcobacter	0.58547	1039.P.Abraao.SB	0.000223834
1	Arenibacter	0	1039.P.Abraao.SB	4.47668e-05
3	Arenimonas	0	1039.P.Abraao.SB	0.0001343
6	Arthrobacter	0	1039.P.Abraao.SB	0.000268601
6	Atopobium	0	1039.P.Abraao.SB	0.000268601
3	Aureimonas	0	1039.P.Abraao.SB	0.0001343
6	Aureitalea	0	1039.P.Abraao.SB	0.000268601
36	Azoarcus	0.333333	1039.P.Abraao.SB	0.0016116
7	Azospira	0	1039.P.Abraao.SB	0.000313367
369	Bacillus	0.0762073	1039.P.Abraao.SB	0.0165189
1	Bartonella	0.0357143	1039.P.Abraao.SB	4.47668e-05
24	Bdellovibrio	0.166667	1039.P.Abraao.SB	0.0010744
1	Belliella	1	1039.P.Abraao.SB	4.47668e-05
8	Bermanella	0	1039.P.Abraao.SB	0.000358134
1	Beutenbergia	0	1039.P.Abraao.SB	4.47668e-05
1	Bifidobacterium	0.709707	1039.P.Abraao.SB	4.47668e-05
21	Blastococcus	0	1039.P.Abraao.SB	0.000940102
1	Blastomonas	0	1039.P.Abraao.SB	4.47668e-05
1	Blautia	0.555556	1039.P.Abraao.SB	4.47668e-05
1	Bosea	0.285714	1039.P.Abraao.SB	4.47668e-05
178	Boseongicola	0	1039.P.Abraao.SB	0.00796848
53	Bradyrhizobium	0	1039.P.Abraao.SB	0.00237264
2	Brevibacillus	0.291667	1039.P.Abraao.SB	8.95335e-05
1	Brevundimonas	0	1039.P.Abraao.SB	4.47668e-05
5	Burkholderia	0.120763	1039.P.Abraao.SB	0.000223834
46	Bythopirellula	1	1039.P.Abraao.SB	0.00205927
100	Caldithrix	1	1039.P.Abraao.SB	0.00447668
90	Candidatus Amoebophilus	0	1039.P.Abraao.SB	0.00402901
12	Candidatus Koribacter	0	1039.P.Abraao.SB	0.000537201
38	Candidatus Solibacter	0	1039.P.Abraao.SB	0.00170114
1	Candidatus Xiphinematobacter	0	1039.P.Abraao.SB	4.47668e-05
1	Caulobacter	0	1039.P.Abraao.SB	4.47668e-05
104	Celeribacter	0.4	1039.P.Abraao.SB	0.00465574
1	Cellulophaga	0	1039.P.Abraao.SB	4.47668e-05
5	Cellulosimicrobium	0	1039.P.Abraao.SB	0.000223834
9	Chroococcidiopsis	1	1039.P.Abraao.SB	0.000402901
1	Chthonomonas	0	1039.P.Abraao.SB	4.47668e-05
4	Cloacibacterium	0	1039.P.Abraao.SB	0.000179067
18	Cohaesibacter	1	1039.P.Abraao.SB	0.000805802
1	Collinsella	0	1039.P.Abraao.SB	4.47668e-05
4	Colwellia	0.375	1039.P.Abraao.SB	0.000179067
2	Comamonas	0.25	1039.P.Abraao.SB	8.95335e-05
1	Congregibacter	0	1039.P.Abraao.SB	4.47668e-05
176	Coxiella	0.00925926	1039.P.Abraao.SB	0.00787895
28	Cyanobacterium	1	1039.P.Abraao.SB	0.00125347
2	Cyanothece	1	1039.P.Abraao.SB	8.95335e-05
8	Cyclobacterium	0	1039.P.Abraao.SB	0.000358134
59	Cycloclasticus	0.333333	1039.P.Abraao.SB	0.00264124
1	Cytophaga	0	1039.P.Abraao.SB	4.47668e-05
1	Echinicola	0.8	1039.P.Abraao.SB	4.47668e-05
3	Edaphobacter	0.5	1039.P.Abraao.SB	0.0001343
4	Endozoicomonas	1	1039.P.Abraao.SB	0.000179067
2	Enterobacter	0.174164	1039.P.Abraao.SB	8.95335e-05
1	Epibacterium	0	1039.P.Abraao.SB	4.47668e-05
1	Erysipelothrix	0	1039.P.Abraao.SB	4.47668e-05
577	Erythrobacter	0	1039.P.Abraao.SB	0.0258304
241	Euzebya	1	1039.P.Abraao.SB	0.0107888
1	Exiguobacterium	0.181818	1039.P.Abraao.SB	4.47668e-05
5	Fabibacter	0	1039.P.Abraao.SB	0.000223834
2	Ferrimonas	0.5	1039.P.Abraao.SB	8.95335e-05
1	Ferriphaselus	0	1039.P.Abraao.SB	4.47668e-05
2312	Filomicrobium	1	1039.P.Abraao.SB	0.103501
1	Flagellimonas	0	1039.P.Abraao.SB	4.47668e-05
2	Flavisolibacter	0	1039.P.Abraao.SB	8.95335e-05
4	Flavobacterium	0.396429	1039.P.Abraao.SB	0.000179067
3	Fluviicola	0.5	1039.P.Abraao.SB	0.0001343
3	Frankia	0.666667	1039.P.Abraao.SB	0.0001343
2	Frigoribacterium	0	1039.P.Abraao.SB	8.95335e-05
1	Fusobacterium	0.821528	1039.P.Abraao.SB	4.47668e-05
37	Gemmatimonas	0	1039.P.Abraao.SB	0.00165637
46	Gemmobacter	1	1039.P.Abraao.SB	0.00205927
9	Geobacillus	0.840278	1039.P.Abraao.SB	0.000402901
7	Geobacter	0.673077	1039.P.Abraao.SB	0.000313367
13	Geodermatophilus	0	1039.P.Abraao.SB	0.000581968
310	Gilvibacter	0	1039.P.Abraao.SB	0.0138777
73	Glaciecola	0	1039.P.Abraao.SB	0.00326797
4	Gordonia	0.1875	1039.P.Abraao.SB	0.000179067
45	Gramella	0.166667	1039.P.Abraao.SB	0.0020145
5	Granulicella	0.25	1039.P.Abraao.SB	0.000223834
879	Granulosicoccus	0	1039.P.Abraao.SB	0.03935
1	Grimontia	0	1039.P.Abraao.SB	4.47668e-05
1	Haematobacter	1	1039.P.Abraao.SB	4.47668e-05
65	Hahella	0.5	1039.P.Abraao.SB	0.00290984
398	Haliangium	1	1039.P.Abraao.SB	0.0178172
140	Halioglobus	0	1039.P.Abraao.SB	0.00626735
2	Haliscomenobacter	1	1039.P.Abraao.SB	8.95335e-05
2	Halobacillus	0	1039.P.Abraao.SB	8.95335e-05
41	Halobacteriovorax	0	1039.P.Abraao.SB	0.00183544
38	Halomonas	0.64539	1039.P.Abraao.SB	0.00170114
1	Halothiobacillus	1	1039.P.Abraao.SB	4.47668e-05
1	Herminiimonas	0	1039.P.Abraao.SB	4.47668e-05
3	Hirschia	0	1039.P.Abraao.SB	0.0001343
2	Hoeflea	0	1039.P.Abraao.SB	8.95335e-05
1	Hydrogenophaga	0.222222	1039.P.Abraao.SB	4.47668e-05
140	Hyphomicrobium	0.333333	1039.P.Abraao.SB	0.00626735
11	Idiomarina	0	1039.P.Abraao.SB	0.000492434
13	Jannaschia	0	1039.P.Abraao.SB	0.000581968
3	Jatrophihabitans	0	1039.P.Abraao.SB	0.0001343
24	Jeotgalibacillus	0	1039.P.Abraao.SB	0.0010744
424	Kangiella	0	1039.P.Abraao.SB	0.0189811
5	Ketogulonicigenium	0.5	1039.P.Abraao.SB	0.000223834
1	Kineococcus	0	1039.P.Abraao.SB	4.47668e-05
2	Klebsiella	0.193724	1039.P.Abraao.SB	8.95335e-05
9	Kocuria	0.0909091	1039.P.Abraao.SB	0.000402901
19	Kordiimonas	0	1039.P.Abraao.SB	0.000850569
4	Labrenzia	0	1039.P.Abraao.SB	0.000179067
1	Lactobacillus	0.624971	1039.P.Abraao.SB	4.47668e-05
6	Legionella	0.0516502	1039.P.Abraao.SB	0.000268601
3	Leifsonia	0	1039.P.Abraao.SB	0.0001343
1	Leisingera	0	1039.P.Abraao.SB	4.47668e-05
1	Leptolyngbya	0.8	1039.P.Abraao.SB	4.47668e-05
8	Leptospirillum	0.333333	1039.P.Abraao.SB	0.000358134
7	Leptotrichia	0.75	1039.P.Abraao.SB	0.000313367
1	Leucobacter	0.333333	1039.P.Abraao.SB	4.47668e-05
159	Limnobacter	0	1039.P.Abraao.SB	0.00711792
9	Luteibacter	0	1039.P.Abraao.SB	0.000402901
18	Luteimonas	0	1039.P.Abraao.SB	0.000805802
7	Luteolibacter	1	1039.P.Abraao.SB	0.000313367
7	Lysinibacillus	0.239286	1039.P.Abraao.SB	0.000313367
16	Lysobacter	0	1039.P.Abraao.SB	0.000716268
31	Magnetospira	1	1039.P.Abraao.SB	0.00138777
6	Maricaulis	0	1039.P.Abraao.SB	0.000268601
26	Marinobacter	0.176471	1039.P.Abraao.SB	0.00116394
36	Marinobacterium	0.5	1039.P.Abraao.SB	0.0016116
3	Marinomonas	0.642857	1039.P.Abraao.SB	0.0001343
1	Marinovum	1	1039.P.Abraao.SB	4.47668e-05
203	Mariprofundus	0	1039.P.Abraao.SB	0.00908765
33	Maritalea	0	1039.P.Abraao.SB	0.0014773
1	Marivirga	0	1039.P.Abraao.SB	4.47668e-05
24	Marmoricola	0	1039.P.Abraao.SB	0.0010744
4	Massilia	0	1039.P.Abraao.SB	0.000179067
745	Mesorhizobium	0.0540541	1039.P.Abraao.SB	0.0333512
11	Methylobacterium	0.25	1039.P.Abraao.SB	0.000492434
5	Methylocaldum	1	1039.P.Abraao.SB	0.000223834
1	Methyloceanibacter	0	1039.P.Abraao.SB	4.47668e-05
1	Methylomicrobium	1	1039.P.Abraao.SB	4.47668e-05
36	Methylomonas	1	1039.P.Abraao.SB	0.0016116
97	Methylophaga	1	1039.P.Abraao.SB	0.00434238
5	Methylosinus	0.5	1039.P.Abraao.SB	0.000223834
37	Microbulbifer	0.1	1039.P.Abraao.SB	0.00165637
7	Microvirga	0.333333	1039.P.Abraao.SB	0.000313367
2	Moraxella	0.857143	1039.P.Abraao.SB	8.95335e-05
12	Mucilaginibacter	0.153846	1039.P.Abraao.SB	0.000537201
6	Muricauda	0	1039.P.Abraao.SB	0.000268601
28	Muriicola	0	1039.P.Abraao.SB	0.00125347
1	Mycobacterium	0.148939	1039.P.Abraao.SB	4.47668e-05
6	Neptunomonas	0.666667	1039.P.Abraao.SB	0.000268601
1	Nibribacter	0	1039.P.Abraao.SB	4.47668e-05
29	Nitratireductor	0	1039.P.Abraao.SB	0.00129824
1174	Nitrosococcus	1	1039.P.Abraao.SB	0.0525562
12	Nitrosomonas	0.875	1039.P.Abraao.SB	0.000537201
1	Nitrosospira	0.666667	1039.P.Abraao.SB	4.47668e-05
535	Nitrospira	0.571429	1039.P.Abraao.SB	0.0239502
58	Nocardioides	0.107143	1039.P.Abraao.SB	0.00259647
1	Nordella	1	1039.P.Abraao.SB	4.47668e-05
28	Novosphingobium	0	1039.P.Abraao.SB	0.00125347
33	Oceanicola	0	1039.P.Abraao.SB	0.0014773
11	Oceanimonas	0	1039.P.Abraao.SB	0.000492434
6	Octadecabacter	0	1039.P.Abraao.SB	0.000268601
12	Oleiphilus	0	1039.P.Abraao.SB	0.000537201
1	Opitutus	0	1039.P.Abraao.SB	4.47668e-05
13	Ornithinimicrobium	0	1039.P.Abraao.SB	0.000581968
1	Ottowia	1	1039.P.Abraao.SB	4.47668e-05
31	Owenweeksia	0	1039.P.Abraao.SB	0.00138777
8	Paenibacillus	0.408962	1039.P.Abraao.SB	0.000358134
17	Pantoea	0.0714286	1039.P.Abraao.SB	0.000761035
55	Paraglaciecola	0	1039.P.Abraao.SB	0.00246217
31	Parasphingopyxis	0	1039.P.Abraao.SB	0.00138777
463	Parvularcula	1	1039.P.Abraao.SB	0.020727
5	Paucimonas	0	1039.P.Abraao.SB	0.000223834
5	Pedobacter	0.133333	1039.P.Abraao.SB	0.000223834
11	Pelobacter	0.75	1039.P.Abraao.SB	0.000492434
2	Pelosinus	0	1039.P.Abraao.SB	8.95335e-05
13	Peptoclostridium	0	1039.P.Abraao.SB	0.000581968
2	Phenylobacterium	0	1039.P.Abraao.SB	8.95335e-05
17	Photobacterium	0.444444	1039.P.Abraao.SB	0.000761035
1	Phreatobacter	0.333333	1039.P.Abraao.SB	4.47668e-05
82	Pirellula	0.5	1039.P.Abraao.SB	0.00367087
416	Planctomyces	0.5	1039.P.Abraao.SB	0.018623
3	Planomicrobium	0	1039.P.Abraao.SB	0.0001343
6	Pleomorphomonas	0.5	1039.P.Abraao.SB	0.000268601
1270	Pleurocapsa	1	1039.P.Abraao.SB	0.0568538
2	Polaribacter	0.214286	1039.P.Abraao.SB	8.95335e-05
1	Polaromonas	0	1039.P.Abraao.SB	4.47668e-05
23	Pontibacillus	0	1039.P.Abraao.SB	0.00102964
59	Pontibacter	0.333333	1039.P.Abraao.SB	0.00264124
13	Porphyrobacter	0.2	1039.P.Abraao.SB	0.000581968
6	Porphyromonas	1	1039.P.Abraao.SB	0.000268601
11	Prochlorococcus	0	1039.P.Abraao.SB	0.000492434
76	Pseudoalteromonas	0.197872	1039.P.Abraao.SB	0.00340227
27	Pseudolabrys	0	1039.P.Abraao.SB	0.0012087
19	Pseudomonas	0.0600604	1039.P.Abraao.SB	0.000850569
12	Pseudonocardia	0	1039.P.Abraao.SB	0.000537201
85	Pseudorhodobacter	0	1039.P.Abraao.SB	0.00380518
2	Pseudovibrio	0	1039.P.Abraao.SB	8.95335e-05
2	Psychrobacter	0.388889	1039.P.Abraao.SB	8.95335e-05
5	Psychroflexus	1	1039.P.Abraao.SB	0.000223834
21	Psychromonas	0.5	1039.P.Abraao.SB	0.000940102
13	Ralstonia	0.198611	1039.P.Abraao.SB	0.000581968
40	Ramlibacter	0.25	1039.P.Abraao.SB	0.00179067
1	Reinekea	0	1039.P.Abraao.SB	4.47668e-05
3	Rheinheimera	0.333333	1039.P.Abraao.SB	0.0001343
111	Rhizobium	0.0384615	1039.P.Abraao.SB	0.00496911
30	Rhodanobacter	0	1039.P.Abraao.SB	0.001343
8	Rhodobacter	0.45	1039.P.Abraao.SB	0.000358134
2	Rhodoblastus	1	1039.P.Abraao.SB	8.95335e-05
1	Rhodococcus	0.0731707	1039.P.Abraao.SB	4.47668e-05
24	Rhodomicrobium	1	1039.P.Abraao.SB	0.0010744
762	Rhodopirellula	0	1039.P.Abraao.SB	0.0341123
50	Rhodoplanes	0	1039.P.Abraao.SB	0.00223834
153	Rhodovulum	1	1039.P.Abraao.SB	0.00684932
125	Robiginitalea	0	1039.P.Abraao.SB	0.00559585
1	Romboutsia	0.666667	1039.P.Abraao.SB	4.47668e-05
2	Roseateles	0	1039.P.Abraao.SB	8.95335e-05
611	Roseibacterium	0	1039.P.Abraao.SB	0.0273525
560	Roseivivax	0	1039.P.Abraao.SB	0.0250694
313	Roseovarius	0	1039.P.Abraao.SB	0.014012
1	Rubrobacter	0.6	1039.P.Abraao.SB	4.47668e-05
44	Ruegeria	0.2	1039.P.Abraao.SB	0.00196974
1	Rufibacter	0	1039.P.Abraao.SB	4.47668e-05
1	Sagittula	0	1039.P.Abraao.SB	4.47668e-05
1	Salegentibacter	0.5	1039.P.Abraao.SB	4.47668e-05
5	Salinisphaera	0	1039.P.Abraao.SB	0.000223834
4	Salinivibrio	0.666667	1039.P.Abraao.SB	0.000179067
32	Sandaracinus	0	1039.P.Abraao.SB	0.00143254
469	Sedimenticola	1	1039.P.Abraao.SB	0.0209956
1	Serinicoccus	0	1039.P.Abraao.SB	4.47668e-05
3	Serratia	0.128115	1039.P.Abraao.SB	0.0001343
20	Shewanella	0.20562	1039.P.Abraao.SB	0.000895335
1	Shinella	1	1039.P.Abraao.SB	4.47668e-05
1	Sideroxydans	0	1039.P.Abraao.SB	4.47668e-05
17	Simiduia	0	1039.P.Abraao.SB	0.000761035
7	Simkania	0	1039.P.Abraao.SB	0.000313367
1	Simplicispira	0	1039.P.Abraao.SB	4.47668e-05
1	Sinomonas	0	1039.P.Abraao.SB	4.47668e-05
14	Skermanella	1	1039.P.Abraao.SB	0.000626735
1	Sphaerotilus	1	1039.P.Abraao.SB	4.47668e-05
5	Sphingobium	0.24	1039.P.Abraao.SB	0.000223834
61	Sphingomonas	0.0888889	1039.P.Abraao.SB	0.00273077
180	Sphingopyxis	0.0666667	1039.P.Abraao.SB	0.00805802
4	Sphingorhabdus	0	1039.P.Abraao.SB	0.000179067
54	Spongiibacter	0	1039.P.Abraao.SB	0.00241741
46	Sporosarcina	0.125	1039.P.Abraao.SB	0.00205927
23	Staphylococcus	0.311514	1039.P.Abraao.SB	0.00102964
5	Streptococcus	0.57981	1039.P.Abraao.SB	0.000223834
6	Streptomyces	0.438279	1039.P.Abraao.SB	0.000268601
2	Sulfitobacter	0.0833333	1039.P.Abraao.SB	8.95335e-05
3	Sulfuritalea	1	1039.P.Abraao.SB	0.0001343
4	Sulfurospirillum	0.363636	1039.P.Abraao.SB	0.000179067
3	Sulfurovum	0.666667	1039.P.Abraao.SB	0.0001343
9	Sutterella	0.5	1039.P.Abraao.SB	0.000402901
109	Synechococcus	0.167164	1039.P.Abraao.SB	0.00487958
3	Tabrizicola	0	1039.P.Abraao.SB	0.0001343
4	Tamlana	1	1039.P.Abraao.SB	0.000179067
1	Tateyamaria	0	1039.P.Abraao.SB	4.47668e-05
454	Tenacibaculum	0.214286	1039.P.Abraao.SB	0.0203241
3	Teredinibacter	1	1039.P.Abraao.SB	0.0001343
19	Thalassobius	0	1039.P.Abraao.SB	0.000850569
10	Thalassolituus	0.333333	1039.P.Abraao.SB	0.000447668
10	Thalassospira	0	1039.P.Abraao.SB	0.000447668
12	Thalassotalea	0	1039.P.Abraao.SB	0.000537201
2	Thauera	0.833333	1039.P.Abraao.SB	8.95335e-05
7	Thioalkalivibrio	0.8	1039.P.Abraao.SB	0.000313367
150	Thioclava	0	1039.P.Abraao.SB	0.00671501
1	Thioflavicoccus	1	1039.P.Abraao.SB	4.47668e-05
1	Thiohalobacter	1	1039.P.Abraao.SB	4.47668e-05
10	Thiolapillus	1	1039.P.Abraao.SB	0.000447668
1189	Thiomicrospira	0.333333	1039.P.Abraao.SB	0.0532277
2	Thiothrix	1	1039.P.Abraao.SB	8.95335e-05
280	Truepera	1	1039.P.Abraao.SB	0.0125347
29	Tumebacillus	1	1039.P.Abraao.SB	0.00129824
3	Turneriella	0	1039.P.Abraao.SB	0.0001343
39	Variibacter	0	1039.P.Abraao.SB	0.0017459
5	Variovorax	0.285714	1039.P.Abraao.SB	0.000223834
1	Veillonella	0.966667	1039.P.Abraao.SB	4.47668e-05
215	Vibrio	0.213734	1039.P.Abraao.SB	0.00962485
2	Virgibacillus	0.222222	1039.P.Abraao.SB	8.95335e-05
1	Waddlia	0	1039.P.Abraao.SB	4.47668e-05
1	Wenyingzhuangia	0	1039.P.Abraao.SB	4.47668e-05
54	Winogradskyella	0.125	1039.P.Abraao.SB	0.00241741
8	Xanthomonas	0.383588	1039.P.Abraao.SB	0.000358134
1	Yangia	0	1039.P.Abraao.SB	4.47668e-05
1	Zoogloea	0	1039.P.Abraao.SB	4.47668e-05
111	Achromobacter	0.138095	1039.P.Abraao.SA.	0.00512607
16	Acidiferrobacter	1	1039.P.Abraao.SA.	0.000738894
15	Acidovorax	0.44958	1039.P.Abraao.SA.	0.000692713
45	Acinetobacter	0.367588	1039.P.Abraao.SA.	0.00207814
4	Actinomyces	0.796875	1039.P.Abraao.SA.	0.000184723
6	Adhaeribacter	0	1039.P.Abraao.SA.	0.000277085
11	Aeromonas	0.145128	1039.P.Abraao.SA.	0.000507989
1	Agrococcus	0	1039.P.Abraao.SA.	4.61808e-05
1	Agromyces	0	1039.P.Abraao.SA.	4.61808e-05
32	Alcanivorax	0.375	1039.P.Abraao.SA.	0.00147779
29	Algibacter	0	1039.P.Abraao.SA.	0.00133924
4	Algoriphagus	0.333333	1039.P.Abraao.SA.	0.000184723
63	Alicycliphilus	1	1039.P.Abraao.SA.	0.00290939
1167	Aliivibrio	0.333333	1039.P.Abraao.SA.	0.053893
30	Alkalilimnicola	1	1039.P.Abraao.SA.	0.00138543
756	Altererythrobacter	0	1039.P.Abraao.SA.	0.0349127
1	Alteromonas	0.222222	1039.P.Abraao.SA.	4.61808e-05
229	Aminobacter	0	1039.P.Abraao.SA.	0.0105754
5	Amphritea	0	1039.P.Abraao.SA.	0.000230904
402	Anderseniella	0	1039.P.Abraao.SA.	0.0185647
2	Anoxybacillus	0.875	1039.P.Abraao.SA.	9.23617e-05
2	Antarctobacter	0	1039.P.Abraao.SA.	9.23617e-05
276	Aquabacterium	0	1039.P.Abraao.SA.	0.0127459
25	Aquicella	0	1039.P.Abraao.SA.	0.00115452
30	Aquimarina	0	1039.P.Abraao.SA.	0.00138543
2	Aureimonas	0	1039.P.Abraao.SA.	9.23617e-05
1	Aureitalea	0	1039.P.Abraao.SA.	4.61808e-05
250	Azoarcus	0.333333	1039.P.Abraao.SA.	0.0115452
25	Azospira	0	1039.P.Abraao.SA.	0.00115452
225	Bacillus	0.0762073	1039.P.Abraao.SA.	0.0103907
102	Bdellovibrio	0.166667	1039.P.Abraao.SA.	0.00471045
10	Bermanella	0	1039.P.Abraao.SA.	0.000461808
1	Blastococcus	0	1039.P.Abraao.SA.	4.61808e-05
21	Bosea	0.285714	1039.P.Abraao.SA.	0.000969798
88	Boseongicola	0	1039.P.Abraao.SA.	0.00406391
23	Bradyrhizobium	0	1039.P.Abraao.SA.	0.00106216
2	Brevundimonas	0	1039.P.Abraao.SA.	9.23617e-05
18	Burkholderia	0.120763	1039.P.Abraao.SA.	0.000831255
68	Bythopirellula	1	1039.P.Abraao.SA.	0.0031403
18	Caldithrix	1	1039.P.Abraao.SA.	0.000831255
3	Candidatus Accumulibacter	1	1039.P.Abraao.SA.	0.000138543
48	Candidatus Amoebophilus	0	1039.P.Abraao.SA.	0.00221668
3	Candidatus Aquiluna	0	1039.P.Abraao.SA.	0.000138543
8	Candidatus Nitrosopelagicus	0	1039.P.Abraao.SA.	0.000369447
77	Candidatus Nitrotoga	1	1039.P.Abraao.SA.	0.00355593
12	Candidatus Solibacter	0	1039.P.Abraao.SA.	0.00055417
1	Candidatus Xiphinematobacter	0	1039.P.Abraao.SA.	4.61808e-05
4	Caulobacter	0	1039.P.Abraao.SA.	0.000184723
61	Celeribacter	0.4	1039.P.Abraao.SA.	0.00281703
2	Cellulomonas	0.111111	1039.P.Abraao.SA.	9.23617e-05
3	Cenarchaeum	0	1039.P.Abraao.SA.	0.000138543
22	Chitinophaga	0.25	1039.P.Abraao.SA.	0.00101598
2	Chryseobacterium	0.440837	1039.P.Abraao.SA.	9.23617e-05
2	Chryseolinea	0	1039.P.Abraao.SA.	9.23617e-05
16	Cohaesibacter	1	1039.P.Abraao.SA.	0.000738894
9	Colwellia	0.375	1039.P.Abraao.SA.	0.000415628
30	Comamonas	0.25	1039.P.Abraao.SA.	0.00138543
1	Congregibacter	0	1039.P.Abraao.SA.	4.61808e-05
4	Coxiella	0.00925926	1039.P.Abraao.SA.	0.000184723
17	Croceicoccus	0	1039.P.Abraao.SA.	0.000785074
1	Curvibacter	1	1039.P.Abraao.SA.	4.61808e-05
2	Cyclobacterium	0	1039.P.Abraao.SA.	9.23617e-05
2	Cycloclasticus	0.333333	1039.P.Abraao.SA.	9.23617e-05
1	Cytophaga	0	1039.P.Abraao.SA.	4.61808e-05
2	Ectothiorhodospira	0.5	1039.P.Abraao.SA.	9.23617e-05
5	Endozoicomonas	1	1039.P.Abraao.SA.	0.000230904
3	Ensifer	0	1039.P.Abraao.SA.	0.000138543
15	Enterobacter	0.174164	1039.P.Abraao.SA.	0.000692713
3	Epibacterium	0	1039.P.Abraao.SA.	0.000138543
137	Erythrobacter	0	1039.P.Abraao.SA.	0.00632678
437	Euzebya	1	1039.P.Abraao.SA.	0.020181
7	Fabibacter	0	1039.P.Abraao.SA.	0.000323266
1504	Filomicrobium	1	1039.P.Abraao.SA.	0.069456
1	Flagellimonas	0	1039.P.Abraao.SA.	4.61808e-05
13	Flavobacterium	0.396429	1039.P.Abraao.SA.	0.000600351
16	Fluviicola	0.5	1039.P.Abraao.SA.	0.000738894
2	Formosa	0	1039.P.Abraao.SA.	9.23617e-05
2	Francisella	0.136792	1039.P.Abraao.SA.	9.23617e-05
8	Frankia	0.666667	1039.P.Abraao.SA.	0.000369447
4	Fusobacterium	0.821528	1039.P.Abraao.SA.	0.000184723
2	Gallionella	0	1039.P.Abraao.SA.	9.23617e-05
6	Gemmatimonas	0	1039.P.Abraao.SA.	0.000277085
68	Gemmobacter	1	1039.P.Abraao.SA.	0.0031403
28	Geoalkalibacter	1	1039.P.Abraao.SA.	0.00129306
7	Geobacillus	0.840278	1039.P.Abraao.SA.	0.000323266
1	Geobacter	0.673077	1039.P.Abraao.SA.	4.61808e-05
59	Geodermatophilus	0	1039.P.Abraao.SA.	0.00272467
307	Gilvibacter	0	1039.P.Abraao.SA.	0.0141775
1	Glaciecola	0	1039.P.Abraao.SA.	4.61808e-05
5	Gramella	0.166667	1039.P.Abraao.SA.	0.000230904
21	Granulicella	0.25	1039.P.Abraao.SA.	0.000969798
787	Granulosicoccus	0	1039.P.Abraao.SA.	0.0363443
159	Haematobacter	1	1039.P.Abraao.SA.	0.00734275
1	Hafnia	0.47619	1039.P.Abraao.SA.	4.61808e-05
2	Hahella	0.5	1039.P.Abraao.SA.	9.23617e-05
179	Haliangium	1	1039.P.Abraao.SA.	0.00826637
62	Halioglobus	0	1039.P.Abraao.SA.	0.00286321
4	Haliscomenobacter	1	1039.P.Abraao.SA.	0.000184723
52	Halobacteriovorax	0	1039.P.Abraao.SA.	0.0024014
9	Halomonas	0.64539	1039.P.Abraao.SA.	0.000415628
1	Herbaspirillum	0	1039.P.Abraao.SA.	4.61808e-05
11	Hirschia	0	1039.P.Abraao.SA.	0.000507989
28	Hoeflea	0	1039.P.Abraao.SA.	0.00129306
244	Hydrogenophaga	0.222222	1039.P.Abraao.SA.	0.0112681
220	Hyphomicrobium	0.333333	1039.P.Abraao.SA.	0.0101598
2	Ignavibacterium	1	1039.P.Abraao.SA.	9.23617e-05
1	Isosphaera	1	1039.P.Abraao.SA.	4.61808e-05
10	Jannaschia	0	1039.P.Abraao.SA.	0.000461808
9	Jatrophihabitans	0	1039.P.Abraao.SA.	0.000415628
62	Kangiella	0	1039.P.Abraao.SA.	0.00286321
1	Ketogulonicigenium	0.5	1039.P.Abraao.SA.	4.61808e-05
29	Kordiimonas	0	1039.P.Abraao.SA.	0.00133924
2	Labrenzia	0	1039.P.Abraao.SA.	9.23617e-05
1	Labrys	0	1039.P.Abraao.SA.	4.61808e-05
8	Leadbetterella	0	1039.P.Abraao.SA.	0.000369447
7	Legionella	0.0516502	1039.P.Abraao.SA.	0.000323266
2	Leifsonia	0	1039.P.Abraao.SA.	9.23617e-05
2	Leisingera	0	1039.P.Abraao.SA.	9.23617e-05
128	Leptothrix	1	1039.P.Abraao.SA.	0.00591115
4	Leucobacter	0.333333	1039.P.Abraao.SA.	0.000184723
133	Limnobacter	0	1039.P.Abraao.SA.	0.00614205
1	Litoricola	0	1039.P.Abraao.SA.	4.61808e-05
1	Luteibacter	0	1039.P.Abraao.SA.	4.61808e-05
15	Luteolibacter	1	1039.P.Abraao.SA.	0.000692713
1	Lutibacter	1	1039.P.Abraao.SA.	4.61808e-05
23	Lysobacter	0	1039.P.Abraao.SA.	0.00106216
3	Magnetospira	1	1039.P.Abraao.SA.	0.000138543
2	Maribacter	0.333333	1039.P.Abraao.SA.	9.23617e-05
1	Maribius	0	1039.P.Abraao.SA.	4.61808e-05
54	Marinobacter	0.176471	1039.P.Abraao.SA.	0.00249377
47	Marinobacterium	0.5	1039.P.Abraao.SA.	0.0021705
44	Marinomonas	0.642857	1039.P.Abraao.SA.	0.00203196
1	Marinovum	1	1039.P.Abraao.SA.	4.61808e-05
124	Mariprofundus	0	1039.P.Abraao.SA.	0.00572642
12	Maritalea	0	1039.P.Abraao.SA.	0.00055417
35	Marmoricola	0	1039.P.Abraao.SA.	0.00161633
3	Massilia	0	1039.P.Abraao.SA.	0.000138543
1	Mesoflavibacter	0	1039.P.Abraao.SA.	4.61808e-05
245	Mesorhizobium	0.0540541	1039.P.Abraao.SA.	0.0113143
21	Methylocaldum	1	1039.P.Abraao.SA.	0.000969798
1	Methylocystis	0.4	1039.P.Abraao.SA.	4.61808e-05
9	Methylomicrobium	1	1039.P.Abraao.SA.	0.000415628
4	Methylomonas	1	1039.P.Abraao.SA.	0.000184723
94	Methylophaga	1	1039.P.Abraao.SA.	0.004341
1	Methylosinus	0.5	1039.P.Abraao.SA.	4.61808e-05
2	Methylotenera	0	1039.P.Abraao.SA.	9.23617e-05
25	Methyloversatilis	0	1039.P.Abraao.SA.	0.00115452
1	Modestobacter	0	1039.P.Abraao.SA.	4.61808e-05
16	Mucilaginibacter	0.153846	1039.P.Abraao.SA.	0.000738894
1	Muricauda	0	1039.P.Abraao.SA.	4.61808e-05
65	Muriicola	0	1039.P.Abraao.SA.	0.00300175
1	Myxococcus	1	1039.P.Abraao.SA.	4.61808e-05
4	Neisseria	0.882155	1039.P.Abraao.SA.	0.000184723
15	Neptunomonas	0.666667	1039.P.Abraao.SA.	0.000692713
1	Nibribacter	0	1039.P.Abraao.SA.	4.61808e-05
19	Nitratireductor	0	1039.P.Abraao.SA.	0.000877436
5	Nitrincola	1	1039.P.Abraao.SA.	0.000230904
964	Nitrosococcus	1	1039.P.Abraao.SA.	0.0445183
57	Nitrosomonas	0.875	1039.P.Abraao.SA.	0.00263231
1	Nitrosospira	0.666667	1039.P.Abraao.SA.	4.61808e-05
921	Nitrospira	0.571429	1039.P.Abraao.SA.	0.0425326
126	Nocardioides	0.107143	1039.P.Abraao.SA.	0.00581879
1	Nonlabens	0.2	1039.P.Abraao.SA.	4.61808e-05
4	Nordella	1	1039.P.Abraao.SA.	0.000184723
28	Noviherbaspirillum	0	1039.P.Abraao.SA.	0.00129306
78	Novosphingobium	0	1039.P.Abraao.SA.	0.00360211
10	Oceanicoccus	0	1039.P.Abraao.SA.	0.000461808
3	Oceanicola	0	1039.P.Abraao.SA.	0.000138543
2	Ochrobactrum	0	1039.P.Abraao.SA.	9.23617e-05
2	Octadecabacter	0	1039.P.Abraao.SA.	9.23617e-05
143	Owenweeksia	0	1039.P.Abraao.SA.	0.00660386
2	Paenibacillus	0.408962	1039.P.Abraao.SA.	9.23617e-05
16	Paraglaciecola	0	1039.P.Abraao.SA.	0.000738894
14	Parasphingopyxis	0	1039.P.Abraao.SA.	0.000646532
1073	Parvularcula	1	1039.P.Abraao.SA.	0.049552
39	Paucimonas	0	1039.P.Abraao.SA.	0.00180105
1	Pedobacter	0.133333	1039.P.Abraao.SA.	4.61808e-05
2	Pelagibacterium	0	1039.P.Abraao.SA.	9.23617e-05
6	Pelobacter	0.75	1039.P.Abraao.SA.	0.000277085
1	Phenylobacterium	0	1039.P.Abraao.SA.	4.61808e-05
69	Pirellula	0.5	1039.P.Abraao.SA.	0.00318648
359	Planctomyces	0.5	1039.P.Abraao.SA.	0.0165789
1	Planktomarina	0	1039.P.Abraao.SA.	4.61808e-05
1	Planomicrobium	0	1039.P.Abraao.SA.	4.61808e-05
29	Pleomorphomonas	0.5	1039.P.Abraao.SA.	0.00133924
325	Pleurocapsa	1	1039.P.Abraao.SA.	0.0150088
38	Polaribacter	0.214286	1039.P.Abraao.SA.	0.00175487
31	Polynucleobacter	0	1039.P.Abraao.SA.	0.00143161
10	Pontibacillus	0	1039.P.Abraao.SA.	0.000461808
21	Pontibacter	0.333333	1039.P.Abraao.SA.	0.000969798
388	Porphyrobacter	0.2	1039.P.Abraao.SA.	0.0179182
19	Prochlorococcus	0	1039.P.Abraao.SA.	0.000877436
102	Pseudoalteromonas	0.197872	1039.P.Abraao.SA.	0.00471045
4	Pseudolabrys	0	1039.P.Abraao.SA.	0.000184723
25	Pseudomonas	0.0600604	1039.P.Abraao.SA.	0.00115452
16	Pseudonocardia	0	1039.P.Abraao.SA.	0.000738894
1343	Pseudorhodobacter	0	1039.P.Abraao.SA.	0.0620209
1	Pseudoxanthomonas	0.25	1039.P.Abraao.SA.	4.61808e-05
4	Psychrobacter	0.388889	1039.P.Abraao.SA.	0.000184723
8	Psychromonas	0.5	1039.P.Abraao.SA.	0.000369447
6	Ramlibacter	0.25	1039.P.Abraao.SA.	0.000277085
3	Rheinheimera	0.333333	1039.P.Abraao.SA.	0.000138543
1	Rhizobacter	0	1039.P.Abraao.SA.	4.61808e-05
48	Rhizobium	0.0384615	1039.P.Abraao.SA.	0.00221668
3	Rhodanobacter	0	1039.P.Abraao.SA.	0.000138543
146	Rhodobacter	0.45	1039.P.Abraao.SA.	0.0067424
26	Rhodoblastus	1	1039.P.Abraao.SA.	0.0012007
2	Rhodocytophaga	0	1039.P.Abraao.SA.	9.23617e-05
1	Rhodoferax	0.285714	1039.P.Abraao.SA.	4.61808e-05
8	Rhodomicrobium	1	1039.P.Abraao.SA.	0.000369447
523	Rhodopirellula	0	1039.P.Abraao.SA.	0.0241526
29	Rhodoplanes	0	1039.P.Abraao.SA.	0.00133924
220	Rhodovulum	1	1039.P.Abraao.SA.	0.0101598
52	Robiginitalea	0	1039.P.Abraao.SA.	0.0024014
15	Roseateles	0	1039.P.Abraao.SA.	0.000692713
496	Roseibacterium	0	1039.P.Abraao.SA.	0.0229057
240	Roseivivax	0	1039.P.Abraao.SA.	0.0110834
1	Roseobacter	0	1039.P.Abraao.SA.	4.61808e-05
2	Roseomonas	0.666667	1039.P.Abraao.SA.	9.23617e-05
178	Roseovarius	0	1039.P.Abraao.SA.	0.00822019
1	Rubrobacter	0.6	1039.P.Abraao.SA.	4.61808e-05
6	Ruegeria	0.2	1039.P.Abraao.SA.	0.000277085
1	Sagittula	0	1039.P.Abraao.SA.	4.61808e-05
1	Salinibacter	0.222222	1039.P.Abraao.SA.	4.61808e-05
1	Salinivibrio	0.666667	1039.P.Abraao.SA.	4.61808e-05
66	Sandaracinus	0	1039.P.Abraao.SA.	0.00304794
131	Sedimenticola	1	1039.P.Abraao.SA.	0.00604969
1	Sedimentitalea	0	1039.P.Abraao.SA.	4.61808e-05
1	Sediminicola	0	1039.P.Abraao.SA.	4.61808e-05
1	Serratia	0.128115	1039.P.Abraao.SA.	4.61808e-05
2	Shewanella	0.20562	1039.P.Abraao.SA.	9.23617e-05
2	Shinella	1	1039.P.Abraao.SA.	9.23617e-05
25	Simiduia	0	1039.P.Abraao.SA.	0.00115452
9	Simplicispira	0	1039.P.Abraao.SA.	0.000415628
3	Skermanella	1	1039.P.Abraao.SA.	0.000138543
5	Sphingobium	0.24	1039.P.Abraao.SA.	0.000230904
112	Sphingomonas	0.0888889	1039.P.Abraao.SA.	0.00517225
208	Sphingopyxis	0.0666667	1039.P.Abraao.SA.	0.00960562
6	Sphingorhabdus	0	1039.P.Abraao.SA.	0.000277085
7	Spongiibacter	0	1039.P.Abraao.SA.	0.000323266
45	Staphylococcus	0.311514	1039.P.Abraao.SA.	0.00207814
1	Stigmatella	0	1039.P.Abraao.SA.	4.61808e-05
5	Streptococcus	0.57981	1039.P.Abraao.SA.	0.000230904
6	Streptomyces	0.438279	1039.P.Abraao.SA.	0.000277085
54	Sulfitobacter	0.0833333	1039.P.Abraao.SA.	0.00249377
2	Sulfuricella	0	1039.P.Abraao.SA.	9.23617e-05
2	Sulfuritalea	1	1039.P.Abraao.SA.	9.23617e-05
29	Sutterella	0.5	1039.P.Abraao.SA.	0.00133924
46	Synechococcus	0.167164	1039.P.Abraao.SA.	0.00212432
1	Syntrophus	1	1039.P.Abraao.SA.	4.61808e-05
1	Tabrizicola	0	1039.P.Abraao.SA.	4.61808e-05
1	Tamlana	1	1039.P.Abraao.SA.	4.61808e-05
41	Tenacibaculum	0.214286	1039.P.Abraao.SA.	0.00189341
5	Teredinibacter	1	1039.P.Abraao.SA.	0.000230904
1	Tetrasphaera	0	1039.P.Abraao.SA.	4.61808e-05
4	Thalassobius	0	1039.P.Abraao.SA.	0.000184723
27	Thalassospira	0	1039.P.Abraao.SA.	0.00124688
106	Thalassotalea	0	1039.P.Abraao.SA.	0.00489517
16	Thauera	0.833333	1039.P.Abraao.SA.	0.000738894
13	Thioalkalivibrio	0.8	1039.P.Abraao.SA.	0.000600351
2	Thiobacillus	0.5	1039.P.Abraao.SA.	9.23617e-05
15	Thioclava	0	1039.P.Abraao.SA.	0.000692713
5	Thiolapillus	1	1039.P.Abraao.SA.	0.000230904
1642	Thiomicrospira	0.333333	1039.P.Abraao.SA.	0.0758289
2	Thiothrix	1	1039.P.Abraao.SA.	9.23617e-05
206	Truepera	1	1039.P.Abraao.SA.	0.00951325
1	Turneriella	0	1039.P.Abraao.SA.	4.61808e-05
7	Undibacterium	0.25	1039.P.Abraao.SA.	0.000323266
35	Variibacter	0	1039.P.Abraao.SA.	0.00161633
14	Variovorax	0.285714	1039.P.Abraao.SA.	0.000646532
244	Vibrio	0.213734	1039.P.Abraao.SA.	0.0112681
2	Vitreoscilla	0.5	1039.P.Abraao.SA.	9.23617e-05
22	Winogradskyella	0.125	1039.P.Abraao.SA.	0.00101598
1	Xylophilus	0	1039.P.Abraao.SA.	4.61808e-05
3	Zoogloea	0	1039.P.Abraao.SA.	0.000138543
2	Acholeplasma	0.166667	1039.I.Fundao.SB	8.7831e-05
87	Achromobacter	0.138095	1039.I.Fundao.SB	0.00382065
8	Acidiferrobacter	1	1039.I.Fundao.SB	0.000351324
3	Acidothermus	1	1039.I.Fundao.SB	0.000131747
10	Acidovorax	0.44958	1039.I.Fundao.SB	0.000439155
50	Acinetobacter	0.367588	1039.I.Fundao.SB	0.00219578
2	Adhaeribacter	0	1039.I.Fundao.SB	8.7831e-05
1	Aequorivita	0	1039.I.Fundao.SB	4.39155e-05
9	Aeromonas	0.145128	1039.I.Fundao.SB	0.00039524
1	Agrococcus	0	1039.I.Fundao.SB	4.39155e-05
1	Agromyces	0	1039.I.Fundao.SB	4.39155e-05
71	Alcanivorax	0.375	1039.I.Fundao.SB	0.003118
34	Algibacter	0	1039.I.Fundao.SB	0.00149313
5	Algoriphagus	0.333333	1039.I.Fundao.SB	0.000219578
1	Aliivibrio	0.333333	1039.I.Fundao.SB	4.39155e-05
4	Alkaliphilus	0.5	1039.I.Fundao.SB	0.000175662
89	Altererythrobacter	0	1039.I.Fundao.SB	0.00390848
44	Alteromonas	0.222222	1039.I.Fundao.SB	0.00193228
5	Aminobacter	0	1039.I.Fundao.SB	0.000219578
169	Amphritea	0	1039.I.Fundao.SB	0.00742172
3	Anaerolinea	1	1039.I.Fundao.SB	0.000131747
562	Anderseniella	0	1039.I.Fundao.SB	0.0246805
1	Aquabacterium	0	1039.I.Fundao.SB	4.39155e-05
28	Arcobacter	0.58547	1039.I.Fundao.SB	0.00122963
1	Arenibacter	0	1039.I.Fundao.SB	4.39155e-05
1	Arthrobacter	0	1039.I.Fundao.SB	4.39155e-05
2	Arthrospira	1	1039.I.Fundao.SB	8.7831e-05
2	Atopobium	0	1039.I.Fundao.SB	8.7831e-05
1	Aureimonas	0	1039.I.Fundao.SB	4.39155e-05
14	Aureitalea	0	1039.I.Fundao.SB	0.000614817
3	Azoarcus	0.333333	1039.I.Fundao.SB	0.000131747
4	Azospira	0	1039.I.Fundao.SB	0.000175662
4	Azotobacter	0.666667	1039.I.Fundao.SB	0.000175662
11	Bacillus	0.0762073	1039.I.Fundao.SB	0.000483071
1	Bacteroides	0.385022	1039.I.Fundao.SB	4.39155e-05
53	Bdellovibrio	0.166667	1039.I.Fundao.SB	0.00232752
8	Bergeyella	1	1039.I.Fundao.SB	0.000351324
4	Bifidobacterium	0.709707	1039.I.Fundao.SB	0.000175662
1	Blautia	0.555556	1039.I.Fundao.SB	4.39155e-05
1	Boseongicola	0	1039.I.Fundao.SB	4.39155e-05
9	Bradyrhizobium	0	1039.I.Fundao.SB	0.00039524
8	Bythopirellula	1	1039.I.Fundao.SB	0.000351324
465	Caldithrix	1	1039.I.Fundao.SB	0.0204207
172	Candidatus Amoebophilus	0	1039.I.Fundao.SB	0.00755347
4	Candidatus Aquiluna	0	1039.I.Fundao.SB	0.000175662
12	Candidatus Nitrotoga	1	1039.I.Fundao.SB	0.000526986
1	Candidatus Protochlamydia	0.5	1039.I.Fundao.SB	4.39155e-05
7	Candidatus Solibacter	0	1039.I.Fundao.SB	0.000307409
1	Candidatus Xiphinematobacter	0	1039.I.Fundao.SB	4.39155e-05
393	Celeribacter	0.4	1039.I.Fundao.SB	0.0172588
1	Cellulophaga	0	1039.I.Fundao.SB	4.39155e-05
2	Cellvibrio	0.4	1039.I.Fundao.SB	8.7831e-05
1	Chitinophaga	0.25	1039.I.Fundao.SB	4.39155e-05
2	Chroococcidiopsis	1	1039.I.Fundao.SB	8.7831e-05
16	Chryseobacterium	0.440837	1039.I.Fundao.SB	0.000702648
6	Cloacibacterium	0	1039.I.Fundao.SB	0.000263493
4	Cohaesibacter	1	1039.I.Fundao.SB	0.000175662
1	Collinsella	0	1039.I.Fundao.SB	4.39155e-05
10	Colwellia	0.375	1039.I.Fundao.SB	0.000439155
1	Comamonas	0.25	1039.I.Fundao.SB	4.39155e-05
46	Congregibacter	0	1039.I.Fundao.SB	0.00202011
83	Costertonia	0	1039.I.Fundao.SB	0.00364499
3	Coxiella	0.00925926	1039.I.Fundao.SB	0.000131747
1	Crinalium	1	1039.I.Fundao.SB	4.39155e-05
8	Croceicoccus	0	1039.I.Fundao.SB	0.000351324
1659	Cyanobacterium	1	1039.I.Fundao.SB	0.0728558
5	Cyanobium	0	1039.I.Fundao.SB	0.000219578
1	Cyclobacterium	0	1039.I.Fundao.SB	4.39155e-05
136	Cycloclasticus	0.333333	1039.I.Fundao.SB	0.00597251
3	Cytophaga	0	1039.I.Fundao.SB	0.000131747
1	Echinicola	0.8	1039.I.Fundao.SB	4.39155e-05
18	Ectothiorhodospira	0.5	1039.I.Fundao.SB	0.000790479
5	Endozoicomonas	1	1039.I.Fundao.SB	0.000219578
1	Ensifer	0	1039.I.Fundao.SB	4.39155e-05
1	Enterobacter	0.174164	1039.I.Fundao.SB	4.39155e-05
19	Epibacterium	0	1039.I.Fundao.SB	0.000834395
234	Erythrobacter	0	1039.I.Fundao.SB	0.0102762
1	Eubacterium	1	1039.I.Fundao.SB	4.39155e-05
14	Euzebya	1	1039.I.Fundao.SB	0.000614817
1	Faecalibacterium	0.75	1039.I.Fundao.SB	4.39155e-05
3	Ferrimonas	0.5	1039.I.Fundao.SB	0.000131747
283	Filomicrobium	1	1039.I.Fundao.SB	0.0124281
1	Flavisolibacter	0	1039.I.Fundao.SB	4.39155e-05
144	Flavobacterium	0.396429	1039.I.Fundao.SB	0.00632383
13	Fluviicola	0.5	1039.I.Fundao.SB	0.000570902
1	Formosa	0	1039.I.Fundao.SB	4.39155e-05
3	Francisella	0.136792	1039.I.Fundao.SB	0.000131747
3	Frigoribacterium	0	1039.I.Fundao.SB	0.000131747
2	Fusobacterium	0.821528	1039.I.Fundao.SB	8.7831e-05
1	Galbibacter	1	1039.I.Fundao.SB	4.39155e-05
2	Gemmatimonas	0	1039.I.Fundao.SB	8.7831e-05
114	Gemmobacter	1	1039.I.Fundao.SB	0.00500637
1	Geoalkalibacter	1	1039.I.Fundao.SB	4.39155e-05
6	Geobacter	0.673077	1039.I.Fundao.SB	0.000263493
1	Georgenia	0	1039.I.Fundao.SB	4.39155e-05
4	Geosporobacter	1	1039.I.Fundao.SB	0.000175662
417	Gilvibacter	0	1039.I.Fundao.SB	0.0183128
35	Glaciecola	0	1039.I.Fundao.SB	0.00153704
2	Granulicella	0.25	1039.I.Fundao.SB	8.7831e-05
5191	Granulosicoccus	0	1039.I.Fundao.SB	0.227965
2	Haematobacter	1	1039.I.Fundao.SB	8.7831e-05
13	Hahella	0.5	1039.I.Fundao.SB	0.000570902
56	Haliangium	1	1039.I.Fundao.SB	0.00245927
560	Halioglobus	0	1039.I.Fundao.SB	0.0245927
6	Haliscomenobacter	1	1039.I.Fundao.SB	0.000263493
32	Halobacteriovorax	0	1039.I.Fundao.SB	0.0014053
5	Halomonas	0.64539	1039.I.Fundao.SB	0.000219578
1	Halothiobacillus	1	1039.I.Fundao.SB	4.39155e-05
1	Hoeflea	0	1039.I.Fundao.SB	4.39155e-05
2	Hymenobacter	0.181818	1039.I.Fundao.SB	8.7831e-05
18	Hyphomicrobium	0.333333	1039.I.Fundao.SB	0.000790479
2	Hyphomonas	0	1039.I.Fundao.SB	8.7831e-05
8	Idiomarina	0	1039.I.Fundao.SB	0.000351324
29	Ignavibacterium	1	1039.I.Fundao.SB	0.00127355
63	Jannaschia	0	1039.I.Fundao.SB	0.00276668
323	Kangiella	0	1039.I.Fundao.SB	0.0141847
1	Kibdelosporangium	1	1039.I.Fundao.SB	4.39155e-05
1	Kocuria	0.0909091	1039.I.Fundao.SB	4.39155e-05
69	Kordiimonas	0	1039.I.Fundao.SB	0.00303017
25	Labrenzia	0	1039.I.Fundao.SB	0.00109789
1	Lachnoclostridium	0.6875	1039.I.Fundao.SB	4.39155e-05
7	Lautropia	1	1039.I.Fundao.SB	0.000307409
22	Leptolyngbya	0.8	1039.I.Fundao.SB	0.000966141
1	Leptospirillum	0.333333	1039.I.Fundao.SB	4.39155e-05
1	Leucobacter	0.333333	1039.I.Fundao.SB	4.39155e-05
7	Limnobacter	0	1039.I.Fundao.SB	0.000307409
1	Litoricola	0	1039.I.Fundao.SB	4.39155e-05
31	Luteolibacter	1	1039.I.Fundao.SB	0.00136138
16	Lutibacter	1	1039.I.Fundao.SB	0.000702648
2	Magnetospira	1	1039.I.Fundao.SB	8.7831e-05
18	Maribacter	0.333333	1039.I.Fundao.SB	0.000790479
2	Marichromatium	1	1039.I.Fundao.SB	8.7831e-05
49	Marinobacter	0.176471	1039.I.Fundao.SB	0.00215186
144	Marinobacterium	0.5	1039.I.Fundao.SB	0.00632383
2	Marinomonas	0.642857	1039.I.Fundao.SB	8.7831e-05
369	Mariprofundus	0	1039.I.Fundao.SB	0.0162048
2	Maritalea	0	1039.I.Fundao.SB	8.7831e-05
5	Marmoricola	0	1039.I.Fundao.SB	0.000219578
1	Massilia	0	1039.I.Fundao.SB	4.39155e-05
17	Mesoflavibacter	0	1039.I.Fundao.SB	0.000746564
73	Mesorhizobium	0.0540541	1039.I.Fundao.SB	0.00320583
1	Methylobacterium	0.25	1039.I.Fundao.SB	4.39155e-05
38	Methylocaldum	1	1039.I.Fundao.SB	0.00166879
9	Methylomicrobium	1	1039.I.Fundao.SB	0.00039524
7	Methylomonas	1	1039.I.Fundao.SB	0.000307409
100	Methylophaga	1	1039.I.Fundao.SB	0.00439155
1	Methylotenera	0	1039.I.Fundao.SB	4.39155e-05
2	Methyloversatilis	0	1039.I.Fundao.SB	8.7831e-05
5	Methylovulum	1	1039.I.Fundao.SB	0.000219578
2	Microbulbifer	0.1	1039.I.Fundao.SB	8.7831e-05
13	Microcystis	1	1039.I.Fundao.SB	0.000570902
3	Microvirga	0.333333	1039.I.Fundao.SB	0.000131747
1	Moritella	0.333333	1039.I.Fundao.SB	4.39155e-05
5	Mucilaginibacter	0.153846	1039.I.Fundao.SB	0.000219578
30	Muricauda	0	1039.I.Fundao.SB	0.00131747
9	Muriicola	0	1039.I.Fundao.SB	0.00039524
4	Mycobacterium	0.148939	1039.I.Fundao.SB	0.000175662
1	Neisseria	0.882155	1039.I.Fundao.SB	4.39155e-05
70	Neptunomonas	0.666667	1039.I.Fundao.SB	0.00307409
74	Nitratireductor	0	1039.I.Fundao.SB	0.00324975
248	Nitrincola	1	1039.I.Fundao.SB	0.010891
412	Nitrosococcus	1	1039.I.Fundao.SB	0.0180932
509	Nitrosomonas	0.875	1039.I.Fundao.SB	0.022353
2	Nitrosospira	0.666667	1039.I.Fundao.SB	8.7831e-05
255	Nitrospira	0.571429	1039.I.Fundao.SB	0.0111985
9	Nocardioides	0.107143	1039.I.Fundao.SB	0.00039524
3	Nonlabens	0.2	1039.I.Fundao.SB	0.000131747
3	Nordella	1	1039.I.Fundao.SB	0.000131747
1	Nostoc	0.956522	1039.I.Fundao.SB	4.39155e-05
9	Novosphingobium	0	1039.I.Fundao.SB	0.00039524
15	Oceanicola	0	1039.I.Fundao.SB	0.000658733
6	Oceanimonas	0	1039.I.Fundao.SB	0.000263493
1	Oceanisphaera	1	1039.I.Fundao.SB	4.39155e-05
1	Ochrobactrum	0	1039.I.Fundao.SB	4.39155e-05
5	Octadecabacter	0	1039.I.Fundao.SB	0.000219578
106	Oleiphilus	0	1039.I.Fundao.SB	0.00465504
1	Oleispira	0	1039.I.Fundao.SB	4.39155e-05
47	Olleya	0	1039.I.Fundao.SB	0.00206403
1	Opitutus	0	1039.I.Fundao.SB	4.39155e-05
191	Owenweeksia	0	1039.I.Fundao.SB	0.00838786
2	Pantoea	0.0714286	1039.I.Fundao.SB	8.7831e-05
1	Parabacteroides	0.785714	1039.I.Fundao.SB	4.39155e-05
1	Paraglaciecola	0	1039.I.Fundao.SB	4.39155e-05
4	Parasphingopyxis	0	1039.I.Fundao.SB	0.000175662
75	Parvularcula	1	1039.I.Fundao.SB	0.00329366
3	Pelobacter	0.75	1039.I.Fundao.SB	0.000131747
31	Pelolinea	1	1039.I.Fundao.SB	0.00136138
8	Peptoclostridium	0	1039.I.Fundao.SB	0.000351324
19	Photobacterium	0.444444	1039.I.Fundao.SB	0.000834395
2	Phyllobacterium	0	1039.I.Fundao.SB	8.7831e-05
46	Pirellula	0.5	1039.I.Fundao.SB	0.00202011
158	Planctomyces	0.5	1039.I.Fundao.SB	0.00693865
12	Planktomarina	0	1039.I.Fundao.SB	0.000526986
7	Pleomorphomonas	0.5	1039.I.Fundao.SB	0.000307409
1138	Pleurocapsa	1	1039.I.Fundao.SB	0.0499758
3	Polaribacter	0.214286	1039.I.Fundao.SB	0.000131747
6	Porphyrobacter	0.2	1039.I.Fundao.SB	0.000263493
3	Prochlorococcus	0	1039.I.Fundao.SB	0.000131747
17	Pseudoalteromonas	0.197872	1039.I.Fundao.SB	0.000746564
2	Pseudolabrys	0	1039.I.Fundao.SB	8.7831e-05
31	Pseudomonas	0.0600604	1039.I.Fundao.SB	0.00136138
30	Pseudorhodobacter	0	1039.I.Fundao.SB	0.00131747
1	Pseudoxanthomonas	0.25	1039.I.Fundao.SB	4.39155e-05
5	Psychrobacter	0.388889	1039.I.Fundao.SB	0.000219578
1	Psychroflexus	1	1039.I.Fundao.SB	4.39155e-05
1	Psychromonas	0.5	1039.I.Fundao.SB	4.39155e-05
1	Raoultella	0.358277	1039.I.Fundao.SB	4.39155e-05
7	Reinekea	0	1039.I.Fundao.SB	0.000307409
8	Rheinheimera	0.333333	1039.I.Fundao.SB	0.000351324
168	Rhizobium	0.0384615	1039.I.Fundao.SB	0.00737781
4	Rhodobacter	0.45	1039.I.Fundao.SB	0.000175662
9	Rhodoblastus	1	1039.I.Fundao.SB	0.00039524
1	Rhodomicrobium	1	1039.I.Fundao.SB	4.39155e-05
210	Rhodopirellula	0	1039.I.Fundao.SB	0.00922226
1	Rhodoplanes	0	1039.I.Fundao.SB	4.39155e-05
112	Rhodovulum	1	1039.I.Fundao.SB	0.00491854
90	Robiginitalea	0	1039.I.Fundao.SB	0.0039524
1	Romboutsia	0.666667	1039.I.Fundao.SB	4.39155e-05
779	Roseibacterium	0	1039.I.Fundao.SB	0.0342102
201	Roseivivax	0	1039.I.Fundao.SB	0.00882702
1126	Roseovarius	0	1039.I.Fundao.SB	0.0494489
14	Rubrobacter	0.6	1039.I.Fundao.SB	0.000614817
170	Ruegeria	0.2	1039.I.Fundao.SB	0.00746564
1	Salinibacterium	0	1039.I.Fundao.SB	4.39155e-05
7	Salinispira	1	1039.I.Fundao.SB	0.000307409
1	Salinivibrio	0.666667	1039.I.Fundao.SB	4.39155e-05
1	Sandaracinus	0	1039.I.Fundao.SB	4.39155e-05
4	Saprospira	1	1039.I.Fundao.SB	0.000175662
2194	Sedimenticola	1	1039.I.Fundao.SB	0.0963506
9	Sedimentitalea	0	1039.I.Fundao.SB	0.00039524
2	Sediminicola	0	1039.I.Fundao.SB	8.7831e-05
16	Seonamhaeicola	1	1039.I.Fundao.SB	0.000702648
2	Serratia	0.128115	1039.I.Fundao.SB	8.7831e-05
3	Shewanella	0.20562	1039.I.Fundao.SB	0.000131747
18	Simiduia	0	1039.I.Fundao.SB	0.000790479
5	Simplicispira	0	1039.I.Fundao.SB	0.000219578
1	Skermanella	1	1039.I.Fundao.SB	4.39155e-05
3	Solitalea	0	1039.I.Fundao.SB	0.000131747
2	Sphingobium	0.24	1039.I.Fundao.SB	8.7831e-05
9	Sphingomonas	0.0888889	1039.I.Fundao.SB	0.00039524
7	Sphingopyxis	0.0666667	1039.I.Fundao.SB	0.000307409
13	Sphingorhabdus	0	1039.I.Fundao.SB	0.000570902
14	Spiribacter	0	1039.I.Fundao.SB	0.000614817
43	Spongiibacter	0	1039.I.Fundao.SB	0.00188837
8	Steroidobacter	1	1039.I.Fundao.SB	0.000351324
1	Streptococcus	0.57981	1039.I.Fundao.SB	4.39155e-05
12	Sulfitobacter	0.0833333	1039.I.Fundao.SB	0.000526986
2	Sulfuricella	0	1039.I.Fundao.SB	8.7831e-05
27	Sulfurimonas	0.166667	1039.I.Fundao.SB	0.00118572
1	Sulfuritalea	1	1039.I.Fundao.SB	4.39155e-05
1	Sulfurospirillum	0.363636	1039.I.Fundao.SB	4.39155e-05
22	Sulfurovum	0.666667	1039.I.Fundao.SB	0.000966141
2	Sutterella	0.5	1039.I.Fundao.SB	8.7831e-05
23	Synechococcus	0.167164	1039.I.Fundao.SB	0.00101006
4	Syntrophobacter	1	1039.I.Fundao.SB	0.000175662
2	Syntrophus	1	1039.I.Fundao.SB	8.7831e-05
1	Tabrizicola	0	1039.I.Fundao.SB	4.39155e-05
11	Tamlana	1	1039.I.Fundao.SB	0.000483071
7	Tateyamaria	0	1039.I.Fundao.SB	0.000307409
15	Tenacibaculum	0.214286	1039.I.Fundao.SB	0.000658733
3	Teredinibacter	1	1039.I.Fundao.SB	0.000131747
1	Terriglobus	0	1039.I.Fundao.SB	4.39155e-05
4	Tetrasphaera	0	1039.I.Fundao.SB	0.000175662
57	Thalassobius	0	1039.I.Fundao.SB	0.00250318
56	Thalassococcus	0	1039.I.Fundao.SB	0.00245927
1	Thalassolituus	0.333333	1039.I.Fundao.SB	4.39155e-05
36	Thalassotalea	0	1039.I.Fundao.SB	0.00158096
3	Thauera	0.833333	1039.I.Fundao.SB	0.000131747
1	Thermomonas	0	1039.I.Fundao.SB	4.39155e-05
13	Thioalkalivibrio	0.8	1039.I.Fundao.SB	0.000570902
71	Thioclava	0	1039.I.Fundao.SB	0.003118
1	Thiocystis	1	1039.I.Fundao.SB	4.39155e-05
1	Thioflavicoccus	1	1039.I.Fundao.SB	4.39155e-05
45	Thiolapillus	1	1039.I.Fundao.SB	0.0019762
83	Thiomicrospira	0.333333	1039.I.Fundao.SB	0.00364499
1	Thiomonas	0.142857	1039.I.Fundao.SB	4.39155e-05
37	Thiothrix	1	1039.I.Fundao.SB	0.00162487
2	Tolumonas	1	1039.I.Fundao.SB	8.7831e-05
1	Treponema	0.558824	1039.I.Fundao.SB	4.39155e-05
25	Truepera	1	1039.I.Fundao.SB	0.00109789
1	Turneriella	0	1039.I.Fundao.SB	4.39155e-05
1	Undibacterium	0.25	1039.I.Fundao.SB	4.39155e-05
1	Vagococcus	0.714286	1039.I.Fundao.SB	4.39155e-05
3	Variibacter	0	1039.I.Fundao.SB	0.000131747
101	Vibrio	0.213734	1039.I.Fundao.SB	0.00443547
1	Weissella	0.108333	1039.I.Fundao.SB	4.39155e-05
3	Wenyingzhuangia	0	1039.I.Fundao.SB	0.000131747
137	Winogradskyella	0.125	1039.I.Fundao.SB	0.00601642
1	Xanthobacter	0	1039.I.Fundao.SB	4.39155e-05
3	Yangia	0	1039.I.Fundao.SB	0.000131747
2	Zoogloea	0	1039.I.Fundao.SB	8.7831e-05
104	Achromobacter	0.138095	1039.L.Jacarepia.SB	0.00333601
11	Acidiferrobacter	1	1039.L.Jacarepia.SB	0.000352847
3	Acidisphaera	0	1039.L.Jacarepia.SB	9.6231e-05
72	Acidothermus	1	1039.L.Jacarepia.SB	0.00230954
94	Acidovorax	0.44958	1039.L.Jacarepia.SB	0.00301524
10	Actinomadura	0.4	1039.L.Jacarepia.SB	0.00032077
102	Aeromonas	0.145128	1039.L.Jacarepia.SB	0.00327185
2	Alicycliphilus	1	1039.L.Jacarepia.SB	6.4154e-05
17	Alicyclobacillus	0.5	1039.L.Jacarepia.SB	0.000545309
1	Alkalilimnicola	1	1039.L.Jacarepia.SB	3.2077e-05
26	Alkaliphilus	0.5	1039.L.Jacarepia.SB	0.000834002
7	Allochromatium	1	1039.L.Jacarepia.SB	0.000224539
15	Altererythrobacter	0	1039.L.Jacarepia.SB	0.000481155
16	Amycolatopsis	0.272727	1039.L.Jacarepia.SB	0.000513232
1	Anaerobacillus	0	1039.L.Jacarepia.SB	3.2077e-05
634	Anaerolinea	1	1039.L.Jacarepia.SB	0.0203368
192	Anaeromyxobacter	0.5	1039.L.Jacarepia.SB	0.00615878
3	Anaerostipes	0.888889	1039.L.Jacarepia.SB	9.6231e-05
1	Anderseniella	0	1039.L.Jacarepia.SB	3.2077e-05
24	Anoxybacillus	0.875	1039.L.Jacarepia.SB	0.000769848
124	Aquabacterium	0	1039.L.Jacarepia.SB	0.00397755
83	Aquaspirillum	1	1039.L.Jacarepia.SB	0.00266239
58	Aquicella	0	1039.L.Jacarepia.SB	0.00186047
1	Aquimarina	0	1039.L.Jacarepia.SB	3.2077e-05
33	Arcobacter	0.58547	1039.L.Jacarepia.SB	0.00105854
2	Arenimonas	0	1039.L.Jacarepia.SB	6.4154e-05
10	Arthrobacter	0	1039.L.Jacarepia.SB	0.00032077
1144	Azoarcus	0.333333	1039.L.Jacarepia.SB	0.0366961
666	Azospira	0	1039.L.Jacarepia.SB	0.0213633
2302	Bacillus	0.0762073	1039.L.Jacarepia.SB	0.0738412
19	Bdellovibrio	0.166667	1039.L.Jacarepia.SB	0.000609463
48	Beggiatoa	0	1039.L.Jacarepia.SB	0.0015397
1	Bergeyella	1	1039.L.Jacarepia.SB	3.2077e-05
19	Bradyrhizobium	0	1039.L.Jacarepia.SB	0.000609463
43	Brevibacillus	0.291667	1039.L.Jacarepia.SB	0.00137931
4	Brevundimonas	0	1039.L.Jacarepia.SB	0.000128308
24	Burkholderia	0.120763	1039.L.Jacarepia.SB	0.000769848
124	Caldithrix	1	1039.L.Jacarepia.SB	0.00397755
222	Calothrix	1	1039.L.Jacarepia.SB	0.00712109
7	Candidatus Accumulibacter	1	1039.L.Jacarepia.SB	0.000224539
6	Candidatus Arthromitus	1	1039.L.Jacarepia.SB	0.000192462
3	Candidatus Koribacter	0	1039.L.Jacarepia.SB	9.6231e-05
74	Candidatus Nitrotoga	1	1039.L.Jacarepia.SB	0.0023737
3	Candidatus Protochlamydia	0.5	1039.L.Jacarepia.SB	9.6231e-05
122	Candidatus Solibacter	0	1039.L.Jacarepia.SB	0.00391339
19	Candidatus Xiphinematobacter	0	1039.L.Jacarepia.SB	0.000609463
1	Caulobacter	0	1039.L.Jacarepia.SB	3.2077e-05
1	Celeribacter	0.4	1039.L.Jacarepia.SB	3.2077e-05
4	Cellulosilyticum	0	1039.L.Jacarepia.SB	0.000128308
6	Chamaesiphon	1	1039.L.Jacarepia.SB	0.000192462
899	Chitinophaga	0.25	1039.L.Jacarepia.SB	0.0288372
184	Chroococcidiopsis	1	1039.L.Jacarepia.SB	0.00590217
54	Chryseolinea	0	1039.L.Jacarepia.SB	0.00173216
1	Citricoccus	0	1039.L.Jacarepia.SB	3.2077e-05
28	Cloacibacterium	0	1039.L.Jacarepia.SB	0.000898156
25	Cohnella	0	1039.L.Jacarepia.SB	0.000801925
62	Comamonas	0.25	1039.L.Jacarepia.SB	0.00198877
13	Conexibacter	0	1039.L.Jacarepia.SB	0.000417001
142	Coxiella	0.00925926	1039.L.Jacarepia.SB	0.00455493
3	Cupriavidus	0	1039.L.Jacarepia.SB	9.6231e-05
1041	Cyanobium	0	1039.L.Jacarepia.SB	0.0333921
1	Cyanothece	1	1039.L.Jacarepia.SB	3.2077e-05
1	Cycloclasticus	0.333333	1039.L.Jacarepia.SB	3.2077e-05
1	Edaphobacter	0.5	1039.L.Jacarepia.SB	3.2077e-05
12	Ensifer	0	1039.L.Jacarepia.SB	0.000384924
10	Enterobacter	0.174164	1039.L.Jacarepia.SB	0.00032077
1	Enterococcus	0.311116	1039.L.Jacarepia.SB	3.2077e-05
1	Erythrobacter	0	1039.L.Jacarepia.SB	3.2077e-05
3	Exiguobacterium	0.181818	1039.L.Jacarepia.SB	9.6231e-05
2	Fabibacter	0	1039.L.Jacarepia.SB	6.4154e-05
26	Fastidiosipila	0	1039.L.Jacarepia.SB	0.000834002
7	Ferriphaselus	0	1039.L.Jacarepia.SB	0.000224539
27	Fictibacillus	0	1039.L.Jacarepia.SB	0.000866079
61	Filomicrobium	1	1039.L.Jacarepia.SB	0.0019567
2	Flavihumibacter	0	1039.L.Jacarepia.SB	6.4154e-05
9	Flavisolibacter	0	1039.L.Jacarepia.SB	0.000288693
98	Flavobacterium	0.396429	1039.L.Jacarepia.SB	0.00314354
3	Frankia	0.666667	1039.L.Jacarepia.SB	9.6231e-05
13	Fusobacterium	0.821528	1039.L.Jacarepia.SB	0.000417001
1515	Gallionella	0	1039.L.Jacarepia.SB	0.0485966
66	Gemmatimonas	0	1039.L.Jacarepia.SB	0.00211708
7	Gemmobacter	1	1039.L.Jacarepia.SB	0.000224539
978	Geoalkalibacter	1	1039.L.Jacarepia.SB	0.0313713
44	Geobacillus	0.840278	1039.L.Jacarepia.SB	0.00141139
339	Geobacter	0.673077	1039.L.Jacarepia.SB	0.0108741
2	Geodermatophilus	0	1039.L.Jacarepia.SB	6.4154e-05
1	Gilvibacter	0	1039.L.Jacarepia.SB	3.2077e-05
8	Gluconacetobacter	1	1039.L.Jacarepia.SB	0.000256616
1	Gracilibacillus	0	1039.L.Jacarepia.SB	3.2077e-05
5	Granulicella	0.25	1039.L.Jacarepia.SB	0.000160385
28	Granulosicoccus	0	1039.L.Jacarepia.SB	0.000898156
1	Hahella	0.5	1039.L.Jacarepia.SB	3.2077e-05
288	Haliangium	1	1039.L.Jacarepia.SB	0.00923817
4	Halioglobus	0	1039.L.Jacarepia.SB	0.000128308
93	Haliscomenobacter	1	1039.L.Jacarepia.SB	0.00298316
19	Halobacillus	0	1039.L.Jacarepia.SB	0.000609463
2	Halomicronema	1	1039.L.Jacarepia.SB	6.4154e-05
1	Halomonas	0.64539	1039.L.Jacarepia.SB	3.2077e-05
1	Halothiobacillus	1	1039.L.Jacarepia.SB	3.2077e-05
1	Herminiimonas	0	1039.L.Jacarepia.SB	3.2077e-05
56	Hirschia	0	1039.L.Jacarepia.SB	0.00179631
10	Hydrogenophaga	0.222222	1039.L.Jacarepia.SB	0.00032077
1	Hylemonella	0	1039.L.Jacarepia.SB	3.2077e-05
475	Hyphomicrobium	0.333333	1039.L.Jacarepia.SB	0.0152366
5	Hyphomonas	0	1039.L.Jacarepia.SB	0.000160385
1199	Ignavibacterium	1	1039.L.Jacarepia.SB	0.0384603
4	Jannaschia	0	1039.L.Jacarepia.SB	0.000128308
1	Janthinobacterium	0.25	1039.L.Jacarepia.SB	3.2077e-05
1	Jatrophihabitans	0	1039.L.Jacarepia.SB	3.2077e-05
15	Jeotgalibacillus	0	1039.L.Jacarepia.SB	0.000481155
1	Kitasatospora	0.8	1039.L.Jacarepia.SB	3.2077e-05
1	Kluyvera	0	1039.L.Jacarepia.SB	3.2077e-05
3	Kocuria	0.0909091	1039.L.Jacarepia.SB	9.6231e-05
1	Kurthia	1	1039.L.Jacarepia.SB	3.2077e-05
4	Lachnoclostridium	0.6875	1039.L.Jacarepia.SB	0.000128308
1	Lactobacillus	0.624971	1039.L.Jacarepia.SB	3.2077e-05
53	Lautropia	1	1039.L.Jacarepia.SB	0.00170008
15	Legionella	0.0516502	1039.L.Jacarepia.SB	0.000481155
2	Lentibacillus	0	1039.L.Jacarepia.SB	6.4154e-05
1369	Leptolyngbya	0.8	1039.L.Jacarepia.SB	0.0439134
94	Leptothrix	1	1039.L.Jacarepia.SB	0.00301524
16	Limnobacter	0	1039.L.Jacarepia.SB	0.000513232
5	Limnohabitans	0	1039.L.Jacarepia.SB	0.000160385
218	Luteolibacter	1	1039.L.Jacarepia.SB	0.00699278
3	Lutibacter	1	1039.L.Jacarepia.SB	9.6231e-05
627	Lysinibacillus	0.239286	1039.L.Jacarepia.SB	0.0201123
3	Lysobacter	0	1039.L.Jacarepia.SB	9.6231e-05
50	Magnetospirillum	0	1039.L.Jacarepia.SB	0.00160385
7	Marichromatium	1	1039.L.Jacarepia.SB	0.000224539
3	Marinobacter	0.176471	1039.L.Jacarepia.SB	9.6231e-05
20	Mariprofundus	0	1039.L.Jacarepia.SB	0.00064154
37	Massilia	0	1039.L.Jacarepia.SB	0.00118685
4	Meiothermus	1	1039.L.Jacarepia.SB	0.000128308
1	Melittangium	0	1039.L.Jacarepia.SB	3.2077e-05
16	Mesorhizobium	0.0540541	1039.L.Jacarepia.SB	0.000513232
220	Methanobacterium	0.888889	1039.L.Jacarepia.SB	0.00705694
6	Methanocella	0.333333	1039.L.Jacarepia.SB	0.000192462
45	Methanomassiliicoccus	1	1039.L.Jacarepia.SB	0.00144346
1	Methanomethylovorans	1	1039.L.Jacarepia.SB	3.2077e-05
79	Methanoregula	0.5	1039.L.Jacarepia.SB	0.00253408
9	Methanosarcina	0.992063	1039.L.Jacarepia.SB	0.000288693
1	Methylobacterium	0.25	1039.L.Jacarepia.SB	3.2077e-05
2067	Methylocaldum	1	1039.L.Jacarepia.SB	0.0663031
1	Methyloceanibacter	0	1039.L.Jacarepia.SB	3.2077e-05
2	Methylocella	0	1039.L.Jacarepia.SB	6.4154e-05
87	Methylococcus	1	1039.L.Jacarepia.SB	0.0027907
31	Methylocystis	0.4	1039.L.Jacarepia.SB	0.000994387
194	Methylomicrobium	1	1039.L.Jacarepia.SB	0.00622294
255	Methylomonas	1	1039.L.Jacarepia.SB	0.00817963
3	Methylophaga	1	1039.L.Jacarepia.SB	9.6231e-05
556	Methylosinus	0.5	1039.L.Jacarepia.SB	0.0178348
4	Methylotenera	0	1039.L.Jacarepia.SB	0.000128308
635	Methyloversatilis	0	1039.L.Jacarepia.SB	0.0203689
1	Microcoleus	1	1039.L.Jacarepia.SB	3.2077e-05
671	Microcystis	1	1039.L.Jacarepia.SB	0.0215237
2	Micromonospora	0.259259	1039.L.Jacarepia.SB	6.4154e-05
21	Microvirga	0.333333	1039.L.Jacarepia.SB	0.000673617
2	Modestobacter	0	1039.L.Jacarepia.SB	6.4154e-05
4	Mucilaginibacter	0.153846	1039.L.Jacarepia.SB	0.000128308
1	Muricauda	0	1039.L.Jacarepia.SB	3.2077e-05
25	Mycobacterium	0.148939	1039.L.Jacarepia.SB	0.000801925
2	Neptunomonas	0.666667	1039.L.Jacarepia.SB	6.4154e-05
15	Niabella	1	1039.L.Jacarepia.SB	0.000481155
10	Nitratireductor	0	1039.L.Jacarepia.SB	0.00032077
203	Nitrosococcus	1	1039.L.Jacarepia.SB	0.00651163
9	Nitrosomonas	0.875	1039.L.Jacarepia.SB	0.000288693
39	Nitrospira	0.571429	1039.L.Jacarepia.SB	0.001251
3	Nocardioides	0.107143	1039.L.Jacarepia.SB	9.6231e-05
2	Nonomuraea	0	1039.L.Jacarepia.SB	6.4154e-05
40	Nordella	1	1039.L.Jacarepia.SB	0.00128308
4	Nostoc	0.956522	1039.L.Jacarepia.SB	0.000128308
2	Noviherbaspirillum	0	1039.L.Jacarepia.SB	6.4154e-05
70	Novosphingobium	0	1039.L.Jacarepia.SB	0.00224539
1	Oceanicola	0	1039.L.Jacarepia.SB	3.2077e-05
49	Oceanobacillus	0	1039.L.Jacarepia.SB	0.00157177
12	Opitutus	0	1039.L.Jacarepia.SB	0.000384924
14	Oscillatoria	1	1039.L.Jacarepia.SB	0.000449078
4	Ottowia	1	1039.L.Jacarepia.SB	0.000128308
8	Owenweeksia	0	1039.L.Jacarepia.SB	0.000256616
292	Paenibacillus	0.408962	1039.L.Jacarepia.SB	0.00936648
9	Paludibacter	0	1039.L.Jacarepia.SB	0.000288693
1	Pantoea	0.0714286	1039.L.Jacarepia.SB	3.2077e-05
1	Parachlamydia	0	1039.L.Jacarepia.SB	3.2077e-05
27	Parvularcula	1	1039.L.Jacarepia.SB	0.000866079
23	Paucimonas	0	1039.L.Jacarepia.SB	0.000737771
2	Pedobacter	0.133333	1039.L.Jacarepia.SB	6.4154e-05
2	Pelagibacterium	0	1039.L.Jacarepia.SB	6.4154e-05
19	Pelobacter	0.75	1039.L.Jacarepia.SB	0.000609463
119	Pelolinea	1	1039.L.Jacarepia.SB	0.00381716
1	Pelosinus	0	1039.L.Jacarepia.SB	3.2077e-05
5	Pelotomaculum	1	1039.L.Jacarepia.SB	0.000160385
175	Peptoclostridium	0	1039.L.Jacarepia.SB	0.00561347
1	Phreatobacter	0.333333	1039.L.Jacarepia.SB	3.2077e-05
4	Phyllobacterium	0	1039.L.Jacarepia.SB	0.000128308
83	Pirellula	0.5	1039.L.Jacarepia.SB	0.00266239
78	Planctomyces	0.5	1039.L.Jacarepia.SB	0.002502
1	Planktomarina	0	1039.L.Jacarepia.SB	3.2077e-05
1	Planococcus	0.0714286	1039.L.Jacarepia.SB	3.2077e-05
20	Planomicrobium	0	1039.L.Jacarepia.SB	0.00064154
18	Pleomorphomonas	0.5	1039.L.Jacarepia.SB	0.000577386
1	Plesiomonas	0	1039.L.Jacarepia.SB	3.2077e-05
57	Pleurocapsa	1	1039.L.Jacarepia.SB	0.00182839
16	Polaromonas	0	1039.L.Jacarepia.SB	0.000513232
2	Polynucleobacter	0	1039.L.Jacarepia.SB	6.4154e-05
12	Pontibacillus	0	1039.L.Jacarepia.SB	0.000384924
8	Pontibacter	0.333333	1039.L.Jacarepia.SB	0.000256616
6	Porphyrobacter	0.2	1039.L.Jacarepia.SB	0.000192462
161	Prochlorococcus	0	1039.L.Jacarepia.SB	0.00516439
26	Pseudolabrys	0	1039.L.Jacarepia.SB	0.000834002
25	Pseudomonas	0.0600604	1039.L.Jacarepia.SB	0.000801925
19	Pseudonocardia	0	1039.L.Jacarepia.SB	0.000609463
28	Ralstonia	0.198611	1039.L.Jacarepia.SB	0.000898156
22	Ramlibacter	0.25	1039.L.Jacarepia.SB	0.000705694
8	Rheinheimera	0.333333	1039.L.Jacarepia.SB	0.000256616
24	Rhizobacter	0	1039.L.Jacarepia.SB	0.000769848
10	Rhizobium	0.0384615	1039.L.Jacarepia.SB	0.00032077
223	Rhodobacter	0.45	1039.L.Jacarepia.SB	0.00715317
7	Rhodoblastus	1	1039.L.Jacarepia.SB	0.000224539
1	Rhodococcus	0.0731707	1039.L.Jacarepia.SB	3.2077e-05
1	Rhodocytophaga	0	1039.L.Jacarepia.SB	3.2077e-05
1	Rhodoferax	0.285714	1039.L.Jacarepia.SB	3.2077e-05
28	Rhodomicrobium	1	1039.L.Jacarepia.SB	0.000898156
6	Rhodopirellula	0	1039.L.Jacarepia.SB	0.000192462
165	Rhodoplanes	0	1039.L.Jacarepia.SB	0.0052927
1	Rhodopseudomonas	0.416667	1039.L.Jacarepia.SB	3.2077e-05
72	Rhodovulum	1	1039.L.Jacarepia.SB	0.00230954
150	Romboutsia	0.666667	1039.L.Jacarepia.SB	0.00481155
26	Roseateles	0	1039.L.Jacarepia.SB	0.000834002
109	Roseivivax	0	1039.L.Jacarepia.SB	0.00349639
52	Roseomonas	0.666667	1039.L.Jacarepia.SB	0.001668
4	Roseovarius	0	1039.L.Jacarepia.SB	0.000128308
1	Rothia	0.678571	1039.L.Jacarepia.SB	3.2077e-05
2	Rubrivivax	1	1039.L.Jacarepia.SB	6.4154e-05
1	Ruegeria	0.2	1039.L.Jacarepia.SB	3.2077e-05
14	Ruminiclostridium	0.814815	1039.L.Jacarepia.SB	0.000449078
12	Rummeliibacillus	0	1039.L.Jacarepia.SB	0.000384924
31	Sandaracinobacter	0	1039.L.Jacarepia.SB	0.000994387
6	Sandaracinus	0	1039.L.Jacarepia.SB	0.000192462
185	Sarcina	1	1039.L.Jacarepia.SB	0.00593424
6	Sedimenticola	1	1039.L.Jacarepia.SB	0.000192462
1	Serratia	0.128115	1039.L.Jacarepia.SB	3.2077e-05
3	Shewanella	0.20562	1039.L.Jacarepia.SB	9.6231e-05
6	Sideroxydans	0	1039.L.Jacarepia.SB	0.000192462
108	Simplicispira	0	1039.L.Jacarepia.SB	0.00346431
10	Skermanella	1	1039.L.Jacarepia.SB	0.00032077
1	Sodalis	0	1039.L.Jacarepia.SB	3.2077e-05
45	Solibacillus	0	1039.L.Jacarepia.SB	0.00144346
3	Sorangium	0.8	1039.L.Jacarepia.SB	9.6231e-05
1	Sphaerotilus	1	1039.L.Jacarepia.SB	3.2077e-05
1	Sphingobium	0.24	1039.L.Jacarepia.SB	3.2077e-05
30	Sphingomonas	0.0888889	1039.L.Jacarepia.SB	0.00096231
12	Sphingopyxis	0.0666667	1039.L.Jacarepia.SB	0.000384924
1	Sporolactobacillus	1	1039.L.Jacarepia.SB	3.2077e-05
16	Sporomusa	1	1039.L.Jacarepia.SB	0.000513232
7	Sporosarcina	0.125	1039.L.Jacarepia.SB	0.000224539
17	Stanieria	0.5	1039.L.Jacarepia.SB	0.000545309
30	Staphylococcus	0.311514	1039.L.Jacarepia.SB	0.00096231
5	Starkeya	0	1039.L.Jacarepia.SB	0.000160385
14	Steroidobacter	1	1039.L.Jacarepia.SB	0.000449078
1	Streptococcus	0.57981	1039.L.Jacarepia.SB	3.2077e-05
75	Streptomyces	0.438279	1039.L.Jacarepia.SB	0.00240577
1	Sulfitobacter	0.0833333	1039.L.Jacarepia.SB	3.2077e-05
36	Sulfuricella	0	1039.L.Jacarepia.SB	0.00115477
30	Sulfuricurvum	0	1039.L.Jacarepia.SB	0.00096231
631	Sulfuritalea	1	1039.L.Jacarepia.SB	0.0202406
1	Sulfurospirillum	0.363636	1039.L.Jacarepia.SB	3.2077e-05
1	Sulfurovum	0.666667	1039.L.Jacarepia.SB	3.2077e-05
14	Sutterella	0.5	1039.L.Jacarepia.SB	0.000449078
526	Synechococcus	0.167164	1039.L.Jacarepia.SB	0.0168725
47	Synechocystis	0.571429	1039.L.Jacarepia.SB	0.00150762
707	Syntrophobacter	1	1039.L.Jacarepia.SB	0.0226784
717	Syntrophus	1	1039.L.Jacarepia.SB	0.0229992
11	Tabrizicola	0	1039.L.Jacarepia.SB	0.000352847
1	Tenacibaculum	0.214286	1039.L.Jacarepia.SB	3.2077e-05
15	Thauera	0.833333	1039.L.Jacarepia.SB	0.000481155
22	Thermincola	1	1039.L.Jacarepia.SB	0.000705694
5	Thermobacillus	1	1039.L.Jacarepia.SB	0.000160385
2410	Thiobacillus	0.5	1039.L.Jacarepia.SB	0.0773055
7	Thioclava	0	1039.L.Jacarepia.SB	0.000224539
1	Thioflavicoccus	1	1039.L.Jacarepia.SB	3.2077e-05
8	Thiolapillus	1	1039.L.Jacarepia.SB	0.000256616
6	Thiomonas	0.142857	1039.L.Jacarepia.SB	0.000192462
9	Thiothrix	1	1039.L.Jacarepia.SB	0.000288693
32	Treponema	0.558824	1039.L.Jacarepia.SB	0.00102646
6	Truepera	1	1039.L.Jacarepia.SB	0.000192462
165	Tumebacillus	1	1039.L.Jacarepia.SB	0.0052927
211	Turicibacter	0.5	1039.L.Jacarepia.SB	0.00676824
9	Turneriella	0	1039.L.Jacarepia.SB	0.000288693
4	Undibacterium	0.25	1039.L.Jacarepia.SB	0.000128308
1	Ureibacillus	1	1039.L.Jacarepia.SB	3.2077e-05
129	Variibacter	0	1039.L.Jacarepia.SB	0.00413793
205	Variovorax	0.285714	1039.L.Jacarepia.SB	0.00657578
2	Verminephrobacter	1	1039.L.Jacarepia.SB	6.4154e-05
9	Virgibacillus	0.222222	1039.L.Jacarepia.SB	0.000288693
5	Vogesella	0	1039.L.Jacarepia.SB	0.000160385
20	Zoogloea	0	1039.L.Jacarepia.SB	0.00064154
9	Achromobacter	0.138095	1039.P.Massambaba.SA.1.4	0.000278207
1	Acidiferrobacter	1	1039.P.Massambaba.SA.1.4	3.09119e-05
7	Acidisphaera	0	1039.P.Massambaba.SA.1.4	0.000216383
25	Acidobacterium	0.5	1039.P.Massambaba.SA.1.4	0.000772798
2424	Acidothermus	1	1039.P.Massambaba.SA.1.4	0.0749304
4	Actinomadura	0.4	1039.P.Massambaba.SA.1.4	0.000123648
2	Alicyclobacillus	0.5	1039.P.Massambaba.SA.1.4	6.18238e-05
270	Anaeromyxobacter	0.5	1039.P.Massambaba.SA.1.4	0.00834621
2	Aneurinibacillus	0.5	1039.P.Massambaba.SA.1.4	6.18238e-05
21	Aquabacterium	0	1039.P.Massambaba.SA.1.4	0.00064915
316	Aquicella	0	1039.P.Massambaba.SA.1.4	0.00976816
3	Asticcacaulis	0	1039.P.Massambaba.SA.1.4	9.27357e-05
1	Azoarcus	0.333333	1039.P.Massambaba.SA.1.4	3.09119e-05
457	Azospira	0	1039.P.Massambaba.SA.1.4	0.0141267
3	Azospirillum	0.45	1039.P.Massambaba.SA.1.4	9.27357e-05
681	Bacillus	0.0762073	1039.P.Massambaba.SA.1.4	0.021051
16	Bdellovibrio	0.166667	1039.P.Massambaba.SA.1.4	0.00049459
3	Blastomonas	0	1039.P.Massambaba.SA.1.4	9.27357e-05
252	Bradyrhizobium	0	1039.P.Massambaba.SA.1.4	0.0077898
3	Brevibacillus	0.291667	1039.P.Massambaba.SA.1.4	9.27357e-05
5	Brevundimonas	0	1039.P.Massambaba.SA.1.4	0.00015456
165	Burkholderia	0.120763	1039.P.Massambaba.SA.1.4	0.00510046
7	Candidatus Amoebophilus	0	1039.P.Massambaba.SA.1.4	0.000216383
8288	Candidatus Koribacter	0	1039.P.Massambaba.SA.1.4	0.256198
2	Candidatus Nitrosotalea	0	1039.P.Massambaba.SA.1.4	6.18238e-05
7	Candidatus Nitrotoga	1	1039.P.Massambaba.SA.1.4	0.000216383
39	Candidatus Protochlamydia	0.5	1039.P.Massambaba.SA.1.4	0.00120556
3545	Candidatus Solibacter	0	1039.P.Massambaba.SA.1.4	0.109583
7937	Candidatus Xiphinematobacter	0	1039.P.Massambaba.SA.1.4	0.245348
64	Catenulispora	1	1039.P.Massambaba.SA.1.4	0.00197836
3	Caulobacter	0	1039.P.Massambaba.SA.1.4	9.27357e-05
1	Celeribacter	0.4	1039.P.Massambaba.SA.1.4	3.09119e-05
1	Cellulomonas	0.111111	1039.P.Massambaba.SA.1.4	3.09119e-05
8	Chthonomonas	0	1039.P.Massambaba.SA.1.4	0.000247295
6	Cohnella	0	1039.P.Massambaba.SA.1.4	0.000185471
3	Colwellia	0.375	1039.P.Massambaba.SA.1.4	9.27357e-05
2	Comamonas	0.25	1039.P.Massambaba.SA.1.4	6.18238e-05
4	Conexibacter	0	1039.P.Massambaba.SA.1.4	0.000123648
1	Corynebacterium	0.592302	1039.P.Massambaba.SA.1.4	3.09119e-05
36	Coxiella	0.00925926	1039.P.Massambaba.SA.1.4	0.00111283
9	Cupriavidus	0	1039.P.Massambaba.SA.1.4	0.000278207
1	Cycloclasticus	0.333333	1039.P.Massambaba.SA.1.4	3.09119e-05
3	Cystobacter	0	1039.P.Massambaba.SA.1.4	9.27357e-05
221	Edaphobacter	0.5	1039.P.Massambaba.SA.1.4	0.00683153
2	Erythrobacter	0	1039.P.Massambaba.SA.1.4	6.18238e-05
1	Fictibacillus	0	1039.P.Massambaba.SA.1.4	3.09119e-05
1	Filimonas	0	1039.P.Massambaba.SA.1.4	3.09119e-05
29	Flavisolibacter	0	1039.P.Massambaba.SA.1.4	0.000896445
152	Flavobacterium	0.396429	1039.P.Massambaba.SA.1.4	0.00469861
3	Fluviicola	0.5	1039.P.Massambaba.SA.1.4	9.27357e-05
39	Frankia	0.666667	1039.P.Massambaba.SA.1.4	0.00120556
21	Frigoribacterium	0	1039.P.Massambaba.SA.1.4	0.00064915
3	Gallionella	0	1039.P.Massambaba.SA.1.4	9.27357e-05
7	Gemmata	1	1039.P.Massambaba.SA.1.4	0.000216383
14	Gemmatimonas	0	1039.P.Massambaba.SA.1.4	0.000432767
11	Geobacillus	0.840278	1039.P.Massambaba.SA.1.4	0.000340031
475	Geobacter	0.673077	1039.P.Massambaba.SA.1.4	0.0146832
1	Georgenia	0	1039.P.Massambaba.SA.1.4	3.09119e-05
43	Granulicella	0.25	1039.P.Massambaba.SA.1.4	0.00132921
1	Granulosicoccus	0	1039.P.Massambaba.SA.1.4	3.09119e-05
641	Haliangium	1	1039.P.Massambaba.SA.1.4	0.0198145
1	Halobacteriovorax	0	1039.P.Massambaba.SA.1.4	3.09119e-05
1	Halomonas	0.64539	1039.P.Massambaba.SA.1.4	3.09119e-05
7	Herbaspirillum	0	1039.P.Massambaba.SA.1.4	0.000216383
3	Hyphomicrobium	0.333333	1039.P.Massambaba.SA.1.4	9.27357e-05
8	Isosphaera	1	1039.P.Massambaba.SA.1.4	0.000247295
1	Janthinobacterium	0.25	1039.P.Massambaba.SA.1.4	3.09119e-05
3	Jatrophihabitans	0	1039.P.Massambaba.SA.1.4	9.27357e-05
1	Ketogulonicigenium	0.5	1039.P.Massambaba.SA.1.4	3.09119e-05
193	Kitasatospora	0.8	1039.P.Massambaba.SA.1.4	0.005966
2	Kocuria	0.0909091	1039.P.Massambaba.SA.1.4	6.18238e-05
13	Kutzneria	0	1039.P.Massambaba.SA.1.4	0.000401855
1	Labrenzia	0	1039.P.Massambaba.SA.1.4	3.09119e-05
1	Labrys	0	1039.P.Massambaba.SA.1.4	3.09119e-05
29	Lachnoclostridium	0.6875	1039.P.Massambaba.SA.1.4	0.000896445
4	Lautropia	1	1039.P.Massambaba.SA.1.4	0.000123648
3	Legionella	0.0516502	1039.P.Massambaba.SA.1.4	9.27357e-05
10	Leptospirillum	0.333333	1039.P.Massambaba.SA.1.4	0.000309119
11	Leptothrix	1	1039.P.Massambaba.SA.1.4	0.000340031
27	Limnobacter	0	1039.P.Massambaba.SA.1.4	0.000834621
4	Lutibacter	1	1039.P.Massambaba.SA.1.4	0.000123648
24	Lysinibacillus	0.239286	1039.P.Massambaba.SA.1.4	0.000741886
24	Lysobacter	0	1039.P.Massambaba.SA.1.4	0.000741886
1	Mariprofundus	0	1039.P.Massambaba.SA.1.4	3.09119e-05
3	Massilia	0	1039.P.Massambaba.SA.1.4	9.27357e-05
4	Methanocella	0.333333	1039.P.Massambaba.SA.1.4	0.000123648
1	Methylobacterium	0.25	1039.P.Massambaba.SA.1.4	3.09119e-05
3	Methylocella	0	1039.P.Massambaba.SA.1.4	9.27357e-05
21	Methylocystis	0.4	1039.P.Massambaba.SA.1.4	0.00064915
20	Methylovirgula	0	1039.P.Massambaba.SA.1.4	0.000618238
9	Micromonospora	0.259259	1039.P.Massambaba.SA.1.4	0.000278207
66	Mucilaginibacter	0.153846	1039.P.Massambaba.SA.1.4	0.00204019
142	Mycobacterium	0.148939	1039.P.Massambaba.SA.1.4	0.00438949
178	Neochlamydia	0	1039.P.Massambaba.SA.1.4	0.00550232
3	Niastella	1	1039.P.Massambaba.SA.1.4	9.27357e-05
2	Nitratireductor	0	1039.P.Massambaba.SA.1.4	6.18238e-05
5	Nitrobacter	0.5	1039.P.Massambaba.SA.1.4	0.00015456
2	Nitrosococcus	1	1039.P.Massambaba.SA.1.4	6.18238e-05
1	Nitrosomonas	0.875	1039.P.Massambaba.SA.1.4	3.09119e-05
1	Nitrosospira	0.666667	1039.P.Massambaba.SA.1.4	3.09119e-05
41	Nitrospira	0.571429	1039.P.Massambaba.SA.1.4	0.00126739
35	Nocardia	0.52381	1039.P.Massambaba.SA.1.4	0.00108192
1	Nordella	1	1039.P.Massambaba.SA.1.4	3.09119e-05
6	Novosphingobium	0	1039.P.Massambaba.SA.1.4	0.000185471
8	Opitutus	0	1039.P.Massambaba.SA.1.4	0.000247295
1	Owenweeksia	0	1039.P.Massambaba.SA.1.4	3.09119e-05
36	Paenibacillus	0.408962	1039.P.Massambaba.SA.1.4	0.00111283
1	Paraglaciecola	0	1039.P.Massambaba.SA.1.4	3.09119e-05
1	Parvularcula	1	1039.P.Massambaba.SA.1.4	3.09119e-05
1	Pedobacter	0.133333	1039.P.Massambaba.SA.1.4	3.09119e-05
3	Pelobacter	0.75	1039.P.Massambaba.SA.1.4	9.27357e-05
7	Pelosinus	0	1039.P.Massambaba.SA.1.4	0.000216383
20	Pelotomaculum	1	1039.P.Massambaba.SA.1.4	0.000618238
9	Peptoclostridium	0	1039.P.Massambaba.SA.1.4	0.000278207
34	Phenylobacterium	0	1039.P.Massambaba.SA.1.4	0.001051
1	Photobacterium	0.444444	1039.P.Massambaba.SA.1.4	3.09119e-05
10	Planctomyces	0.5	1039.P.Massambaba.SA.1.4	0.000309119
3	Planomicrobium	0	1039.P.Massambaba.SA.1.4	9.27357e-05
13	Pseudolabrys	0	1039.P.Massambaba.SA.1.4	0.000401855
4	Pseudomonas	0.0600604	1039.P.Massambaba.SA.1.4	0.000123648
2	Ramlibacter	0.25	1039.P.Massambaba.SA.1.4	6.18238e-05
1	Rhizobacter	0	1039.P.Massambaba.SA.1.4	3.09119e-05
1	Rhizobium	0.0384615	1039.P.Massambaba.SA.1.4	3.09119e-05
12	Rhodanobacter	0	1039.P.Massambaba.SA.1.4	0.000370943
2	Rhodoblastus	1	1039.P.Massambaba.SA.1.4	6.18238e-05
6	Rhodococcus	0.0731707	1039.P.Massambaba.SA.1.4	0.000185471
1	Rhodoferax	0.285714	1039.P.Massambaba.SA.1.4	3.09119e-05
528	Rhodomicrobium	1	1039.P.Massambaba.SA.1.4	0.0163215
784	Rhodoplanes	0	1039.P.Massambaba.SA.1.4	0.0242349
1	Robiginitalea	0	1039.P.Massambaba.SA.1.4	3.09119e-05
1	Ruminiclostridium	0.814815	1039.P.Massambaba.SA.1.4	3.09119e-05
1	Sandaracinus	0	1039.P.Massambaba.SA.1.4	3.09119e-05
1	Shewanella	0.20562	1039.P.Massambaba.SA.1.4	3.09119e-05
1	Sideroxydans	0	1039.P.Massambaba.SA.1.4	3.09119e-05
2	Simplicispira	0	1039.P.Massambaba.SA.1.4	6.18238e-05
513	Skermanella	1	1039.P.Massambaba.SA.1.4	0.0158578
1	Sodalis	0	1039.P.Massambaba.SA.1.4	3.09119e-05
92	Sorangium	0.8	1039.P.Massambaba.SA.1.4	0.00284389
50	Sphaerotilus	1	1039.P.Massambaba.SA.1.4	0.0015456
6	Sphingobacterium	0	1039.P.Massambaba.SA.1.4	0.000185471
2	Sphingobium	0.24	1039.P.Massambaba.SA.1.4	6.18238e-05
48	Sphingomonas	0.0888889	1039.P.Massambaba.SA.1.4	0.00148377
2	Sphingopyxis	0.0666667	1039.P.Massambaba.SA.1.4	6.18238e-05
2	Sporomusa	1	1039.P.Massambaba.SA.1.4	6.18238e-05
1	Sporosarcina	0.125	1039.P.Massambaba.SA.1.4	3.09119e-05
2	Staphylococcus	0.311514	1039.P.Massambaba.SA.1.4	6.18238e-05
3	Steroidobacter	1	1039.P.Massambaba.SA.1.4	9.27357e-05
879	Stigmatella	0	1039.P.Massambaba.SA.1.4	0.0271716
1	Streptacidiphilus	0.666667	1039.P.Massambaba.SA.1.4	3.09119e-05
1055	Streptomyces	0.438279	1039.P.Massambaba.SA.1.4	0.0326121
1	Streptosporangium	0	1039.P.Massambaba.SA.1.4	3.09119e-05
1	Sulfurovum	0.666667	1039.P.Massambaba.SA.1.4	3.09119e-05
1	Synechococcus	0.167164	1039.P.Massambaba.SA.1.4	3.09119e-05
429	Syntrophobacter	1	1039.P.Massambaba.SA.1.4	0.0132612
12	Terriglobus	0	1039.P.Massambaba.SA.1.4	0.000370943
2	Thauera	0.833333	1039.P.Massambaba.SA.1.4	6.18238e-05
29	Thermincola	1	1039.P.Massambaba.SA.1.4	0.000896445
2	Thermoanaerobacterium	1	1039.P.Massambaba.SA.1.4	6.18238e-05
1	Thermobacillus	1	1039.P.Massambaba.SA.1.4	3.09119e-05
5	Tumebacillus	1	1039.P.Massambaba.SA.1.4	0.00015456
18	Undibacterium	0.25	1039.P.Massambaba.SA.1.4	0.000556414
460	Variibacter	0	1039.P.Massambaba.SA.1.4	0.0142195
11	Vogesella	0	1039.P.Massambaba.SA.1.4	0.000340031
2	Wenyingzhuangia	0	1039.P.Massambaba.SA.1.4	6.18238e-05
1	Xanthobacter	0	1039.P.Massambaba.SA.1.4	3.09119e-05
4	Zoogloea	0	1039.P.Massambaba.SA.1.4	0.000123648
46	Achromobacter	0.138095	1039.I.Fundao.HB	0.000697424
7	Acidiphilium	0.5	1039.I.Fundao.HB	0.00010613
5	Acidisphaera	0	1039.I.Fundao.HB	7.5807e-05
1	Acidithiobacillus	0.111111	1039.I.Fundao.HB	1.51614e-05
422	Acidobacterium	0.5	1039.I.Fundao.HB	0.00639811
1842	Acidothermus	1	1039.I.Fundao.HB	0.0279273
5	Acidovorax	0.44958	1039.I.Fundao.HB	7.5807e-05
1	Acinetobacter	0.367588	1039.I.Fundao.HB	1.51614e-05
1	Actinoalloteichus	1	1039.I.Fundao.HB	1.51614e-05
10	Actinomadura	0.4	1039.I.Fundao.HB	0.000151614
1	Aeribacillus	1	1039.I.Fundao.HB	1.51614e-05
4	Afipia	0	1039.I.Fundao.HB	6.06456e-05
1	Altererythrobacter	0	1039.I.Fundao.HB	1.51614e-05
103	Anaeromyxobacter	0.5	1039.I.Fundao.HB	0.00156162
2	Aneurinibacillus	0.5	1039.I.Fundao.HB	3.03228e-05
180	Aquabacterium	0	1039.I.Fundao.HB	0.00272905
358	Aquicella	0	1039.I.Fundao.HB	0.00542778
1	Arenimonas	0	1039.I.Fundao.HB	1.51614e-05
1	Asaia	0	1039.I.Fundao.HB	1.51614e-05
5	Asticcacaulis	0	1039.I.Fundao.HB	7.5807e-05
7	Azoarcus	0.333333	1039.I.Fundao.HB	0.00010613
1	Azorhizobium	0	1039.I.Fundao.HB	1.51614e-05
119	Azospira	0	1039.I.Fundao.HB	0.00180421
2	Azospirillum	0.45	1039.I.Fundao.HB	3.03228e-05
1892	Bacillus	0.0762073	1039.I.Fundao.HB	0.0286854
59	Bdellovibrio	0.166667	1039.I.Fundao.HB	0.000894522
1	Beggiatoa	0	1039.I.Fundao.HB	1.51614e-05
1	Blastochloris	1	1039.I.Fundao.HB	1.51614e-05
6	Blastomonas	0	1039.I.Fundao.HB	9.09684e-05
528	Bradyrhizobium	0	1039.I.Fundao.HB	0.00800522
10	Brevibacillus	0.291667	1039.I.Fundao.HB	0.000151614
2	Brevundimonas	0	1039.I.Fundao.HB	3.03228e-05
738	Burkholderia	0.120763	1039.I.Fundao.HB	0.0111891
7	Candidatus Accumulibacter	1	1039.I.Fundao.HB	0.00010613
5	Candidatus Amoebophilus	0	1039.I.Fundao.HB	7.5807e-05
1	Candidatus Aquiluna	0	1039.I.Fundao.HB	1.51614e-05
34712	Candidatus Koribacter	0	1039.I.Fundao.HB	0.526282
19	Candidatus Nitrotoga	1	1039.I.Fundao.HB	0.000288066
1	Candidatus Profftella	0	1039.I.Fundao.HB	1.51614e-05
8	Candidatus Protochlamydia	0.5	1039.I.Fundao.HB	0.000121291
3159	Candidatus Solibacter	0	1039.I.Fundao.HB	0.0478948
11325	Candidatus Xiphinematobacter	0	1039.I.Fundao.HB	0.171703
95	Catenulispora	1	1039.I.Fundao.HB	0.00144033
31	Caulobacter	0	1039.I.Fundao.HB	0.000470003
178	Chitinophaga	0.25	1039.I.Fundao.HB	0.00269873
1	Chondromyces	1	1039.I.Fundao.HB	1.51614e-05
1	Chryseoglobus	0	1039.I.Fundao.HB	1.51614e-05
7	Chthonomonas	0	1039.I.Fundao.HB	0.00010613
12	Cohnella	0	1039.I.Fundao.HB	0.000181937
1	Colwellia	0.375	1039.I.Fundao.HB	1.51614e-05
2	Comamonas	0.25	1039.I.Fundao.HB	3.03228e-05
21	Conexibacter	0	1039.I.Fundao.HB	0.000318389
25	Coxiella	0.00925926	1039.I.Fundao.HB	0.000379035
1	Crinalium	1	1039.I.Fundao.HB	1.51614e-05
81	Cupriavidus	0	1039.I.Fundao.HB	0.00122807
6	Cystobacter	0	1039.I.Fundao.HB	9.09684e-05
1	Cytophaga	0	1039.I.Fundao.HB	1.51614e-05
511	Edaphobacter	0.5	1039.I.Fundao.HB	0.00774747
1	Euzebya	1	1039.I.Fundao.HB	1.51614e-05
[truncated: 103,714 more rows]
