# Supplementary material for: Ecological drivers of CRISPR immune systems
Source: mSystems. 2024 Nov 6;9(12):e00568-24. doi: 10.1128/msystems.00568-24 (PMC11651112; doi:10.1128/msystems.00568-24)
Supplement: Dataset S4 — Abundance of each MAG and whether they encode CRISPR in each metagenomic sample of the Tara Oceans Project. [file msystems.00568-24-s0006.xlsx]

## Sheet: Sheet1
Sample_ID	TOBG	Relative_abundance	Province	Level4_CRISPR_array	FC - bacteria [cells/mL]	Environment
TARA_004_DCM	TOBG_NAT-1	0	NorthAtlantic	FALSE	1.2826e+06	DCM
TARA_004_DCM	TOBG_NAT-10	0	NorthAtlantic	FALSE	1.2826e+06	DCM
TARA_004_DCM	TOBG_NAT-100	0	NorthAtlantic	FALSE	1.2826e+06	DCM
TARA_004_DCM	TOBG_NAT-101	0	NorthAtlantic	FALSE	1.2826e+06	DCM
TARA_004_DCM	TOBG_NAT-102	0.118	NorthAtlantic	FALSE	1.2826e+06	DCM
TARA_004_DCM	TOBG_NAT-103	0.002	NorthAtlantic	FALSE	1.2826e+06	DCM
TARA_004_DCM	TOBG_NAT-104	0	NorthAtlantic	FALSE	1.2826e+06	DCM
TARA_004_DCM	TOBG_NAT-105	0	NorthAtlantic	FALSE	1.2826e+06	DCM
TARA_004_DCM	TOBG_NAT-106	0	NorthAtlantic	FALSE	1.2826e+06	DCM
TARA_004_DCM	TOBG_NAT-107	0.003	NorthAtlantic	FALSE	1.2826e+06	DCM
TARA_004_DCM	TOBG_NAT-108	0.037	NorthAtlantic	FALSE	1.2826e+06	DCM
TARA_004_DCM	TOBG_NAT-109	0.023	NorthAtlantic	FALSE	1.2826e+06	DCM
TARA_004_DCM	TOBG_NAT-11	0.007	NorthAtlantic	FALSE	1.2826e+06	DCM
TARA_004_DCM	TOBG_NAT-110	0	NorthAtlantic	FALSE	1.2826e+06	DCM
TARA_004_DCM	TOBG_NAT-111	0	NorthAtlantic	TRUE	1.2826e+06	DCM
TARA_004_DCM	TOBG_NAT-112	0.044	NorthAtlantic	FALSE	1.2826e+06	DCM
TARA_004_DCM	TOBG_NAT-113	0	NorthAtlantic	FALSE	1.2826e+06	DCM
TARA_004_DCM	TOBG_NAT-114	0.002	NorthAtlantic	FALSE	1.2826e+06	DCM
TARA_004_DCM	TOBG_NAT-115	0.008	NorthAtlantic	FALSE	1.2826e+06	DCM
TARA_004_DCM	TOBG_NAT-116	0	NorthAtlantic	FALSE	1.2826e+06	DCM
TARA_004_DCM	TOBG_NAT-117	0	NorthAtlantic	FALSE	1.2826e+06	DCM
TARA_004_DCM	TOBG_NAT-118	0.001	NorthAtlantic	FALSE	1.2826e+06	DCM
TARA_004_DCM	TOBG_NAT-119	0.001	NorthAtlantic	FALSE	1.2826e+06	DCM
TARA_004_DCM	TOBG_NAT-12	0.008	NorthAtlantic	FALSE	1.2826e+06	DCM
TARA_004_DCM	TOBG_NAT-120	0	NorthAtlantic	FALSE	1.2826e+06	DCM
TARA_004_DCM	TOBG_NAT-121	0	NorthAtlantic	FALSE	1.2826e+06	DCM
TARA_004_DCM	TOBG_NAT-122	0	NorthAtlantic	TRUE	1.2826e+06	DCM
TARA_004_DCM	TOBG_NAT-123	0	NorthAtlantic	TRUE	1.2826e+06	DCM
TARA_004_DCM	TOBG_NAT-124	0	NorthAtlantic	TRUE	1.2826e+06	DCM
TARA_004_DCM	TOBG_NAT-125	0	NorthAtlantic	FALSE	1.2826e+06	DCM
TARA_004_DCM	TOBG_NAT-126	0	NorthAtlantic	FALSE	1.2826e+06	DCM
TARA_004_DCM	TOBG_NAT-127	0	NorthAtlantic	TRUE	1.2826e+06	DCM
TARA_004_DCM	TOBG_NAT-128	0	NorthAtlantic	TRUE	1.2826e+06	DCM
TARA_004_DCM	TOBG_NAT-129	0	NorthAtlantic	FALSE	1.2826e+06	DCM
TARA_004_DCM	TOBG_NAT-13	0.001	NorthAtlantic	FALSE	1.2826e+06	DCM
TARA_004_DCM	TOBG_NAT-130	0	NorthAtlantic	TRUE	1.2826e+06	DCM
TARA_004_DCM	TOBG_NAT-131	0	NorthAtlantic	TRUE	1.2826e+06	DCM
TARA_004_DCM	TOBG_NAT-132	0	NorthAtlantic	FALSE	1.2826e+06	DCM
TARA_004_DCM	TOBG_NAT-133	0	NorthAtlantic	TRUE	1.2826e+06	DCM
TARA_004_DCM	TOBG_NAT-134	0	NorthAtlantic	TRUE	1.2826e+06	DCM
TARA_004_DCM	TOBG_NAT-135	0.017	NorthAtlantic	FALSE	1.2826e+06	DCM
TARA_004_DCM	TOBG_NAT-136	0.001	NorthAtlantic	FALSE	1.2826e+06	DCM
TARA_004_DCM	TOBG_NAT-137	0.003	NorthAtlantic	FALSE	1.2826e+06	DCM
TARA_004_DCM	TOBG_NAT-138	0	NorthAtlantic	FALSE	1.2826e+06	DCM
TARA_004_DCM	TOBG_NAT-139	0	NorthAtlantic	FALSE	1.2826e+06	DCM
TARA_004_DCM	TOBG_NAT-14	0	NorthAtlantic	FALSE	1.2826e+06	DCM
TARA_004_DCM	TOBG_NAT-140	0.015	NorthAtlantic	FALSE	1.2826e+06	DCM
TARA_004_DCM	TOBG_NAT-141	0	NorthAtlantic	FALSE	1.2826e+06	DCM
TARA_004_DCM	TOBG_NAT-142	0	NorthAtlantic	FALSE	1.2826e+06	DCM
TARA_004_DCM	TOBG_NAT-143	0.152	NorthAtlantic	FALSE	1.2826e+06	DCM
TARA_004_DCM	TOBG_NAT-144	0.034	NorthAtlantic	FALSE	1.2826e+06	DCM
TARA_004_DCM	TOBG_NAT-145	0.077	NorthAtlantic	FALSE	1.2826e+06	DCM
TARA_004_DCM	TOBG_NAT-146	0.02	NorthAtlantic	FALSE	1.2826e+06	DCM
TARA_004_DCM	TOBG_NAT-147	0.001	NorthAtlantic	FALSE	1.2826e+06	DCM
TARA_004_DCM	TOBG_NAT-148	0	NorthAtlantic	FALSE	1.2826e+06	DCM
TARA_004_DCM	TOBG_NAT-149	0.001	NorthAtlantic	FALSE	1.2826e+06	DCM
TARA_004_DCM	TOBG_NAT-15	0	NorthAtlantic	TRUE	1.2826e+06	DCM
TARA_004_DCM	TOBG_NAT-150	0.001	NorthAtlantic	FALSE	1.2826e+06	DCM
TARA_004_DCM	TOBG_NAT-151	0.002	NorthAtlantic	FALSE	1.2826e+06	DCM
TARA_004_DCM	TOBG_NAT-152	0	NorthAtlantic	FALSE	1.2826e+06	DCM
TARA_004_DCM	TOBG_NAT-153	0	NorthAtlantic	FALSE	1.2826e+06	DCM
TARA_004_DCM	TOBG_NAT-154	0.006	NorthAtlantic	FALSE	1.2826e+06	DCM
TARA_004_DCM	TOBG_NAT-155	0	NorthAtlantic	FALSE	1.2826e+06	DCM
TARA_004_DCM	TOBG_NAT-156	0.353	NorthAtlantic	FALSE	1.2826e+06	DCM
TARA_004_DCM	TOBG_NAT-157	0	NorthAtlantic	TRUE	1.2826e+06	DCM
TARA_004_DCM	TOBG_NAT-158	0	NorthAtlantic	TRUE	1.2826e+06	DCM
TARA_004_DCM	TOBG_NAT-159	0.124	NorthAtlantic	FALSE	1.2826e+06	DCM
TARA_004_DCM	TOBG_NAT-16	0.009	NorthAtlantic	FALSE	1.2826e+06	DCM
TARA_004_DCM	TOBG_NAT-160	0.08	NorthAtlantic	FALSE	1.2826e+06	DCM
TARA_004_DCM	TOBG_NAT-161	0.107	NorthAtlantic	FALSE	1.2826e+06	DCM
TARA_004_DCM	TOBG_NAT-162	0.016	NorthAtlantic	FALSE	1.2826e+06	DCM
TARA_004_DCM	TOBG_NAT-163	0	NorthAtlantic	FALSE	1.2826e+06	DCM
TARA_004_DCM	TOBG_NAT-164	0	NorthAtlantic	FALSE	1.2826e+06	DCM
TARA_004_DCM	TOBG_NAT-165	0.002	NorthAtlantic	FALSE	1.2826e+06	DCM
TARA_004_DCM	TOBG_NAT-166	0.006	NorthAtlantic	FALSE	1.2826e+06	DCM
TARA_004_DCM	TOBG_NAT-167	0	NorthAtlantic	FALSE	1.2826e+06	DCM
TARA_004_DCM	TOBG_NAT-168	0	NorthAtlantic	FALSE	1.2826e+06	DCM
TARA_004_DCM	TOBG_NAT-169	0	NorthAtlantic	FALSE	1.2826e+06	DCM
TARA_004_DCM	TOBG_NAT-17	0	NorthAtlantic	FALSE	1.2826e+06	DCM
TARA_004_DCM	TOBG_NAT-170	0	NorthAtlantic	TRUE	1.2826e+06	DCM
TARA_004_DCM	TOBG_NAT-171	0.04	NorthAtlantic	FALSE	1.2826e+06	DCM
TARA_004_DCM	TOBG_NAT-172	0	NorthAtlantic	FALSE	1.2826e+06	DCM
TARA_004_DCM	TOBG_NAT-173	0	NorthAtlantic	FALSE	1.2826e+06	DCM
TARA_004_DCM	TOBG_NAT-174	0.025	NorthAtlantic	FALSE	1.2826e+06	DCM
TARA_004_DCM	TOBG_NAT-175	0.073	NorthAtlantic	FALSE	1.2826e+06	DCM
TARA_004_DCM	TOBG_NAT-176	0	NorthAtlantic	FALSE	1.2826e+06	DCM
TARA_004_DCM	TOBG_NAT-177	0	NorthAtlantic	FALSE	1.2826e+06	DCM
TARA_004_DCM	TOBG_NAT-178	0	NorthAtlantic	FALSE	1.2826e+06	DCM
TARA_004_DCM	TOBG_NAT-179	0.005	NorthAtlantic	FALSE	1.2826e+06	DCM
TARA_004_DCM	TOBG_NAT-18	0.001	NorthAtlantic	FALSE	1.2826e+06	DCM
TARA_004_DCM	TOBG_NAT-180	0.007	NorthAtlantic	FALSE	1.2826e+06	DCM
TARA_004_DCM	TOBG_NAT-181	0.008	NorthAtlantic	FALSE	1.2826e+06	DCM
TARA_004_DCM	TOBG_NAT-182	0.073	NorthAtlantic	FALSE	1.2826e+06	DCM
TARA_004_DCM	TOBG_NAT-183	0.054	NorthAtlantic	FALSE	1.2826e+06	DCM
TARA_004_DCM	TOBG_NAT-184	0.207	NorthAtlantic	FALSE	1.2826e+06	DCM
TARA_004_DCM	TOBG_NAT-185	0.055	NorthAtlantic	FALSE	1.2826e+06	DCM
TARA_004_DCM	TOBG_NAT-186	0.005	NorthAtlantic	FALSE	1.2826e+06	DCM
TARA_004_DCM	TOBG_NAT-187	0.021	NorthAtlantic	FALSE	1.2826e+06	DCM
TARA_004_DCM	TOBG_NAT-188	0	NorthAtlantic	FALSE	1.2826e+06	DCM
TARA_004_DCM	TOBG_NAT-189	0.022	NorthAtlantic	FALSE	1.2826e+06	DCM
TARA_004_DCM	TOBG_NAT-19	0	NorthAtlantic	TRUE	1.2826e+06	DCM
TARA_004_DCM	TOBG_NAT-190	0.012	NorthAtlantic	FALSE	1.2826e+06	DCM
TARA_004_DCM	TOBG_NAT-191	0.003	NorthAtlantic	FALSE	1.2826e+06	DCM
TARA_004_DCM	TOBG_NAT-192	0.229	NorthAtlantic	FALSE	1.2826e+06	DCM
TARA_004_DCM	TOBG_NAT-193	0.182	NorthAtlantic	FALSE	1.2826e+06	DCM
TARA_004_DCM	TOBG_NAT-194	0.018	NorthAtlantic	FALSE	1.2826e+06	DCM
TARA_004_DCM	TOBG_NAT-195	0	NorthAtlantic	FALSE	1.2826e+06	DCM
TARA_004_DCM	TOBG_NAT-196	0	NorthAtlantic	FALSE	1.2826e+06	DCM
TARA_004_DCM	TOBG_NAT-197	0.013	NorthAtlantic	FALSE	1.2826e+06	DCM
TARA_004_DCM	TOBG_NAT-198	0.002	NorthAtlantic	FALSE	1.2826e+06	DCM
TARA_004_DCM	TOBG_NAT-199	0	NorthAtlantic	FALSE	1.2826e+06	DCM
TARA_004_DCM	TOBG_NAT-2	0	NorthAtlantic	FALSE	1.2826e+06	DCM
TARA_004_DCM	TOBG_NAT-20	0	NorthAtlantic	TRUE	1.2826e+06	DCM
TARA_004_DCM	TOBG_NAT-200	0.165	NorthAtlantic	FALSE	1.2826e+06	DCM
TARA_004_DCM	TOBG_NAT-201	0	NorthAtlantic	FALSE	1.2826e+06	DCM
TARA_004_DCM	TOBG_NAT-202	0	NorthAtlantic	FALSE	1.2826e+06	DCM
TARA_004_DCM	TOBG_NAT-203	0	NorthAtlantic	FALSE	1.2826e+06	DCM
TARA_004_DCM	TOBG_NAT-204	0.002	NorthAtlantic	FALSE	1.2826e+06	DCM
TARA_004_DCM	TOBG_NAT-205	0.155	NorthAtlantic	FALSE	1.2826e+06	DCM
TARA_004_DCM	TOBG_NAT-206	0	NorthAtlantic	FALSE	1.2826e+06	DCM
TARA_004_DCM	TOBG_NAT-207	0.001	NorthAtlantic	FALSE	1.2826e+06	DCM
TARA_004_DCM	TOBG_NAT-208	0	NorthAtlantic	FALSE	1.2826e+06	DCM
TARA_004_DCM	TOBG_NAT-209	0	NorthAtlantic	FALSE	1.2826e+06	DCM
TARA_004_DCM	TOBG_NAT-21	0	NorthAtlantic	FALSE	1.2826e+06	DCM
TARA_004_DCM	TOBG_NAT-210	0	NorthAtlantic	TRUE	1.2826e+06	DCM
TARA_004_DCM	TOBG_NAT-211	0.002	NorthAtlantic	FALSE	1.2826e+06	DCM
TARA_004_DCM	TOBG_NAT-212	0	NorthAtlantic	FALSE	1.2826e+06	DCM
TARA_004_DCM	TOBG_NAT-213	0	NorthAtlantic	FALSE	1.2826e+06	DCM
TARA_004_DCM	TOBG_NAT-214	0	NorthAtlantic	FALSE	1.2826e+06	DCM
TARA_004_DCM	TOBG_NAT-215	0	NorthAtlantic	FALSE	1.2826e+06	DCM
TARA_004_DCM	TOBG_NAT-216	0	NorthAtlantic	FALSE	1.2826e+06	DCM
TARA_004_DCM	TOBG_NAT-217	0.001	NorthAtlantic	FALSE	1.2826e+06	DCM
TARA_004_DCM	TOBG_NAT-218	0	NorthAtlantic	FALSE	1.2826e+06	DCM
TARA_004_DCM	TOBG_NAT-219	0	NorthAtlantic	FALSE	1.2826e+06	DCM
TARA_004_DCM	TOBG_NAT-22	0	NorthAtlantic	TRUE	1.2826e+06	DCM
TARA_004_DCM	TOBG_NAT-220	0.003	NorthAtlantic	FALSE	1.2826e+06	DCM
TARA_004_DCM	TOBG_NAT-221	0.006	NorthAtlantic	FALSE	1.2826e+06	DCM
TARA_004_DCM	TOBG_NAT-222	0.004	NorthAtlantic	FALSE	1.2826e+06	DCM
TARA_004_DCM	TOBG_NAT-223	0.005	NorthAtlantic	FALSE	1.2826e+06	DCM
TARA_004_DCM	TOBG_NAT-224	0.27	NorthAtlantic	FALSE	1.2826e+06	DCM
TARA_004_DCM	TOBG_NAT-225	0.032	NorthAtlantic	FALSE	1.2826e+06	DCM
TARA_004_DCM	TOBG_NAT-226	0.019	NorthAtlantic	FALSE	1.2826e+06	DCM
TARA_004_DCM	TOBG_NAT-227	0.001	NorthAtlantic	FALSE	1.2826e+06	DCM
TARA_004_DCM	TOBG_NAT-228	0.003	NorthAtlantic	FALSE	1.2826e+06	DCM
TARA_004_DCM	TOBG_NAT-229	0.013	NorthAtlantic	FALSE	1.2826e+06	DCM
TARA_004_DCM	TOBG_NAT-23	0	NorthAtlantic	FALSE	1.2826e+06	DCM
TARA_004_DCM	TOBG_NAT-230	0.001	NorthAtlantic	FALSE	1.2826e+06	DCM
TARA_004_DCM	TOBG_NAT-231	0.032	NorthAtlantic	FALSE	1.2826e+06	DCM
TARA_004_DCM	TOBG_NAT-232	0.091	NorthAtlantic	FALSE	1.2826e+06	DCM
TARA_004_DCM	TOBG_NAT-233	0	NorthAtlantic	FALSE	1.2826e+06	DCM
TARA_004_DCM	TOBG_NAT-234	0	NorthAtlantic	FALSE	1.2826e+06	DCM
TARA_004_DCM	TOBG_NAT-235	0	NorthAtlantic	FALSE	1.2826e+06	DCM
TARA_004_DCM	TOBG_NAT-236	0.007	NorthAtlantic	FALSE	1.2826e+06	DCM
TARA_004_DCM	TOBG_NAT-237	0.135	NorthAtlantic	FALSE	1.2826e+06	DCM
TARA_004_DCM	TOBG_NAT-238	0.002	NorthAtlantic	FALSE	1.2826e+06	DCM
TARA_004_DCM	TOBG_NAT-239	0	NorthAtlantic	TRUE	1.2826e+06	DCM
TARA_004_DCM	TOBG_NAT-24	0.014	NorthAtlantic	FALSE	1.2826e+06	DCM
TARA_004_DCM	TOBG_NAT-240	0.001	NorthAtlantic	FALSE	1.2826e+06	DCM
TARA_004_DCM	TOBG_NAT-241	0	NorthAtlantic	FALSE	1.2826e+06	DCM
TARA_004_DCM	TOBG_NAT-242	0	NorthAtlantic	FALSE	1.2826e+06	DCM
TARA_004_DCM	TOBG_NAT-243	0.011	NorthAtlantic	FALSE	1.2826e+06	DCM
TARA_004_DCM	TOBG_NAT-244	0.082	NorthAtlantic	FALSE	1.2826e+06	DCM
TARA_004_DCM	TOBG_NAT-245	0.021	NorthAtlantic	FALSE	1.2826e+06	DCM
TARA_004_DCM	TOBG_NAT-246	0.002	NorthAtlantic	FALSE	1.2826e+06	DCM
TARA_004_DCM	TOBG_NAT-247	0	NorthAtlantic	FALSE	1.2826e+06	DCM
TARA_004_DCM	TOBG_NAT-248	0.004	NorthAtlantic	FALSE	1.2826e+06	DCM
TARA_004_DCM	TOBG_NAT-249	0.001	NorthAtlantic	FALSE	1.2826e+06	DCM
TARA_004_DCM	TOBG_NAT-25	0.008	NorthAtlantic	FALSE	1.2826e+06	DCM
TARA_004_DCM	TOBG_NAT-250	0	NorthAtlantic	FALSE	1.2826e+06	DCM
TARA_004_DCM	TOBG_NAT-251	0.196	NorthAtlantic	FALSE	1.2826e+06	DCM
TARA_004_DCM	TOBG_NAT-252	0.184	NorthAtlantic	FALSE	1.2826e+06	DCM
TARA_004_DCM	TOBG_NAT-253	0	NorthAtlantic	FALSE	1.2826e+06	DCM
TARA_004_DCM	TOBG_NAT-254	0.132	NorthAtlantic	FALSE	1.2826e+06	DCM
TARA_004_DCM	TOBG_NAT-255	0.373	NorthAtlantic	FALSE	1.2826e+06	DCM
TARA_004_DCM	TOBG_NAT-256	0.024	NorthAtlantic	FALSE	1.2826e+06	DCM
TARA_004_DCM	TOBG_NAT-257	0	NorthAtlantic	FALSE	1.2826e+06	DCM
TARA_004_DCM	TOBG_NAT-258	0	NorthAtlantic	FALSE	1.2826e+06	DCM
TARA_004_DCM	TOBG_NAT-259	0.075	NorthAtlantic	FALSE	1.2826e+06	DCM
TARA_004_DCM	TOBG_NAT-26	0.001	NorthAtlantic	TRUE	1.2826e+06	DCM
TARA_004_DCM	TOBG_NAT-260	0.106	NorthAtlantic	FALSE	1.2826e+06	DCM
TARA_004_DCM	TOBG_NAT-261	0.097	NorthAtlantic	FALSE	1.2826e+06	DCM
TARA_004_DCM	TOBG_NAT-262	0.058	NorthAtlantic	FALSE	1.2826e+06	DCM
TARA_004_DCM	TOBG_NAT-263	0.151	NorthAtlantic	FALSE	1.2826e+06	DCM
TARA_004_DCM	TOBG_NAT-264	0.054	NorthAtlantic	FALSE	1.2826e+06	DCM
TARA_004_DCM	TOBG_NAT-265	0.044	NorthAtlantic	FALSE	1.2826e+06	DCM
TARA_004_DCM	TOBG_NAT-266	0.005	NorthAtlantic	FALSE	1.2826e+06	DCM
TARA_004_DCM	TOBG_NAT-267	0.033	NorthAtlantic	FALSE	1.2826e+06	DCM
TARA_004_DCM	TOBG_NAT-268	0.013	NorthAtlantic	FALSE	1.2826e+06	DCM
TARA_004_DCM	TOBG_NAT-269	0.038	NorthAtlantic	FALSE	1.2826e+06	DCM
TARA_004_DCM	TOBG_NAT-27	0.217	NorthAtlantic	FALSE	1.2826e+06	DCM
TARA_004_DCM	TOBG_NAT-270	0.041	NorthAtlantic	FALSE	1.2826e+06	DCM
TARA_004_DCM	TOBG_NAT-271	0	NorthAtlantic	FALSE	1.2826e+06	DCM
TARA_004_DCM	TOBG_NAT-272	0.924	NorthAtlantic	FALSE	1.2826e+06	DCM
TARA_004_DCM	TOBG_NAT-273	0	NorthAtlantic	FALSE	1.2826e+06	DCM
TARA_004_DCM	TOBG_NAT-274	0	NorthAtlantic	FALSE	1.2826e+06	DCM
TARA_004_DCM	TOBG_NAT-275	0.047	NorthAtlantic	FALSE	1.2826e+06	DCM
TARA_004_DCM	TOBG_NAT-276	0	NorthAtlantic	TRUE	1.2826e+06	DCM
TARA_004_DCM	TOBG_NAT-277	0.001	NorthAtlantic	FALSE	1.2826e+06	DCM
TARA_004_DCM	TOBG_NAT-278	0.016	NorthAtlantic	FALSE	1.2826e+06	DCM
TARA_004_DCM	TOBG_NAT-279	0.002	NorthAtlantic	FALSE	1.2826e+06	DCM
TARA_004_DCM	TOBG_NAT-28	0.264	NorthAtlantic	TRUE	1.2826e+06	DCM
TARA_004_DCM	TOBG_NAT-280	0	NorthAtlantic	FALSE	1.2826e+06	DCM
TARA_004_DCM	TOBG_NAT-281	0	NorthAtlantic	FALSE	1.2826e+06	DCM
TARA_004_DCM	TOBG_NAT-282	0	NorthAtlantic	FALSE	1.2826e+06	DCM
TARA_004_DCM	TOBG_NAT-283	0.039	NorthAtlantic	FALSE	1.2826e+06	DCM
TARA_004_DCM	TOBG_NAT-284	0.154	NorthAtlantic	FALSE	1.2826e+06	DCM
TARA_004_DCM	TOBG_NAT-288	0.001	NorthAtlantic	FALSE	1.2826e+06	DCM
TARA_004_DCM	TOBG_NAT-29	0.002	NorthAtlantic	FALSE	1.2826e+06	DCM
TARA_004_DCM	TOBG_NAT-290	0	NorthAtlantic	FALSE	1.2826e+06	DCM
TARA_004_DCM	TOBG_NAT-291	0	NorthAtlantic	FALSE	1.2826e+06	DCM
TARA_004_DCM	TOBG_NAT-292	0.14	NorthAtlantic	FALSE	1.2826e+06	DCM
TARA_004_DCM	TOBG_NAT-3	0	NorthAtlantic	FALSE	1.2826e+06	DCM
TARA_004_DCM	TOBG_NAT-30	0	NorthAtlantic	FALSE	1.2826e+06	DCM
TARA_004_DCM	TOBG_NAT-302	0.059	NorthAtlantic	FALSE	1.2826e+06	DCM
TARA_004_DCM	TOBG_NAT-31	0	NorthAtlantic	FALSE	1.2826e+06	DCM
TARA_004_DCM	TOBG_NAT-32	0.013	NorthAtlantic	TRUE	1.2826e+06	DCM
TARA_004_DCM	TOBG_NAT-33	0	NorthAtlantic	FALSE	1.2826e+06	DCM
TARA_004_DCM	TOBG_NAT-333	0.02	NorthAtlantic	FALSE	1.2826e+06	DCM
TARA_004_DCM	TOBG_NAT-34	0.159	NorthAtlantic	FALSE	1.2826e+06	DCM
TARA_004_DCM	TOBG_NAT-35	0.035	NorthAtlantic	FALSE	1.2826e+06	DCM
TARA_004_DCM	TOBG_NAT-353	0	NorthAtlantic	FALSE	1.2826e+06	DCM
TARA_004_DCM	TOBG_NAT-36	0.008	NorthAtlantic	FALSE	1.2826e+06	DCM
TARA_004_DCM	TOBG_NAT-37	0.022	NorthAtlantic	FALSE	1.2826e+06	DCM
TARA_004_DCM	TOBG_NAT-375	0	NorthAtlantic	FALSE	1.2826e+06	DCM
TARA_004_DCM	TOBG_NAT-38	0.052	NorthAtlantic	FALSE	1.2826e+06	DCM
TARA_004_DCM	TOBG_NAT-39	0.095	NorthAtlantic	FALSE	1.2826e+06	DCM
TARA_004_DCM	TOBG_NAT-392	0	NorthAtlantic	FALSE	1.2826e+06	DCM
TARA_004_DCM	TOBG_NAT-4	0	NorthAtlantic	FALSE	1.2826e+06	DCM
TARA_004_DCM	TOBG_NAT-40	0.147	NorthAtlantic	FALSE	1.2826e+06	DCM
TARA_004_DCM	TOBG_NAT-41	0.107	NorthAtlantic	FALSE	1.2826e+06	DCM
TARA_004_DCM	TOBG_NAT-417	0	NorthAtlantic	FALSE	1.2826e+06	DCM
TARA_004_DCM	TOBG_NAT-42	0.032	NorthAtlantic	FALSE	1.2826e+06	DCM
TARA_004_DCM	TOBG_NAT-422	0.001	NorthAtlantic	FALSE	1.2826e+06	DCM
TARA_004_DCM	TOBG_NAT-43	0.043	NorthAtlantic	FALSE	1.2826e+06	DCM
TARA_004_DCM	TOBG_NAT-430	0	NorthAtlantic	FALSE	1.2826e+06	DCM
TARA_004_DCM	TOBG_NAT-44	0.075	NorthAtlantic	FALSE	1.2826e+06	DCM
TARA_004_DCM	TOBG_NAT-441	0	NorthAtlantic	FALSE	1.2826e+06	DCM
TARA_004_DCM	TOBG_NAT-45	0.061	NorthAtlantic	FALSE	1.2826e+06	DCM
TARA_004_DCM	TOBG_NAT-453	0	NorthAtlantic	FALSE	1.2826e+06	DCM
TARA_004_DCM	TOBG_NAT-46	0	NorthAtlantic	TRUE	1.2826e+06	DCM
TARA_004_DCM	TOBG_NAT-47	0.003	NorthAtlantic	FALSE	1.2826e+06	DCM
TARA_004_DCM	TOBG_NAT-472	0	NorthAtlantic	FALSE	1.2826e+06	DCM
TARA_004_DCM	TOBG_NAT-478	0.001	NorthAtlantic	FALSE	1.2826e+06	DCM
TARA_004_DCM	TOBG_NAT-48	0.219	NorthAtlantic	FALSE	1.2826e+06	DCM
TARA_004_DCM	TOBG_NAT-483	0	NorthAtlantic	FALSE	1.2826e+06	DCM
TARA_004_DCM	TOBG_NAT-484	0	NorthAtlantic	FALSE	1.2826e+06	DCM
TARA_004_DCM	TOBG_NAT-49	0.009	NorthAtlantic	FALSE	1.2826e+06	DCM
TARA_004_DCM	TOBG_NAT-493	0.01	NorthAtlantic	FALSE	1.2826e+06	DCM
TARA_004_DCM	TOBG_NAT-495	0.02	NorthAtlantic	FALSE	1.2826e+06	DCM
TARA_004_DCM	TOBG_NAT-5	0	NorthAtlantic	TRUE	1.2826e+06	DCM
TARA_004_DCM	TOBG_NAT-50	0.011	NorthAtlantic	FALSE	1.2826e+06	DCM
TARA_004_DCM	TOBG_NAT-501	0.001	NorthAtlantic	FALSE	1.2826e+06	DCM
TARA_004_DCM	TOBG_NAT-503	0.001	NorthAtlantic	FALSE	1.2826e+06	DCM
TARA_004_DCM	TOBG_NAT-504	0.004	NorthAtlantic	FALSE	1.2826e+06	DCM
TARA_004_DCM	TOBG_NAT-509	0.006	NorthAtlantic	FALSE	1.2826e+06	DCM
TARA_004_DCM	TOBG_NAT-51	0.003	NorthAtlantic	FALSE	1.2826e+06	DCM
TARA_004_DCM	TOBG_NAT-510	0.001	NorthAtlantic	FALSE	1.2826e+06	DCM
TARA_004_DCM	TOBG_NAT-52	0.082	NorthAtlantic	FALSE	1.2826e+06	DCM
TARA_004_DCM	TOBG_NAT-53	0.002	NorthAtlantic	FALSE	1.2826e+06	DCM
TARA_004_DCM	TOBG_NAT-535	0.019	NorthAtlantic	FALSE	1.2826e+06	DCM
TARA_004_DCM	TOBG_NAT-54	0.002	NorthAtlantic	FALSE	1.2826e+06	DCM
TARA_004_DCM	TOBG_NAT-545	0.001	NorthAtlantic	FALSE	1.2826e+06	DCM
TARA_004_DCM	TOBG_NAT-549	0	NorthAtlantic	FALSE	1.2826e+06	DCM
TARA_004_DCM	TOBG_NAT-55	0.003	NorthAtlantic	FALSE	1.2826e+06	DCM
TARA_004_DCM	TOBG_NAT-56	0.001	NorthAtlantic	FALSE	1.2826e+06	DCM
TARA_004_DCM	TOBG_NAT-57	0	NorthAtlantic	FALSE	1.2826e+06	DCM
TARA_004_DCM	TOBG_NAT-575	0	NorthAtlantic	FALSE	1.2826e+06	DCM
TARA_004_DCM	TOBG_NAT-579	0	NorthAtlantic	FALSE	1.2826e+06	DCM
TARA_004_DCM	TOBG_NAT-58	0	NorthAtlantic	FALSE	1.2826e+06	DCM
TARA_004_DCM	TOBG_NAT-59	0.001	NorthAtlantic	FALSE	1.2826e+06	DCM
TARA_004_DCM	TOBG_NAT-6	0	NorthAtlantic	FALSE	1.2826e+06	DCM
TARA_004_DCM	TOBG_NAT-60	0	NorthAtlantic	FALSE	1.2826e+06	DCM
TARA_004_DCM	TOBG_NAT-608	0	NorthAtlantic	FALSE	1.2826e+06	DCM
TARA_004_DCM	TOBG_NAT-61	0	NorthAtlantic	FALSE	1.2826e+06	DCM
TARA_004_DCM	TOBG_NAT-62	0.007	NorthAtlantic	FALSE	1.2826e+06	DCM
TARA_004_DCM	TOBG_NAT-63	0.006	NorthAtlantic	FALSE	1.2826e+06	DCM
TARA_004_DCM	TOBG_NAT-630	0.174	NorthAtlantic	FALSE	1.2826e+06	DCM
TARA_004_DCM	TOBG_NAT-634	0.026	NorthAtlantic	FALSE	1.2826e+06	DCM
TARA_004_DCM	TOBG_NAT-64	0.006	NorthAtlantic	TRUE	1.2826e+06	DCM
TARA_004_DCM	TOBG_NAT-65	0	NorthAtlantic	FALSE	1.2826e+06	DCM
TARA_004_DCM	TOBG_NAT-653	0.045	NorthAtlantic	FALSE	1.2826e+06	DCM
TARA_004_DCM	TOBG_NAT-66	0.021	NorthAtlantic	FALSE	1.2826e+06	DCM
TARA_004_DCM	TOBG_NAT-661	0.011	NorthAtlantic	FALSE	1.2826e+06	DCM
TARA_004_DCM	TOBG_NAT-67	0	NorthAtlantic	TRUE	1.2826e+06	DCM
TARA_004_DCM	TOBG_NAT-68	0.005	NorthAtlantic	FALSE	1.2826e+06	DCM
TARA_004_DCM	TOBG_NAT-682	0.026	NorthAtlantic	FALSE	1.2826e+06	DCM
TARA_004_DCM	TOBG_NAT-686	0	NorthAtlantic	FALSE	1.2826e+06	DCM
TARA_004_DCM	TOBG_NAT-69	0	NorthAtlantic	FALSE	1.2826e+06	DCM
TARA_004_DCM	TOBG_NAT-7	0	NorthAtlantic	FALSE	1.2826e+06	DCM
TARA_004_DCM	TOBG_NAT-70	0	NorthAtlantic	FALSE	1.2826e+06	DCM
TARA_004_DCM	TOBG_NAT-71	0.008	NorthAtlantic	FALSE	1.2826e+06	DCM
TARA_004_DCM	TOBG_NAT-72	0.001	NorthAtlantic	FALSE	1.2826e+06	DCM
TARA_004_DCM	TOBG_NAT-73	0.006	NorthAtlantic	FALSE	1.2826e+06	DCM
TARA_004_DCM	TOBG_NAT-74	0.002	NorthAtlantic	FALSE	1.2826e+06	DCM
TARA_004_DCM	TOBG_NAT-75	0	NorthAtlantic	FALSE	1.2826e+06	DCM
TARA_004_DCM	TOBG_NAT-76	0.008	NorthAtlantic	FALSE	1.2826e+06	DCM
TARA_004_DCM	TOBG_NAT-77	0	NorthAtlantic	FALSE	1.2826e+06	DCM
TARA_004_DCM	TOBG_NAT-78	0.002	NorthAtlantic	FALSE	1.2826e+06	DCM
TARA_004_DCM	TOBG_NAT-79	0.004	NorthAtlantic	FALSE	1.2826e+06	DCM
TARA_004_DCM	TOBG_NAT-8	0	NorthAtlantic	FALSE	1.2826e+06	DCM
TARA_004_DCM	TOBG_NAT-80	0.003	NorthAtlantic	FALSE	1.2826e+06	DCM
TARA_004_DCM	TOBG_NAT-81	0	NorthAtlantic	FALSE	1.2826e+06	DCM
TARA_004_DCM	TOBG_NAT-82	0	NorthAtlantic	FALSE	1.2826e+06	DCM
TARA_004_DCM	TOBG_NAT-83	0.029	NorthAtlantic	FALSE	1.2826e+06	DCM
TARA_004_DCM	TOBG_NAT-84	0	NorthAtlantic	FALSE	1.2826e+06	DCM
TARA_004_DCM	TOBG_NAT-85	0	NorthAtlantic	TRUE	1.2826e+06	DCM
TARA_004_DCM	TOBG_NAT-86	0.196	NorthAtlantic	FALSE	1.2826e+06	DCM
TARA_004_DCM	TOBG_NAT-87	0	NorthAtlantic	FALSE	1.2826e+06	DCM
TARA_004_DCM	TOBG_NAT-88	0.002	NorthAtlantic	FALSE	1.2826e+06	DCM
TARA_004_DCM	TOBG_NAT-89	0	NorthAtlantic	FALSE	1.2826e+06	DCM
TARA_004_DCM	TOBG_NAT-9	0	NorthAtlantic	FALSE	1.2826e+06	DCM
TARA_004_DCM	TOBG_NAT-90	0.031	NorthAtlantic	FALSE	1.2826e+06	DCM
TARA_004_DCM	TOBG_NAT-91	0.004	NorthAtlantic	FALSE	1.2826e+06	DCM
TARA_004_DCM	TOBG_NAT-92	0	NorthAtlantic	TRUE	1.2826e+06	DCM
TARA_004_DCM	TOBG_NAT-93	0	NorthAtlantic	FALSE	1.2826e+06	DCM
TARA_004_DCM	TOBG_NAT-94	0	NorthAtlantic	TRUE	1.2826e+06	DCM
TARA_004_DCM	TOBG_NAT-95	0.021	NorthAtlantic	FALSE	1.2826e+06	DCM
TARA_004_DCM	TOBG_NAT-96	0.002	NorthAtlantic	FALSE	1.2826e+06	DCM
TARA_004_DCM	TOBG_NAT-97	0	NorthAtlantic	FALSE	1.2826e+06	DCM
TARA_004_DCM	TOBG_NAT-98	0.031	NorthAtlantic	FALSE	1.2826e+06	DCM
TARA_004_DCM	TOBG_NAT-99	0.001	NorthAtlantic	FALSE	1.2826e+06	DCM
TARA_004_SRF	TOBG_NAT-1	0	NorthAtlantic	FALSE	894124	SRF
TARA_004_SRF	TOBG_NAT-10	0	NorthAtlantic	FALSE	894124	SRF
TARA_004_SRF	TOBG_NAT-100	0	NorthAtlantic	FALSE	894124	SRF
TARA_004_SRF	TOBG_NAT-101	0	NorthAtlantic	FALSE	894124	SRF
TARA_004_SRF	TOBG_NAT-102	0.007	NorthAtlantic	FALSE	894124	SRF
TARA_004_SRF	TOBG_NAT-103	0	NorthAtlantic	FALSE	894124	SRF
TARA_004_SRF	TOBG_NAT-104	0	NorthAtlantic	FALSE	894124	SRF
TARA_004_SRF	TOBG_NAT-105	0	NorthAtlantic	FALSE	894124	SRF
TARA_004_SRF	TOBG_NAT-106	0	NorthAtlantic	FALSE	894124	SRF
TARA_004_SRF	TOBG_NAT-107	0	NorthAtlantic	FALSE	894124	SRF
TARA_004_SRF	TOBG_NAT-108	0.166	NorthAtlantic	FALSE	894124	SRF
TARA_004_SRF	TOBG_NAT-109	0.18	NorthAtlantic	FALSE	894124	SRF
TARA_004_SRF	TOBG_NAT-11	0	NorthAtlantic	FALSE	894124	SRF
TARA_004_SRF	TOBG_NAT-110	0	NorthAtlantic	FALSE	894124	SRF
TARA_004_SRF	TOBG_NAT-111	0	NorthAtlantic	TRUE	894124	SRF
TARA_004_SRF	TOBG_NAT-112	0	NorthAtlantic	FALSE	894124	SRF
TARA_004_SRF	TOBG_NAT-113	0	NorthAtlantic	FALSE	894124	SRF
TARA_004_SRF	TOBG_NAT-114	0.007	NorthAtlantic	FALSE	894124	SRF
TARA_004_SRF	TOBG_NAT-115	0.005	NorthAtlantic	FALSE	894124	SRF
TARA_004_SRF	TOBG_NAT-116	0	NorthAtlantic	FALSE	894124	SRF
TARA_004_SRF	TOBG_NAT-117	0	NorthAtlantic	FALSE	894124	SRF
TARA_004_SRF	TOBG_NAT-118	0	NorthAtlantic	FALSE	894124	SRF
TARA_004_SRF	TOBG_NAT-119	0	NorthAtlantic	FALSE	894124	SRF
TARA_004_SRF	TOBG_NAT-12	0.006	NorthAtlantic	FALSE	894124	SRF
TARA_004_SRF	TOBG_NAT-120	0	NorthAtlantic	FALSE	894124	SRF
TARA_004_SRF	TOBG_NAT-121	0	NorthAtlantic	FALSE	894124	SRF
TARA_004_SRF	TOBG_NAT-122	0	NorthAtlantic	TRUE	894124	SRF
TARA_004_SRF	TOBG_NAT-123	0	NorthAtlantic	TRUE	894124	SRF
TARA_004_SRF	TOBG_NAT-124	0	NorthAtlantic	TRUE	894124	SRF
TARA_004_SRF	TOBG_NAT-125	0	NorthAtlantic	FALSE	894124	SRF
TARA_004_SRF	TOBG_NAT-126	0	NorthAtlantic	FALSE	894124	SRF
TARA_004_SRF	TOBG_NAT-127	0	NorthAtlantic	TRUE	894124	SRF
TARA_004_SRF	TOBG_NAT-128	0	NorthAtlantic	TRUE	894124	SRF
TARA_004_SRF	TOBG_NAT-129	0	NorthAtlantic	FALSE	894124	SRF
TARA_004_SRF	TOBG_NAT-13	0	NorthAtlantic	FALSE	894124	SRF
TARA_004_SRF	TOBG_NAT-130	0	NorthAtlantic	TRUE	894124	SRF
TARA_004_SRF	TOBG_NAT-131	0	NorthAtlantic	TRUE	894124	SRF
TARA_004_SRF	TOBG_NAT-132	0	NorthAtlantic	FALSE	894124	SRF
TARA_004_SRF	TOBG_NAT-133	0.001	NorthAtlantic	TRUE	894124	SRF
TARA_004_SRF	TOBG_NAT-134	0	NorthAtlantic	TRUE	894124	SRF
TARA_004_SRF	TOBG_NAT-135	0	NorthAtlantic	FALSE	894124	SRF
TARA_004_SRF	TOBG_NAT-136	0	NorthAtlantic	FALSE	894124	SRF
TARA_004_SRF	TOBG_NAT-137	0	NorthAtlantic	FALSE	894124	SRF
TARA_004_SRF	TOBG_NAT-138	0	NorthAtlantic	FALSE	894124	SRF
TARA_004_SRF	TOBG_NAT-139	0	NorthAtlantic	FALSE	894124	SRF
TARA_004_SRF	TOBG_NAT-14	0	NorthAtlantic	FALSE	894124	SRF
TARA_004_SRF	TOBG_NAT-140	0.087	NorthAtlantic	FALSE	894124	SRF
TARA_004_SRF	TOBG_NAT-141	0	NorthAtlantic	FALSE	894124	SRF
TARA_004_SRF	TOBG_NAT-142	0	NorthAtlantic	FALSE	894124	SRF
TARA_004_SRF	TOBG_NAT-143	0.009	NorthAtlantic	FALSE	894124	SRF
TARA_004_SRF	TOBG_NAT-144	0.227	NorthAtlantic	FALSE	894124	SRF
TARA_004_SRF	TOBG_NAT-145	0.247	NorthAtlantic	FALSE	894124	SRF
TARA_004_SRF	TOBG_NAT-146	0.19	NorthAtlantic	FALSE	894124	SRF
TARA_004_SRF	TOBG_NAT-147	0	NorthAtlantic	FALSE	894124	SRF
TARA_004_SRF	TOBG_NAT-148	0	NorthAtlantic	FALSE	894124	SRF
TARA_004_SRF	TOBG_NAT-149	0	NorthAtlantic	FALSE	894124	SRF
TARA_004_SRF	TOBG_NAT-15	0	NorthAtlantic	TRUE	894124	SRF
TARA_004_SRF	TOBG_NAT-150	0.001	NorthAtlantic	FALSE	894124	SRF
TARA_004_SRF	TOBG_NAT-151	0	NorthAtlantic	FALSE	894124	SRF
TARA_004_SRF	TOBG_NAT-152	0	NorthAtlantic	FALSE	894124	SRF
TARA_004_SRF	TOBG_NAT-153	0	NorthAtlantic	FALSE	894124	SRF
TARA_004_SRF	TOBG_NAT-154	0.012	NorthAtlantic	FALSE	894124	SRF
TARA_004_SRF	TOBG_NAT-155	0	NorthAtlantic	FALSE	894124	SRF
TARA_004_SRF	TOBG_NAT-156	0.142	NorthAtlantic	FALSE	894124	SRF
TARA_004_SRF	TOBG_NAT-157	0	NorthAtlantic	TRUE	894124	SRF
TARA_004_SRF	TOBG_NAT-158	0	NorthAtlantic	TRUE	894124	SRF
TARA_004_SRF	TOBG_NAT-159	0.01	NorthAtlantic	FALSE	894124	SRF
TARA_004_SRF	TOBG_NAT-16	0.009	NorthAtlantic	FALSE	894124	SRF
TARA_004_SRF	TOBG_NAT-160	0.001	NorthAtlantic	FALSE	894124	SRF
TARA_004_SRF	TOBG_NAT-161	0.004	NorthAtlantic	FALSE	894124	SRF
TARA_004_SRF	TOBG_NAT-162	0.141	NorthAtlantic	FALSE	894124	SRF
TARA_004_SRF	TOBG_NAT-163	0	NorthAtlantic	FALSE	894124	SRF
TARA_004_SRF	TOBG_NAT-164	0	NorthAtlantic	FALSE	894124	SRF
TARA_004_SRF	TOBG_NAT-165	0	NorthAtlantic	FALSE	894124	SRF
TARA_004_SRF	TOBG_NAT-166	0.001	NorthAtlantic	FALSE	894124	SRF
TARA_004_SRF	TOBG_NAT-167	0	NorthAtlantic	FALSE	894124	SRF
TARA_004_SRF	TOBG_NAT-168	0	NorthAtlantic	FALSE	894124	SRF
TARA_004_SRF	TOBG_NAT-169	0.001	NorthAtlantic	FALSE	894124	SRF
TARA_004_SRF	TOBG_NAT-17	0.001	NorthAtlantic	FALSE	894124	SRF
TARA_004_SRF	TOBG_NAT-170	0	NorthAtlantic	TRUE	894124	SRF
TARA_004_SRF	TOBG_NAT-171	0	NorthAtlantic	FALSE	894124	SRF
TARA_004_SRF	TOBG_NAT-172	0	NorthAtlantic	FALSE	894124	SRF
TARA_004_SRF	TOBG_NAT-173	0	NorthAtlantic	FALSE	894124	SRF
TARA_004_SRF	TOBG_NAT-174	0.069	NorthAtlantic	FALSE	894124	SRF
TARA_004_SRF	TOBG_NAT-175	0.137	NorthAtlantic	FALSE	894124	SRF
TARA_004_SRF	TOBG_NAT-176	0	NorthAtlantic	FALSE	894124	SRF
TARA_004_SRF	TOBG_NAT-177	0	NorthAtlantic	FALSE	894124	SRF
TARA_004_SRF	TOBG_NAT-178	0	NorthAtlantic	FALSE	894124	SRF
TARA_004_SRF	TOBG_NAT-179	0.001	NorthAtlantic	FALSE	894124	SRF
TARA_004_SRF	TOBG_NAT-18	0.003	NorthAtlantic	FALSE	894124	SRF
TARA_004_SRF	TOBG_NAT-180	0	NorthAtlantic	FALSE	894124	SRF
TARA_004_SRF	TOBG_NAT-181	0.001	NorthAtlantic	FALSE	894124	SRF
TARA_004_SRF	TOBG_NAT-182	0.017	NorthAtlantic	FALSE	894124	SRF
TARA_004_SRF	TOBG_NAT-183	0.048	NorthAtlantic	FALSE	894124	SRF
TARA_004_SRF	TOBG_NAT-184	0.003	NorthAtlantic	FALSE	894124	SRF
TARA_004_SRF	TOBG_NAT-185	0.158	NorthAtlantic	FALSE	894124	SRF
TARA_004_SRF	TOBG_NAT-186	0.001	NorthAtlantic	FALSE	894124	SRF
TARA_004_SRF	TOBG_NAT-187	0.149	NorthAtlantic	FALSE	894124	SRF
TARA_004_SRF	TOBG_NAT-188	0	NorthAtlantic	FALSE	894124	SRF
TARA_004_SRF	TOBG_NAT-189	0.003	NorthAtlantic	FALSE	894124	SRF
TARA_004_SRF	TOBG_NAT-19	0	NorthAtlantic	TRUE	894124	SRF
TARA_004_SRF	TOBG_NAT-190	0	NorthAtlantic	FALSE	894124	SRF
TARA_004_SRF	TOBG_NAT-191	0	NorthAtlantic	FALSE	894124	SRF
TARA_004_SRF	TOBG_NAT-192	0.012	NorthAtlantic	FALSE	894124	SRF
TARA_004_SRF	TOBG_NAT-193	0.011	NorthAtlantic	FALSE	894124	SRF
TARA_004_SRF	TOBG_NAT-194	0.005	NorthAtlantic	FALSE	894124	SRF
TARA_004_SRF	TOBG_NAT-195	0.001	NorthAtlantic	FALSE	894124	SRF
TARA_004_SRF	TOBG_NAT-196	0	NorthAtlantic	FALSE	894124	SRF
TARA_004_SRF	TOBG_NAT-197	0.001	NorthAtlantic	FALSE	894124	SRF
TARA_004_SRF	TOBG_NAT-198	0	NorthAtlantic	FALSE	894124	SRF
TARA_004_SRF	TOBG_NAT-199	0	NorthAtlantic	FALSE	894124	SRF
TARA_004_SRF	TOBG_NAT-2	0	NorthAtlantic	FALSE	894124	SRF
TARA_004_SRF	TOBG_NAT-20	0	NorthAtlantic	TRUE	894124	SRF
TARA_004_SRF	TOBG_NAT-200	0.064	NorthAtlantic	FALSE	894124	SRF
TARA_004_SRF	TOBG_NAT-201	0	NorthAtlantic	FALSE	894124	SRF
TARA_004_SRF	TOBG_NAT-202	0	NorthAtlantic	FALSE	894124	SRF
TARA_004_SRF	TOBG_NAT-203	0	NorthAtlantic	FALSE	894124	SRF
TARA_004_SRF	TOBG_NAT-204	0	NorthAtlantic	FALSE	894124	SRF
TARA_004_SRF	TOBG_NAT-205	0.003	NorthAtlantic	FALSE	894124	SRF
TARA_004_SRF	TOBG_NAT-206	0	NorthAtlantic	FALSE	894124	SRF
TARA_004_SRF	TOBG_NAT-207	0	NorthAtlantic	FALSE	894124	SRF
TARA_004_SRF	TOBG_NAT-208	0	NorthAtlantic	FALSE	894124	SRF
TARA_004_SRF	TOBG_NAT-209	0.001	NorthAtlantic	FALSE	894124	SRF
TARA_004_SRF	TOBG_NAT-21	0	NorthAtlantic	FALSE	894124	SRF
TARA_004_SRF	TOBG_NAT-210	0	NorthAtlantic	TRUE	894124	SRF
TARA_004_SRF	TOBG_NAT-211	0	NorthAtlantic	FALSE	894124	SRF
TARA_004_SRF	TOBG_NAT-212	0	NorthAtlantic	FALSE	894124	SRF
TARA_004_SRF	TOBG_NAT-213	0	NorthAtlantic	FALSE	894124	SRF
TARA_004_SRF	TOBG_NAT-214	0	NorthAtlantic	FALSE	894124	SRF
TARA_004_SRF	TOBG_NAT-215	0	NorthAtlantic	FALSE	894124	SRF
TARA_004_SRF	TOBG_NAT-216	0	NorthAtlantic	FALSE	894124	SRF
TARA_004_SRF	TOBG_NAT-217	0	NorthAtlantic	FALSE	894124	SRF
TARA_004_SRF	TOBG_NAT-218	0	NorthAtlantic	FALSE	894124	SRF
TARA_004_SRF	TOBG_NAT-219	0	NorthAtlantic	FALSE	894124	SRF
TARA_004_SRF	TOBG_NAT-22	0	NorthAtlantic	TRUE	894124	SRF
TARA_004_SRF	TOBG_NAT-220	0	NorthAtlantic	FALSE	894124	SRF
TARA_004_SRF	TOBG_NAT-221	0	NorthAtlantic	FALSE	894124	SRF
TARA_004_SRF	TOBG_NAT-222	0	NorthAtlantic	FALSE	894124	SRF
TARA_004_SRF	TOBG_NAT-223	0	NorthAtlantic	FALSE	894124	SRF
TARA_004_SRF	TOBG_NAT-224	0.005	NorthAtlantic	FALSE	894124	SRF
TARA_004_SRF	TOBG_NAT-225	0	NorthAtlantic	FALSE	894124	SRF
TARA_004_SRF	TOBG_NAT-226	0.003	NorthAtlantic	FALSE	894124	SRF
TARA_004_SRF	TOBG_NAT-227	0	NorthAtlantic	FALSE	894124	SRF
TARA_004_SRF	TOBG_NAT-228	0.001	NorthAtlantic	FALSE	894124	SRF
TARA_004_SRF	TOBG_NAT-229	0	NorthAtlantic	FALSE	894124	SRF
TARA_004_SRF	TOBG_NAT-23	0	NorthAtlantic	FALSE	894124	SRF
TARA_004_SRF	TOBG_NAT-230	0	NorthAtlantic	FALSE	894124	SRF
TARA_004_SRF	TOBG_NAT-231	0.18	NorthAtlantic	FALSE	894124	SRF
TARA_004_SRF	TOBG_NAT-232	0.006	NorthAtlantic	FALSE	894124	SRF
TARA_004_SRF	TOBG_NAT-233	0	NorthAtlantic	FALSE	894124	SRF
TARA_004_SRF	TOBG_NAT-234	0	NorthAtlantic	FALSE	894124	SRF
TARA_004_SRF	TOBG_NAT-235	0.001	NorthAtlantic	FALSE	894124	SRF
TARA_004_SRF	TOBG_NAT-236	0.014	NorthAtlantic	FALSE	894124	SRF
TARA_004_SRF	TOBG_NAT-237	0.098	NorthAtlantic	FALSE	894124	SRF
TARA_004_SRF	TOBG_NAT-238	0	NorthAtlantic	FALSE	894124	SRF
TARA_004_SRF	TOBG_NAT-239	0	NorthAtlantic	TRUE	894124	SRF
TARA_004_SRF	TOBG_NAT-24	0.016	NorthAtlantic	FALSE	894124	SRF
TARA_004_SRF	TOBG_NAT-240	0	NorthAtlantic	FALSE	894124	SRF
TARA_004_SRF	TOBG_NAT-241	0	NorthAtlantic	FALSE	894124	SRF
TARA_004_SRF	TOBG_NAT-242	0	NorthAtlantic	FALSE	894124	SRF
TARA_004_SRF	TOBG_NAT-243	0.001	NorthAtlantic	FALSE	894124	SRF
TARA_004_SRF	TOBG_NAT-244	0.017	NorthAtlantic	FALSE	894124	SRF
TARA_004_SRF	TOBG_NAT-245	0.009	NorthAtlantic	FALSE	894124	SRF
TARA_004_SRF	TOBG_NAT-246	0	NorthAtlantic	FALSE	894124	SRF
TARA_004_SRF	TOBG_NAT-247	0	NorthAtlantic	FALSE	894124	SRF
TARA_004_SRF	TOBG_NAT-248	0.049	NorthAtlantic	FALSE	894124	SRF
TARA_004_SRF	TOBG_NAT-249	0.001	NorthAtlantic	FALSE	894124	SRF
TARA_004_SRF	TOBG_NAT-25	0	NorthAtlantic	FALSE	894124	SRF
TARA_004_SRF	TOBG_NAT-250	0	NorthAtlantic	FALSE	894124	SRF
TARA_004_SRF	TOBG_NAT-251	0.034	NorthAtlantic	FALSE	894124	SRF
TARA_004_SRF	TOBG_NAT-252	0.003	NorthAtlantic	FALSE	894124	SRF
TARA_004_SRF	TOBG_NAT-253	0	NorthAtlantic	FALSE	894124	SRF
TARA_004_SRF	TOBG_NAT-254	0.031	NorthAtlantic	FALSE	894124	SRF
TARA_004_SRF	TOBG_NAT-255	0.006	NorthAtlantic	FALSE	894124	SRF
TARA_004_SRF	TOBG_NAT-256	0.005	NorthAtlantic	FALSE	894124	SRF
TARA_004_SRF	TOBG_NAT-257	0	NorthAtlantic	FALSE	894124	SRF
TARA_004_SRF	TOBG_NAT-258	0	NorthAtlantic	FALSE	894124	SRF
TARA_004_SRF	TOBG_NAT-259	0.107	NorthAtlantic	FALSE	894124	SRF
TARA_004_SRF	TOBG_NAT-26	0.006	NorthAtlantic	TRUE	894124	SRF
TARA_004_SRF	TOBG_NAT-260	0.005	NorthAtlantic	FALSE	894124	SRF
TARA_004_SRF	TOBG_NAT-261	0.011	NorthAtlantic	FALSE	894124	SRF
TARA_004_SRF	TOBG_NAT-262	0	NorthAtlantic	FALSE	894124	SRF
TARA_004_SRF	TOBG_NAT-263	0.074	NorthAtlantic	FALSE	894124	SRF
TARA_004_SRF	TOBG_NAT-264	0.325	NorthAtlantic	FALSE	894124	SRF
TARA_004_SRF	TOBG_NAT-265	0.445	NorthAtlantic	FALSE	894124	SRF
TARA_004_SRF	TOBG_NAT-266	0.001	NorthAtlantic	FALSE	894124	SRF
TARA_004_SRF	TOBG_NAT-267	0.004	NorthAtlantic	FALSE	894124	SRF
TARA_004_SRF	TOBG_NAT-268	0.113	NorthAtlantic	FALSE	894124	SRF
TARA_004_SRF	TOBG_NAT-269	0.128	NorthAtlantic	FALSE	894124	SRF
TARA_004_SRF	TOBG_NAT-27	0.02	NorthAtlantic	FALSE	894124	SRF
TARA_004_SRF	TOBG_NAT-270	0.086	NorthAtlantic	FALSE	894124	SRF
TARA_004_SRF	TOBG_NAT-271	0	NorthAtlantic	FALSE	894124	SRF
TARA_004_SRF	TOBG_NAT-272	0.04	NorthAtlantic	FALSE	894124	SRF
TARA_004_SRF	TOBG_NAT-273	0	NorthAtlantic	FALSE	894124	SRF
TARA_004_SRF	TOBG_NAT-274	0	NorthAtlantic	FALSE	894124	SRF
TARA_004_SRF	TOBG_NAT-275	0.003	NorthAtlantic	FALSE	894124	SRF
TARA_004_SRF	TOBG_NAT-276	0	NorthAtlantic	TRUE	894124	SRF
TARA_004_SRF	TOBG_NAT-277	0.002	NorthAtlantic	FALSE	894124	SRF
TARA_004_SRF	TOBG_NAT-278	0	NorthAtlantic	FALSE	894124	SRF
TARA_004_SRF	TOBG_NAT-279	0	NorthAtlantic	FALSE	894124	SRF
TARA_004_SRF	TOBG_NAT-28	0.319	NorthAtlantic	TRUE	894124	SRF
TARA_004_SRF	TOBG_NAT-280	0	NorthAtlantic	FALSE	894124	SRF
TARA_004_SRF	TOBG_NAT-281	0	NorthAtlantic	FALSE	894124	SRF
TARA_004_SRF	TOBG_NAT-282	0	NorthAtlantic	FALSE	894124	SRF
TARA_004_SRF	TOBG_NAT-283	0.003	NorthAtlantic	FALSE	894124	SRF
TARA_004_SRF	TOBG_NAT-284	0.01	NorthAtlantic	FALSE	894124	SRF
TARA_004_SRF	TOBG_NAT-288	0	NorthAtlantic	FALSE	894124	SRF
TARA_004_SRF	TOBG_NAT-29	0	NorthAtlantic	FALSE	894124	SRF
TARA_004_SRF	TOBG_NAT-290	0	NorthAtlantic	FALSE	894124	SRF
TARA_004_SRF	TOBG_NAT-291	0	NorthAtlantic	FALSE	894124	SRF
TARA_004_SRF	TOBG_NAT-292	0.004	NorthAtlantic	FALSE	894124	SRF
TARA_004_SRF	TOBG_NAT-3	0	NorthAtlantic	FALSE	894124	SRF
TARA_004_SRF	TOBG_NAT-30	0	NorthAtlantic	FALSE	894124	SRF
TARA_004_SRF	TOBG_NAT-302	0.008	NorthAtlantic	FALSE	894124	SRF
TARA_004_SRF	TOBG_NAT-31	0	NorthAtlantic	FALSE	894124	SRF
TARA_004_SRF	TOBG_NAT-32	0.009	NorthAtlantic	TRUE	894124	SRF
TARA_004_SRF	TOBG_NAT-33	0	NorthAtlantic	FALSE	894124	SRF
TARA_004_SRF	TOBG_NAT-333	0.172	NorthAtlantic	FALSE	894124	SRF
TARA_004_SRF	TOBG_NAT-34	0.001	NorthAtlantic	FALSE	894124	SRF
TARA_004_SRF	TOBG_NAT-35	0	NorthAtlantic	FALSE	894124	SRF
TARA_004_SRF	TOBG_NAT-353	0.001	NorthAtlantic	FALSE	894124	SRF
TARA_004_SRF	TOBG_NAT-36	0	NorthAtlantic	FALSE	894124	SRF
TARA_004_SRF	TOBG_NAT-37	0.001	NorthAtlantic	FALSE	894124	SRF
TARA_004_SRF	TOBG_NAT-375	0	NorthAtlantic	FALSE	894124	SRF
TARA_004_SRF	TOBG_NAT-38	0.001	NorthAtlantic	FALSE	894124	SRF
TARA_004_SRF	TOBG_NAT-39	0.216	NorthAtlantic	FALSE	894124	SRF
TARA_004_SRF	TOBG_NAT-392	0	NorthAtlantic	FALSE	894124	SRF
TARA_004_SRF	TOBG_NAT-4	0	NorthAtlantic	FALSE	894124	SRF
TARA_004_SRF	TOBG_NAT-40	0.007	NorthAtlantic	FALSE	894124	SRF
TARA_004_SRF	TOBG_NAT-41	0.044	NorthAtlantic	FALSE	894124	SRF
TARA_004_SRF	TOBG_NAT-417	0	NorthAtlantic	FALSE	894124	SRF
TARA_004_SRF	TOBG_NAT-42	0	NorthAtlantic	FALSE	894124	SRF
TARA_004_SRF	TOBG_NAT-422	0	NorthAtlantic	FALSE	894124	SRF
TARA_004_SRF	TOBG_NAT-43	0.131	NorthAtlantic	FALSE	894124	SRF
TARA_004_SRF	TOBG_NAT-430	0	NorthAtlantic	FALSE	894124	SRF
TARA_004_SRF	TOBG_NAT-44	0.264	NorthAtlantic	FALSE	894124	SRF
TARA_004_SRF	TOBG_NAT-441	0	NorthAtlantic	FALSE	894124	SRF
TARA_004_SRF	TOBG_NAT-45	0.002	NorthAtlantic	FALSE	894124	SRF
TARA_004_SRF	TOBG_NAT-453	0	NorthAtlantic	FALSE	894124	SRF
TARA_004_SRF	TOBG_NAT-46	0	NorthAtlantic	TRUE	894124	SRF
TARA_004_SRF	TOBG_NAT-47	0.062	NorthAtlantic	FALSE	894124	SRF
TARA_004_SRF	TOBG_NAT-472	0	NorthAtlantic	FALSE	894124	SRF
TARA_004_SRF	TOBG_NAT-478	0	NorthAtlantic	FALSE	894124	SRF
TARA_004_SRF	TOBG_NAT-48	0.031	NorthAtlantic	FALSE	894124	SRF
TARA_004_SRF	TOBG_NAT-483	0	NorthAtlantic	FALSE	894124	SRF
TARA_004_SRF	TOBG_NAT-484	0	NorthAtlantic	FALSE	894124	SRF
TARA_004_SRF	TOBG_NAT-49	0.071	NorthAtlantic	FALSE	894124	SRF
TARA_004_SRF	TOBG_NAT-493	0.001	NorthAtlantic	FALSE	894124	SRF
TARA_004_SRF	TOBG_NAT-495	0	NorthAtlantic	FALSE	894124	SRF
TARA_004_SRF	TOBG_NAT-5	0	NorthAtlantic	TRUE	894124	SRF
TARA_004_SRF	TOBG_NAT-50	0.098	NorthAtlantic	FALSE	894124	SRF
TARA_004_SRF	TOBG_NAT-501	0	NorthAtlantic	FALSE	894124	SRF
TARA_004_SRF	TOBG_NAT-503	0	NorthAtlantic	FALSE	894124	SRF
TARA_004_SRF	TOBG_NAT-504	0	NorthAtlantic	FALSE	894124	SRF
TARA_004_SRF	TOBG_NAT-509	0	NorthAtlantic	FALSE	894124	SRF
TARA_004_SRF	TOBG_NAT-51	0	NorthAtlantic	FALSE	894124	SRF
TARA_004_SRF	TOBG_NAT-510	0	NorthAtlantic	FALSE	894124	SRF
TARA_004_SRF	TOBG_NAT-52	0.126	NorthAtlantic	FALSE	894124	SRF
TARA_004_SRF	TOBG_NAT-53	0.009	NorthAtlantic	FALSE	894124	SRF
TARA_004_SRF	TOBG_NAT-535	0	NorthAtlantic	FALSE	894124	SRF
TARA_004_SRF	TOBG_NAT-54	0	NorthAtlantic	FALSE	894124	SRF
TARA_004_SRF	TOBG_NAT-545	0	NorthAtlantic	FALSE	894124	SRF
TARA_004_SRF	TOBG_NAT-549	0.001	NorthAtlantic	FALSE	894124	SRF
TARA_004_SRF	TOBG_NAT-55	0.003	NorthAtlantic	FALSE	894124	SRF
TARA_004_SRF	TOBG_NAT-56	0	NorthAtlantic	FALSE	894124	SRF
TARA_004_SRF	TOBG_NAT-57	0	NorthAtlantic	FALSE	894124	SRF
TARA_004_SRF	TOBG_NAT-575	0	NorthAtlantic	FALSE	894124	SRF
TARA_004_SRF	TOBG_NAT-579	0	NorthAtlantic	FALSE	894124	SRF
TARA_004_SRF	TOBG_NAT-58	0.001	NorthAtlantic	FALSE	894124	SRF
TARA_004_SRF	TOBG_NAT-59	0.007	NorthAtlantic	FALSE	894124	SRF
TARA_004_SRF	TOBG_NAT-6	0	NorthAtlantic	FALSE	894124	SRF
TARA_004_SRF	TOBG_NAT-60	0.001	NorthAtlantic	FALSE	894124	SRF
TARA_004_SRF	TOBG_NAT-608	0	NorthAtlantic	FALSE	894124	SRF
TARA_004_SRF	TOBG_NAT-61	0	NorthAtlantic	FALSE	894124	SRF
TARA_004_SRF	TOBG_NAT-62	0	NorthAtlantic	FALSE	894124	SRF
TARA_004_SRF	TOBG_NAT-63	0.001	NorthAtlantic	FALSE	894124	SRF
TARA_004_SRF	TOBG_NAT-630	0.025	NorthAtlantic	FALSE	894124	SRF
TARA_004_SRF	TOBG_NAT-634	0.148	NorthAtlantic	FALSE	894124	SRF
TARA_004_SRF	TOBG_NAT-64	0.005	NorthAtlantic	TRUE	894124	SRF
TARA_004_SRF	TOBG_NAT-65	0	NorthAtlantic	FALSE	894124	SRF
TARA_004_SRF	TOBG_NAT-653	0.22	NorthAtlantic	FALSE	894124	SRF
TARA_004_SRF	TOBG_NAT-66	0.001	NorthAtlantic	FALSE	894124	SRF
TARA_004_SRF	TOBG_NAT-661	0.108	NorthAtlantic	FALSE	894124	SRF
TARA_004_SRF	TOBG_NAT-67	0.001	NorthAtlantic	TRUE	894124	SRF
TARA_004_SRF	TOBG_NAT-68	0.104	NorthAtlantic	FALSE	894124	SRF
TARA_004_SRF	TOBG_NAT-682	0.002	NorthAtlantic	FALSE	894124	SRF
TARA_004_SRF	TOBG_NAT-686	0	NorthAtlantic	FALSE	894124	SRF
TARA_004_SRF	TOBG_NAT-69	0	NorthAtlantic	FALSE	894124	SRF
TARA_004_SRF	TOBG_NAT-7	0	NorthAtlantic	FALSE	894124	SRF
TARA_004_SRF	TOBG_NAT-70	0	NorthAtlantic	FALSE	894124	SRF
TARA_004_SRF	TOBG_NAT-71	0.002	NorthAtlantic	FALSE	894124	SRF
TARA_004_SRF	TOBG_NAT-72	0.001	NorthAtlantic	FALSE	894124	SRF
TARA_004_SRF	TOBG_NAT-73	0	NorthAtlantic	FALSE	894124	SRF
TARA_004_SRF	TOBG_NAT-74	0	NorthAtlantic	FALSE	894124	SRF
TARA_004_SRF	TOBG_NAT-75	0	NorthAtlantic	FALSE	894124	SRF
TARA_004_SRF	TOBG_NAT-76	0.01	NorthAtlantic	FALSE	894124	SRF
TARA_004_SRF	TOBG_NAT-77	0	NorthAtlantic	FALSE	894124	SRF
TARA_004_SRF	TOBG_NAT-78	0	NorthAtlantic	FALSE	894124	SRF
TARA_004_SRF	TOBG_NAT-79	0.002	NorthAtlantic	FALSE	894124	SRF
TARA_004_SRF	TOBG_NAT-8	0	NorthAtlantic	FALSE	894124	SRF
TARA_004_SRF	TOBG_NAT-80	0	NorthAtlantic	FALSE	894124	SRF
TARA_004_SRF	TOBG_NAT-81	0	NorthAtlantic	FALSE	894124	SRF
TARA_004_SRF	TOBG_NAT-82	0	NorthAtlantic	FALSE	894124	SRF
TARA_004_SRF	TOBG_NAT-83	0.029	NorthAtlantic	FALSE	894124	SRF
TARA_004_SRF	TOBG_NAT-84	0	NorthAtlantic	FALSE	894124	SRF
TARA_004_SRF	TOBG_NAT-85	0	NorthAtlantic	TRUE	894124	SRF
TARA_004_SRF	TOBG_NAT-86	0.006	NorthAtlantic	FALSE	894124	SRF
TARA_004_SRF	TOBG_NAT-87	0	NorthAtlantic	FALSE	894124	SRF
TARA_004_SRF	TOBG_NAT-88	0	NorthAtlantic	FALSE	894124	SRF
TARA_004_SRF	TOBG_NAT-89	0	NorthAtlantic	FALSE	894124	SRF
TARA_004_SRF	TOBG_NAT-9	0	NorthAtlantic	FALSE	894124	SRF
TARA_004_SRF	TOBG_NAT-90	0.006	NorthAtlantic	FALSE	894124	SRF
TARA_004_SRF	TOBG_NAT-91	0.017	NorthAtlantic	FALSE	894124	SRF
TARA_004_SRF	TOBG_NAT-92	0	NorthAtlantic	TRUE	894124	SRF
TARA_004_SRF	TOBG_NAT-93	0	NorthAtlantic	FALSE	894124	SRF
TARA_004_SRF	TOBG_NAT-94	0	NorthAtlantic	TRUE	894124	SRF
TARA_004_SRF	TOBG_NAT-95	0	NorthAtlantic	FALSE	894124	SRF
TARA_004_SRF	TOBG_NAT-96	0	NorthAtlantic	FALSE	894124	SRF
TARA_004_SRF	TOBG_NAT-97	0	NorthAtlantic	FALSE	894124	SRF
TARA_004_SRF	TOBG_NAT-98	0.008	NorthAtlantic	FALSE	894124	SRF
TARA_004_SRF	TOBG_NAT-99	0	NorthAtlantic	FALSE	894124	SRF
TARA_031_SRF	TOBG_RS-307	1.991	RedSea	FALSE	678074	SRF
TARA_031_SRF	TOBG_RS-341	0.027	RedSea	FALSE	678074	SRF
TARA_031_SRF	TOBG_RS-342	0.007	RedSea	TRUE	678074	SRF
TARA_031_SRF	TOBG_RS-343	0.001	RedSea	FALSE	678074	SRF
TARA_031_SRF	TOBG_RS-344	1.352	RedSea	FALSE	678074	SRF
TARA_031_SRF	TOBG_RS-345	0.04	RedSea	FALSE	678074	SRF
TARA_031_SRF	TOBG_RS-346	0.007	RedSea	FALSE	678074	SRF
TARA_031_SRF	TOBG_RS-347	0.031	RedSea	FALSE	678074	SRF
TARA_031_SRF	TOBG_RS-348	0.029	RedSea	FALSE	678074	SRF
TARA_031_SRF	TOBG_RS-349	0.026	RedSea	FALSE	678074	SRF
TARA_031_SRF	TOBG_RS-350	0.156	RedSea	FALSE	678074	SRF
TARA_031_SRF	TOBG_RS-351	0.01	RedSea	FALSE	678074	SRF
TARA_031_SRF	TOBG_RS-352	0.08	RedSea	FALSE	678074	SRF
TARA_031_SRF	TOBG_RS-353	0.003	RedSea	FALSE	678074	SRF
TARA_031_SRF	TOBG_RS-354	0.076	RedSea	FALSE	678074	SRF
TARA_031_SRF	TOBG_RS-355	0.001	RedSea	FALSE	678074	SRF
TARA_031_SRF	TOBG_RS-356	0.001	RedSea	FALSE	678074	SRF
TARA_031_SRF	TOBG_RS-357	0	RedSea	FALSE	678074	SRF
TARA_031_SRF	TOBG_RS-358	0	RedSea	FALSE	678074	SRF
TARA_031_SRF	TOBG_RS-359	0	RedSea	FALSE	678074	SRF
TARA_031_SRF	TOBG_RS-360	0	RedSea	FALSE	678074	SRF
TARA_031_SRF	TOBG_RS-361	0.009	RedSea	FALSE	678074	SRF
TARA_031_SRF	TOBG_RS-362	0	RedSea	FALSE	678074	SRF
TARA_031_SRF	TOBG_RS-363	0	RedSea	FALSE	678074	SRF
TARA_031_SRF	TOBG_RS-364	0.032	RedSea	TRUE	678074	SRF
TARA_031_SRF	TOBG_RS-365	0	RedSea	FALSE	678074	SRF
TARA_031_SRF	TOBG_RS-366	0.001	RedSea	FALSE	678074	SRF
TARA_031_SRF	TOBG_RS-367	0.078	RedSea	FALSE	678074	SRF
TARA_031_SRF	TOBG_RS-368	0	RedSea	FALSE	678074	SRF
TARA_031_SRF	TOBG_RS-369	0	RedSea	FALSE	678074	SRF
TARA_031_SRF	TOBG_RS-370	0	RedSea	FALSE	678074	SRF
TARA_031_SRF	TOBG_RS-371	0	RedSea	FALSE	678074	SRF
TARA_031_SRF	TOBG_RS-372	0.001	RedSea	FALSE	678074	SRF
TARA_031_SRF	TOBG_RS-373	0	RedSea	FALSE	678074	SRF
TARA_031_SRF	TOBG_RS-374	0.001	RedSea	FALSE	678074	SRF
TARA_031_SRF	TOBG_RS-375	0.269	RedSea	FALSE	678074	SRF
TARA_031_SRF	TOBG_RS-376	0.002	RedSea	FALSE	678074	SRF
TARA_031_SRF	TOBG_RS-377	0.001	RedSea	FALSE	678074	SRF
TARA_031_SRF	TOBG_RS-378	0.002	RedSea	FALSE	678074	SRF
TARA_031_SRF	TOBG_RS-379	0.013	RedSea	FALSE	678074	SRF
TARA_031_SRF	TOBG_RS-380	0.015	RedSea	FALSE	678074	SRF
TARA_031_SRF	TOBG_RS-381	0.001	RedSea	FALSE	678074	SRF
TARA_031_SRF	TOBG_RS-382	0.001	RedSea	FALSE	678074	SRF
TARA_031_SRF	TOBG_RS-383	0	RedSea	FALSE	678074	SRF
TARA_031_SRF	TOBG_RS-384	0.012	RedSea	FALSE	678074	SRF
TARA_031_SRF	TOBG_RS-385	0.007	RedSea	FALSE	678074	SRF
TARA_031_SRF	TOBG_RS-386	0.076	RedSea	FALSE	678074	SRF
TARA_031_SRF	TOBG_RS-387	0.008	RedSea	FALSE	678074	SRF
TARA_031_SRF	TOBG_RS-388	0	RedSea	FALSE	678074	SRF
TARA_031_SRF	TOBG_RS-389	0.144	RedSea	FALSE	678074	SRF
TARA_031_SRF	TOBG_RS-390	0.343	RedSea	FALSE	678074	SRF
TARA_031_SRF	TOBG_RS-391	0.002	RedSea	FALSE	678074	SRF
TARA_031_SRF	TOBG_RS-392	0	RedSea	FALSE	678074	SRF
TARA_031_SRF	TOBG_RS-393	0	RedSea	FALSE	678074	SRF
TARA_031_SRF	TOBG_RS-394	0	RedSea	FALSE	678074	SRF
TARA_031_SRF	TOBG_RS-395	0	RedSea	FALSE	678074	SRF
TARA_031_SRF	TOBG_RS-396	0.005	RedSea	FALSE	678074	SRF
TARA_031_SRF	TOBG_RS-397	0.013	RedSea	FALSE	678074	SRF
TARA_031_SRF	TOBG_RS-398	0	RedSea	FALSE	678074	SRF
TARA_031_SRF	TOBG_RS-399	0	RedSea	FALSE	678074	SRF
TARA_031_SRF	TOBG_RS-400	0.071	RedSea	FALSE	678074	SRF
TARA_031_SRF	TOBG_RS-401	0.021	RedSea	FALSE	678074	SRF
TARA_031_SRF	TOBG_RS-402	0.086	RedSea	FALSE	678074	SRF
TARA_031_SRF	TOBG_RS-403	0.227	RedSea	FALSE	678074	SRF
TARA_031_SRF	TOBG_RS-404	0.513	RedSea	FALSE	678074	SRF
TARA_031_SRF	TOBG_RS-405	0.214	RedSea	FALSE	678074	SRF
TARA_031_SRF	TOBG_RS-406	0.053	RedSea	FALSE	678074	SRF
TARA_031_SRF	TOBG_RS-407	0.018	RedSea	FALSE	678074	SRF
TARA_031_SRF	TOBG_RS-408	0.004	RedSea	FALSE	678074	SRF
TARA_031_SRF	TOBG_RS-409	0.006	RedSea	FALSE	678074	SRF
TARA_031_SRF	TOBG_RS-410	0.078	RedSea	FALSE	678074	SRF
TARA_031_SRF	TOBG_RS-411	0.011	RedSea	FALSE	678074	SRF
TARA_031_SRF	TOBG_RS-412	0.525	RedSea	FALSE	678074	SRF
TARA_031_SRF	TOBG_RS-413	0	RedSea	FALSE	678074	SRF
TARA_031_SRF	TOBG_RS-414	0	RedSea	FALSE	678074	SRF
TARA_031_SRF	TOBG_RS-415	0	RedSea	FALSE	678074	SRF
TARA_031_SRF	TOBG_RS-416	0.001	RedSea	FALSE	678074	SRF
TARA_031_SRF	TOBG_RS-417	0.003	RedSea	FALSE	678074	SRF
TARA_031_SRF	TOBG_RS-418	0.004	RedSea	FALSE	678074	SRF
TARA_031_SRF	TOBG_RS-419	0.014	RedSea	FALSE	678074	SRF
TARA_031_SRF	TOBG_RS-420	0.028	RedSea	FALSE	678074	SRF
TARA_031_SRF	TOBG_RS-421	0.003	RedSea	FALSE	678074	SRF
TARA_031_SRF	TOBG_RS-422	0.593	RedSea	FALSE	678074	SRF
TARA_031_SRF	TOBG_RS-423	0.017	RedSea	FALSE	678074	SRF
TARA_031_SRF	TOBG_RS-424	0.005	RedSea	FALSE	678074	SRF
TARA_031_SRF	TOBG_RS-425	0.012	RedSea	FALSE	678074	SRF
TARA_031_SRF	TOBG_RS-426	0.002	RedSea	FALSE	678074	SRF
TARA_031_SRF	TOBG_RS-427	0.128	RedSea	FALSE	678074	SRF
TARA_031_SRF	TOBG_RS-428	0.259	RedSea	FALSE	678074	SRF
TARA_031_SRF	TOBG_RS-429	0.002	RedSea	FALSE	678074	SRF
TARA_031_SRF	TOBG_RS-430	0.001	RedSea	FALSE	678074	SRF
TARA_031_SRF	TOBG_RS-431	0.031	RedSea	FALSE	678074	SRF
TARA_031_SRF	TOBG_RS-432	0.024	RedSea	FALSE	678074	SRF
TARA_031_SRF	TOBG_RS-433	0	RedSea	FALSE	678074	SRF
TARA_031_SRF	TOBG_RS-434	0.006	RedSea	FALSE	678074	SRF
TARA_031_SRF	TOBG_RS-435	0	RedSea	FALSE	678074	SRF
TARA_031_SRF	TOBG_RS-436	0.17	RedSea	FALSE	678074	SRF
TARA_031_SRF	TOBG_RS-437	0.158	RedSea	FALSE	678074	SRF
TARA_031_SRF	TOBG_RS-438	0.049	RedSea	FALSE	678074	SRF
TARA_031_SRF	TOBG_RS-439	0.003	RedSea	FALSE	678074	SRF
TARA_031_SRF	TOBG_RS-440	0.001	RedSea	FALSE	678074	SRF
TARA_031_SRF	TOBG_RS-441	0.208	RedSea	FALSE	678074	SRF
TARA_031_SRF	TOBG_RS-442	0	RedSea	FALSE	678074	SRF
TARA_031_SRF	TOBG_RS-443	0	RedSea	FALSE	678074	SRF
TARA_031_SRF	TOBG_RS-444	0	RedSea	FALSE	678074	SRF
TARA_031_SRF	TOBG_RS-445	0	RedSea	FALSE	678074	SRF
TARA_031_SRF	TOBG_RS-446	0.046	RedSea	FALSE	678074	SRF
TARA_031_SRF	TOBG_RS-447	0	RedSea	FALSE	678074	SRF
TARA_031_SRF	TOBG_RS-448	0.003	RedSea	FALSE	678074	SRF
TARA_031_SRF	TOBG_RS-449	0	RedSea	FALSE	678074	SRF
TARA_031_SRF	TOBG_RS-450	0.172	RedSea	FALSE	678074	SRF
TARA_031_SRF	TOBG_RS-451	0.003	RedSea	FALSE	678074	SRF
TARA_031_SRF	TOBG_RS-452	0.021	RedSea	FALSE	678074	SRF
TARA_031_SRF	TOBG_RS-453	0.007	RedSea	FALSE	678074	SRF
TARA_031_SRF	TOBG_RS-454	0	RedSea	FALSE	678074	SRF
TARA_031_SRF	TOBG_RS-455	0.223	RedSea	FALSE	678074	SRF
TARA_031_SRF	TOBG_RS-456	0	RedSea	FALSE	678074	SRF
TARA_031_SRF	TOBG_RS-457	0	RedSea	FALSE	678074	SRF
TARA_031_SRF	TOBG_RS-458	0.012	RedSea	FALSE	678074	SRF
TARA_031_SRF	TOBG_RS-459	0.023	RedSea	FALSE	678074	SRF
TARA_031_SRF	TOBG_RS-460	0.014	RedSea	FALSE	678074	SRF
TARA_031_SRF	TOBG_RS-461	0.207	RedSea	FALSE	678074	SRF
TARA_031_SRF	TOBG_RS-462	0	RedSea	FALSE	678074	SRF
TARA_031_SRF	TOBG_RS-463	0.054	RedSea	FALSE	678074	SRF
TARA_031_SRF	TOBG_RS-464	0	RedSea	FALSE	678074	SRF
TARA_031_SRF	TOBG_RS-465	0.146	RedSea	FALSE	678074	SRF
TARA_031_SRF	TOBG_RS-466	0.107	RedSea	FALSE	678074	SRF
TARA_031_SRF	TOBG_RS-467	0.123	RedSea	FALSE	678074	SRF
TARA_031_SRF	TOBG_RS-468	0.045	RedSea	FALSE	678074	SRF
TARA_031_SRF	TOBG_RS-469	0.114	RedSea	FALSE	678074	SRF
TARA_031_SRF	TOBG_RS-470	0.098	RedSea	FALSE	678074	SRF
TARA_031_SRF	TOBG_RS-471	0.277	RedSea	FALSE	678074	SRF
TARA_031_SRF	TOBG_RS-472	0.028	RedSea	FALSE	678074	SRF
TARA_031_SRF	TOBG_RS-473	0.266	RedSea	FALSE	678074	SRF
TARA_031_SRF	TOBG_RS-474	0.261	RedSea	FALSE	678074	SRF
TARA_031_SRF	TOBG_RS-475	0	RedSea	FALSE	678074	SRF
TARA_031_SRF	TOBG_RS-476	0	RedSea	FALSE	678074	SRF
TARA_031_SRF	TOBG_RS-481	0.056	RedSea	FALSE	678074	SRF
TARA_031_SRF	TOBG_RS-495	0.124	RedSea	FALSE	678074	SRF
TARA_031_SRF	TOBG_RS-508	0.013	RedSea	FALSE	678074	SRF
TARA_031_SRF	TOBG_RS-510	0	RedSea	FALSE	678074	SRF
TARA_031_SRF	TOBG_RS-533	0	RedSea	FALSE	678074	SRF
TARA_031_SRF	TOBG_RS-535	0	RedSea	FALSE	678074	SRF
TARA_031_SRF	TOBG_RS-551	0.078	RedSea	FALSE	678074	SRF
TARA_031_SRF	TOBG_RS-562	0.113	RedSea	FALSE	678074	SRF
TARA_031_SRF	TOBG_RS-570	0.003	RedSea	FALSE	678074	SRF
TARA_031_SRF	TOBG_RS-582	0.028	RedSea	FALSE	678074	SRF
TARA_031_SRF	TOBG_RS-590	0.229	RedSea	FALSE	678074	SRF
TARA_031_SRF	TOBG_RS-604	0.005	RedSea	FALSE	678074	SRF
TARA_031_SRF	TOBG_RS-605	0.002	RedSea	FALSE	678074	SRF
TARA_031_SRF	TOBG_RS-615	0	RedSea	FALSE	678074	SRF
TARA_031_SRF	TOBG_RS-626	0.307	RedSea	FALSE	678074	SRF
TARA_031_SRF	TOBG_RS-648	0.002	RedSea	FALSE	678074	SRF
TARA_031_SRF	TOBG_RS-652	0	RedSea	FALSE	678074	SRF
TARA_031_SRF	TOBG_RS-654	0	RedSea	FALSE	678074	SRF
TARA_031_SRF	TOBG_RS-659	0.096	RedSea	FALSE	678074	SRF
TARA_031_SRF	TOBG_RS-665	0.004	RedSea	FALSE	678074	SRF
TARA_031_SRF	TOBG_RS-668	0.129	RedSea	FALSE	678074	SRF
TARA_031_SRF	TOBG_RS-678	0.001	RedSea	FALSE	678074	SRF
TARA_031_SRF	TOBG_RS-697	0	RedSea	FALSE	678074	SRF
TARA_031_SRF	TOBG_RS-711	0.011	RedSea	FALSE	678074	SRF
TARA_031_SRF	TOBG_RS-723	0	RedSea	FALSE	678074	SRF
TARA_031_SRF	TOBG_RS-726	0	RedSea	FALSE	678074	SRF
TARA_031_SRF	TOBG_RS-789	0.14	RedSea	FALSE	678074	SRF
TARA_031_SRF	TOBG_RS-797	0.001	RedSea	FALSE	678074	SRF
TARA_031_SRF	TOBG_RS-799	0.148	RedSea	FALSE	678074	SRF
TARA_031_SRF	TOBG_RS-813	0	RedSea	FALSE	678074	SRF
TARA_031_SRF	TOBG_RS-814	0	RedSea	FALSE	678074	SRF
TARA_031_SRF	TOBG_RS-815	0	RedSea	FALSE	678074	SRF
TARA_031_SRF	TOBG_RS-816	0.111	RedSea	FALSE	678074	SRF
TARA_031_SRF	TOBG_RS-817	0.112	RedSea	FALSE	678074	SRF
TARA_031_SRF	TOBG_RS-818	0	RedSea	FALSE	678074	SRF
TARA_031_SRF	TOBG_RS-819	0.134	RedSea	FALSE	678074	SRF
TARA_031_SRF	TOBG_RS-820	0	RedSea	FALSE	678074	SRF
TARA_031_SRF	TOBG_RS-821	0	RedSea	FALSE	678074	SRF
TARA_031_SRF	TOBG_RS-822	0.003	RedSea	FALSE	678074	SRF
TARA_031_SRF	TOBG_RS-823	0.012	RedSea	FALSE	678074	SRF
TARA_031_SRF	TOBG_RS-824	0	RedSea	FALSE	678074	SRF
TARA_031_SRF	TOBG_RS-825	0.042	RedSea	FALSE	678074	SRF
TARA_031_SRF	TOBG_RS-826	0	RedSea	FALSE	678074	SRF
TARA_032_DCM	TOBG_RS-307	1.372	RedSea	FALSE	324213	DCM
TARA_032_DCM	TOBG_RS-341	0.005	RedSea	FALSE	324213	DCM
TARA_032_DCM	TOBG_RS-342	0.002	RedSea	TRUE	324213	DCM
TARA_032_DCM	TOBG_RS-343	0.179	RedSea	FALSE	324213	DCM
TARA_032_DCM	TOBG_RS-344	0.197	RedSea	FALSE	324213	DCM
TARA_032_DCM	TOBG_RS-345	0.305	RedSea	FALSE	324213	DCM
TARA_032_DCM	TOBG_RS-346	2.015	RedSea	FALSE	324213	DCM
TARA_032_DCM	TOBG_RS-347	0.588	RedSea	FALSE	324213	DCM
TARA_032_DCM	TOBG_RS-348	0.31	RedSea	FALSE	324213	DCM
TARA_032_DCM	TOBG_RS-349	0.337	RedSea	FALSE	324213	DCM
TARA_032_DCM	TOBG_RS-350	0.386	RedSea	FALSE	324213	DCM
TARA_032_DCM	TOBG_RS-351	1.239	RedSea	FALSE	324213	DCM
TARA_032_DCM	TOBG_RS-352	0.191	RedSea	FALSE	324213	DCM
TARA_032_DCM	TOBG_RS-353	0.002	RedSea	FALSE	324213	DCM
TARA_032_DCM	TOBG_RS-354	0.219	RedSea	FALSE	324213	DCM
TARA_032_DCM	TOBG_RS-355	0	RedSea	FALSE	324213	DCM
TARA_032_DCM	TOBG_RS-356	0.47	RedSea	FALSE	324213	DCM
TARA_032_DCM	TOBG_RS-357	0.163	RedSea	FALSE	324213	DCM
TARA_032_DCM	TOBG_RS-358	0.045	RedSea	FALSE	324213	DCM
TARA_032_DCM	TOBG_RS-359	0.091	RedSea	FALSE	324213	DCM
TARA_032_DCM	TOBG_RS-360	0.061	RedSea	FALSE	324213	DCM
TARA_032_DCM	TOBG_RS-361	0.244	RedSea	FALSE	324213	DCM
TARA_032_DCM	TOBG_RS-362	0.013	RedSea	FALSE	324213	DCM
TARA_032_DCM	TOBG_RS-363	0.002	RedSea	FALSE	324213	DCM
TARA_032_DCM	TOBG_RS-364	0.031	RedSea	TRUE	324213	DCM
TARA_032_DCM	TOBG_RS-365	0.007	RedSea	FALSE	324213	DCM
TARA_032_DCM	TOBG_RS-366	0.001	RedSea	FALSE	324213	DCM
TARA_032_DCM	TOBG_RS-367	0.244	RedSea	FALSE	324213	DCM
TARA_032_DCM	TOBG_RS-368	0.001	RedSea	FALSE	324213	DCM
TARA_032_DCM	TOBG_RS-369	0.004	RedSea	FALSE	324213	DCM
TARA_032_DCM	TOBG_RS-370	0.064	RedSea	FALSE	324213	DCM
TARA_032_DCM	TOBG_RS-371	0.05	RedSea	FALSE	324213	DCM
TARA_032_DCM	TOBG_RS-372	0.009	RedSea	FALSE	324213	DCM
TARA_032_DCM	TOBG_RS-373	0.005	RedSea	FALSE	324213	DCM
TARA_032_DCM	TOBG_RS-374	0.003	RedSea	FALSE	324213	DCM
TARA_032_DCM	TOBG_RS-375	0.088	RedSea	FALSE	324213	DCM
TARA_032_DCM	TOBG_RS-376	0.236	RedSea	FALSE	324213	DCM
TARA_032_DCM	TOBG_RS-377	0.139	RedSea	FALSE	324213	DCM
TARA_032_DCM	TOBG_RS-378	0.098	RedSea	FALSE	324213	DCM
TARA_032_DCM	TOBG_RS-379	0.096	RedSea	FALSE	324213	DCM
TARA_032_DCM	TOBG_RS-380	0.322	RedSea	FALSE	324213	DCM
TARA_032_DCM	TOBG_RS-381	0.698	RedSea	FALSE	324213	DCM
TARA_032_DCM	TOBG_RS-382	0.159	RedSea	FALSE	324213	DCM
TARA_032_DCM	TOBG_RS-383	0.12	RedSea	FALSE	324213	DCM
TARA_032_DCM	TOBG_RS-384	0.21	RedSea	FALSE	324213	DCM
TARA_032_DCM	TOBG_RS-385	0.403	RedSea	FALSE	324213	DCM
TARA_032_DCM	TOBG_RS-386	0.232	RedSea	FALSE	324213	DCM
TARA_032_DCM	TOBG_RS-387	0.822	RedSea	FALSE	324213	DCM
TARA_032_DCM	TOBG_RS-388	0.458	RedSea	FALSE	324213	DCM
TARA_032_DCM	TOBG_RS-389	0.393	RedSea	FALSE	324213	DCM
TARA_032_DCM	TOBG_RS-390	0.25	RedSea	FALSE	324213	DCM
TARA_032_DCM	TOBG_RS-391	0.235	RedSea	FALSE	324213	DCM
TARA_032_DCM	TOBG_RS-392	0.168	RedSea	FALSE	324213	DCM
TARA_032_DCM	TOBG_RS-393	0.018	RedSea	FALSE	324213	DCM
TARA_032_DCM	TOBG_RS-394	0.016	RedSea	FALSE	324213	DCM
TARA_032_DCM	TOBG_RS-395	0.029	RedSea	FALSE	324213	DCM
TARA_032_DCM	TOBG_RS-396	0.067	RedSea	FALSE	324213	DCM
TARA_032_DCM	TOBG_RS-397	0.032	RedSea	FALSE	324213	DCM
TARA_032_DCM	TOBG_RS-398	0.061	RedSea	FALSE	324213	DCM
TARA_032_DCM	TOBG_RS-399	0.043	RedSea	FALSE	324213	DCM
TARA_032_DCM	TOBG_RS-400	0.012	RedSea	FALSE	324213	DCM
TARA_032_DCM	TOBG_RS-401	0.002	RedSea	FALSE	324213	DCM
TARA_032_DCM	TOBG_RS-402	0.001	RedSea	FALSE	324213	DCM
TARA_032_DCM	TOBG_RS-403	0.063	RedSea	FALSE	324213	DCM
TARA_032_DCM	TOBG_RS-404	0.257	RedSea	FALSE	324213	DCM
TARA_032_DCM	TOBG_RS-405	0.011	RedSea	FALSE	324213	DCM
TARA_032_DCM	TOBG_RS-406	0.007	RedSea	FALSE	324213	DCM
TARA_032_DCM	TOBG_RS-407	0.01	RedSea	FALSE	324213	DCM
TARA_032_DCM	TOBG_RS-408	0.016	RedSea	FALSE	324213	DCM
TARA_032_DCM	TOBG_RS-409	0.267	RedSea	FALSE	324213	DCM
TARA_032_DCM	TOBG_RS-410	0.959	RedSea	FALSE	324213	DCM
TARA_032_DCM	TOBG_RS-411	0.094	RedSea	FALSE	324213	DCM
TARA_032_DCM	TOBG_RS-412	0.351	RedSea	FALSE	324213	DCM
TARA_032_DCM	TOBG_RS-413	0.587	RedSea	FALSE	324213	DCM
TARA_032_DCM	TOBG_RS-414	0.086	RedSea	FALSE	324213	DCM
TARA_032_DCM	TOBG_RS-415	0.002	RedSea	FALSE	324213	DCM
TARA_032_DCM	TOBG_RS-416	0.332	RedSea	FALSE	324213	DCM
TARA_032_DCM	TOBG_RS-417	0.018	RedSea	FALSE	324213	DCM
TARA_032_DCM	TOBG_RS-418	0.31	RedSea	FALSE	324213	DCM
TARA_032_DCM	TOBG_RS-419	0.33	RedSea	FALSE	324213	DCM
TARA_032_DCM	TOBG_RS-420	0.313	RedSea	FALSE	324213	DCM
TARA_032_DCM	TOBG_RS-421	0.008	RedSea	FALSE	324213	DCM
TARA_032_DCM	TOBG_RS-422	0.166	RedSea	FALSE	324213	DCM
TARA_032_DCM	TOBG_RS-423	0.306	RedSea	FALSE	324213	DCM
TARA_032_DCM	TOBG_RS-424	0.089	RedSea	FALSE	324213	DCM
TARA_032_DCM	TOBG_RS-425	0.168	RedSea	FALSE	324213	DCM
TARA_032_DCM	TOBG_RS-426	0.294	RedSea	FALSE	324213	DCM
TARA_032_DCM	TOBG_RS-427	0.009	RedSea	FALSE	324213	DCM
TARA_032_DCM	TOBG_RS-428	0.033	RedSea	FALSE	324213	DCM
TARA_032_DCM	TOBG_RS-429	0.001	RedSea	FALSE	324213	DCM
TARA_032_DCM	TOBG_RS-430	0.194	RedSea	FALSE	324213	DCM
TARA_032_DCM	TOBG_RS-431	0.004	RedSea	FALSE	324213	DCM
TARA_032_DCM	TOBG_RS-432	0.007	RedSea	FALSE	324213	DCM
TARA_032_DCM	TOBG_RS-433	0.008	RedSea	FALSE	324213	DCM
TARA_032_DCM	TOBG_RS-434	0.314	RedSea	FALSE	324213	DCM
TARA_032_DCM	TOBG_RS-435	0.542	RedSea	FALSE	324213	DCM
TARA_032_DCM	TOBG_RS-436	0.055	RedSea	FALSE	324213	DCM
TARA_032_DCM	TOBG_RS-437	0.042	RedSea	FALSE	324213	DCM
TARA_032_DCM	TOBG_RS-438	0.011	RedSea	FALSE	324213	DCM
TARA_032_DCM	TOBG_RS-439	0.001	RedSea	FALSE	324213	DCM
TARA_032_DCM	TOBG_RS-440	0	RedSea	FALSE	324213	DCM
TARA_032_DCM	TOBG_RS-441	0.113	RedSea	FALSE	324213	DCM
TARA_032_DCM	TOBG_RS-442	0.057	RedSea	FALSE	324213	DCM
TARA_032_DCM	TOBG_RS-443	0.005	RedSea	FALSE	324213	DCM
TARA_032_DCM	TOBG_RS-444	0	RedSea	FALSE	324213	DCM
TARA_032_DCM	TOBG_RS-445	0.003	RedSea	FALSE	324213	DCM
TARA_032_DCM	TOBG_RS-446	0.515	RedSea	FALSE	324213	DCM
TARA_032_DCM	TOBG_RS-447	0.004	RedSea	FALSE	324213	DCM
TARA_032_DCM	TOBG_RS-448	0.008	RedSea	FALSE	324213	DCM
TARA_032_DCM	TOBG_RS-449	0.007	RedSea	FALSE	324213	DCM
TARA_032_DCM	TOBG_RS-450	0.135	RedSea	FALSE	324213	DCM
TARA_032_DCM	TOBG_RS-451	0.12	RedSea	FALSE	324213	DCM
TARA_032_DCM	TOBG_RS-452	0.182	RedSea	FALSE	324213	DCM
TARA_032_DCM	TOBG_RS-453	0.185	RedSea	FALSE	324213	DCM
TARA_032_DCM	TOBG_RS-454	0.114	RedSea	FALSE	324213	DCM
TARA_032_DCM	TOBG_RS-455	0.366	RedSea	FALSE	324213	DCM
TARA_032_DCM	TOBG_RS-456	0.135	RedSea	FALSE	324213	DCM
TARA_032_DCM	TOBG_RS-457	0.089	RedSea	FALSE	324213	DCM
TARA_032_DCM	TOBG_RS-458	0.851	RedSea	FALSE	324213	DCM
TARA_032_DCM	TOBG_RS-459	0.536	RedSea	FALSE	324213	DCM
TARA_032_DCM	TOBG_RS-460	0.552	RedSea	FALSE	324213	DCM
TARA_032_DCM	TOBG_RS-461	0.131	RedSea	FALSE	324213	DCM
TARA_032_DCM	TOBG_RS-462	0.065	RedSea	FALSE	324213	DCM
TARA_032_DCM	TOBG_RS-463	0.152	RedSea	FALSE	324213	DCM
TARA_032_DCM	TOBG_RS-464	0.028	RedSea	FALSE	324213	DCM
TARA_032_DCM	TOBG_RS-465	0.858	RedSea	FALSE	324213	DCM
TARA_032_DCM	TOBG_RS-466	0.926	RedSea	FALSE	324213	DCM
TARA_032_DCM	TOBG_RS-467	0.009	RedSea	FALSE	324213	DCM
TARA_032_DCM	TOBG_RS-468	0.012	RedSea	FALSE	324213	DCM
TARA_032_DCM	TOBG_RS-469	0.016	RedSea	FALSE	324213	DCM
TARA_032_DCM	TOBG_RS-470	0.025	RedSea	FALSE	324213	DCM
TARA_032_DCM	TOBG_RS-471	0.289	RedSea	FALSE	324213	DCM
TARA_032_DCM	TOBG_RS-472	0.021	RedSea	FALSE	324213	DCM
TARA_032_DCM	TOBG_RS-473	0.045	RedSea	FALSE	324213	DCM
TARA_032_DCM	TOBG_RS-474	0.053	RedSea	FALSE	324213	DCM
TARA_032_DCM	TOBG_RS-475	0.032	RedSea	FALSE	324213	DCM
TARA_032_DCM	TOBG_RS-476	0.054	RedSea	FALSE	324213	DCM
TARA_032_DCM	TOBG_RS-481	0.068	RedSea	FALSE	324213	DCM
TARA_032_DCM	TOBG_RS-495	0.153	RedSea	FALSE	324213	DCM
TARA_032_DCM	TOBG_RS-508	0.264	RedSea	FALSE	324213	DCM
TARA_032_DCM	TOBG_RS-510	0.028	RedSea	FALSE	324213	DCM
TARA_032_DCM	TOBG_RS-533	0.051	RedSea	FALSE	324213	DCM
TARA_032_DCM	TOBG_RS-535	0.097	RedSea	FALSE	324213	DCM
TARA_032_DCM	TOBG_RS-551	0.031	RedSea	FALSE	324213	DCM
TARA_032_DCM	TOBG_RS-562	0.018	RedSea	FALSE	324213	DCM
TARA_032_DCM	TOBG_RS-570	0.034	RedSea	FALSE	324213	DCM
TARA_032_DCM	TOBG_RS-582	0.13	RedSea	FALSE	324213	DCM
TARA_032_DCM	TOBG_RS-590	0.072	RedSea	FALSE	324213	DCM
TARA_032_DCM	TOBG_RS-604	0.002	RedSea	FALSE	324213	DCM
TARA_032_DCM	TOBG_RS-605	0.001	RedSea	FALSE	324213	DCM
TARA_032_DCM	TOBG_RS-615	0.147	RedSea	FALSE	324213	DCM
TARA_032_DCM	TOBG_RS-626	1.274	RedSea	FALSE	324213	DCM
TARA_032_DCM	TOBG_RS-648	1.024	RedSea	FALSE	324213	DCM
TARA_032_DCM	TOBG_RS-652	0.173	RedSea	FALSE	324213	DCM
TARA_032_DCM	TOBG_RS-654	0.021	RedSea	FALSE	324213	DCM
TARA_032_DCM	TOBG_RS-659	0.341	RedSea	FALSE	324213	DCM
TARA_032_DCM	TOBG_RS-665	0.343	RedSea	FALSE	324213	DCM
TARA_032_DCM	TOBG_RS-668	0.373	RedSea	FALSE	324213	DCM
TARA_032_DCM	TOBG_RS-678	0.002	RedSea	FALSE	324213	DCM
TARA_032_DCM	TOBG_RS-697	0.239	RedSea	FALSE	324213	DCM
TARA_032_DCM	TOBG_RS-711	0.034	RedSea	FALSE	324213	DCM
TARA_032_DCM	TOBG_RS-723	0.002	RedSea	FALSE	324213	DCM
TARA_032_DCM	TOBG_RS-726	0.002	RedSea	FALSE	324213	DCM
TARA_032_DCM	TOBG_RS-789	0.091	RedSea	FALSE	324213	DCM
TARA_032_DCM	TOBG_RS-797	0.178	RedSea	FALSE	324213	DCM
TARA_032_DCM	TOBG_RS-799	0.145	RedSea	FALSE	324213	DCM
TARA_032_DCM	TOBG_RS-813	0.095	RedSea	FALSE	324213	DCM
TARA_032_DCM	TOBG_RS-814	0.139	RedSea	FALSE	324213	DCM
TARA_032_DCM	TOBG_RS-815	0.322	RedSea	FALSE	324213	DCM
TARA_032_DCM	TOBG_RS-816	0.036	RedSea	FALSE	324213	DCM
TARA_032_DCM	TOBG_RS-817	0.018	RedSea	FALSE	324213	DCM
TARA_032_DCM	TOBG_RS-818	0.015	RedSea	FALSE	324213	DCM
TARA_032_DCM	TOBG_RS-819	1.518	RedSea	FALSE	324213	DCM
TARA_032_DCM	TOBG_RS-820	0.559	RedSea	FALSE	324213	DCM
TARA_032_DCM	TOBG_RS-821	0.25	RedSea	FALSE	324213	DCM
TARA_032_DCM	TOBG_RS-822	0.611	RedSea	FALSE	324213	DCM
TARA_032_DCM	TOBG_RS-823	0.002	RedSea	FALSE	324213	DCM
TARA_032_DCM	TOBG_RS-824	0.132	RedSea	FALSE	324213	DCM
TARA_032_DCM	TOBG_RS-825	0.099	RedSea	FALSE	324213	DCM
TARA_032_DCM	TOBG_RS-826	0.003	RedSea	FALSE	324213	DCM
TARA_032_SRF	TOBG_RS-307	4.082	RedSea	FALSE	651100	SRF
TARA_032_SRF	TOBG_RS-341	0.167	RedSea	FALSE	651100	SRF
TARA_032_SRF	TOBG_RS-342	0	RedSea	TRUE	651100	SRF
TARA_032_SRF	TOBG_RS-343	0.001	RedSea	FALSE	651100	SRF
TARA_032_SRF	TOBG_RS-344	0.569	RedSea	FALSE	651100	SRF
TARA_032_SRF	TOBG_RS-345	0.174	RedSea	FALSE	651100	SRF
TARA_032_SRF	TOBG_RS-346	0.001	RedSea	FALSE	651100	SRF
TARA_032_SRF	TOBG_RS-347	0.06	RedSea	FALSE	651100	SRF
TARA_032_SRF	TOBG_RS-348	0.034	RedSea	FALSE	651100	SRF
TARA_032_SRF	TOBG_RS-349	0.032	RedSea	FALSE	651100	SRF
TARA_032_SRF	TOBG_RS-350	0.242	RedSea	FALSE	651100	SRF
TARA_032_SRF	TOBG_RS-351	0.006	RedSea	FALSE	651100	SRF
TARA_032_SRF	TOBG_RS-352	0.053	RedSea	FALSE	651100	SRF
TARA_032_SRF	TOBG_RS-353	0.1	RedSea	FALSE	651100	SRF
TARA_032_SRF	TOBG_RS-354	0.06	RedSea	FALSE	651100	SRF
TARA_032_SRF	TOBG_RS-355	0.001	RedSea	FALSE	651100	SRF
TARA_032_SRF	TOBG_RS-356	0.002	RedSea	FALSE	651100	SRF
TARA_032_SRF	TOBG_RS-357	0	RedSea	FALSE	651100	SRF
TARA_032_SRF	TOBG_RS-358	0	RedSea	FALSE	651100	SRF
TARA_032_SRF	TOBG_RS-359	0	RedSea	FALSE	651100	SRF
TARA_032_SRF	TOBG_RS-360	0	RedSea	FALSE	651100	SRF
TARA_032_SRF	TOBG_RS-361	0.005	RedSea	FALSE	651100	SRF
TARA_032_SRF	TOBG_RS-362	0	RedSea	FALSE	651100	SRF
TARA_032_SRF	TOBG_RS-363	0	RedSea	FALSE	651100	SRF
TARA_032_SRF	TOBG_RS-364	0.011	RedSea	TRUE	651100	SRF
TARA_032_SRF	TOBG_RS-365	0	RedSea	FALSE	651100	SRF
TARA_032_SRF	TOBG_RS-366	0.001	RedSea	FALSE	651100	SRF
TARA_032_SRF	TOBG_RS-367	0.029	RedSea	FALSE	651100	SRF
TARA_032_SRF	TOBG_RS-368	0	RedSea	FALSE	651100	SRF
TARA_032_SRF	TOBG_RS-369	0	RedSea	FALSE	651100	SRF
TARA_032_SRF	TOBG_RS-370	0	RedSea	FALSE	651100	SRF
TARA_032_SRF	TOBG_RS-371	0	RedSea	FALSE	651100	SRF
TARA_032_SRF	TOBG_RS-372	0.001	RedSea	FALSE	651100	SRF
TARA_032_SRF	TOBG_RS-373	0	RedSea	FALSE	651100	SRF
TARA_032_SRF	TOBG_RS-374	0	RedSea	FALSE	651100	SRF
TARA_032_SRF	TOBG_RS-375	0.214	RedSea	FALSE	651100	SRF
TARA_032_SRF	TOBG_RS-376	0	RedSea	FALSE	651100	SRF
TARA_032_SRF	TOBG_RS-377	0.001	RedSea	FALSE	651100	SRF
TARA_032_SRF	TOBG_RS-378	0.001	RedSea	FALSE	651100	SRF
TARA_032_SRF	TOBG_RS-379	0.006	RedSea	FALSE	651100	SRF
TARA_032_SRF	TOBG_RS-380	0.004	RedSea	FALSE	651100	SRF
TARA_032_SRF	TOBG_RS-381	0	RedSea	FALSE	651100	SRF
TARA_032_SRF	TOBG_RS-382	0	RedSea	FALSE	651100	SRF
TARA_032_SRF	TOBG_RS-383	0	RedSea	FALSE	651100	SRF
TARA_032_SRF	TOBG_RS-384	0.016	RedSea	FALSE	651100	SRF
TARA_032_SRF	TOBG_RS-385	0.004	RedSea	FALSE	651100	SRF
TARA_032_SRF	TOBG_RS-386	0.012	RedSea	FALSE	651100	SRF
TARA_032_SRF	TOBG_RS-387	0.006	RedSea	FALSE	651100	SRF
TARA_032_SRF	TOBG_RS-388	0	RedSea	FALSE	651100	SRF
TARA_032_SRF	TOBG_RS-389	0.397	RedSea	FALSE	651100	SRF
TARA_032_SRF	TOBG_RS-390	0.647	RedSea	FALSE	651100	SRF
TARA_032_SRF	TOBG_RS-391	0.002	RedSea	FALSE	651100	SRF
TARA_032_SRF	TOBG_RS-392	0	RedSea	FALSE	651100	SRF
TARA_032_SRF	TOBG_RS-393	0	RedSea	FALSE	651100	SRF
TARA_032_SRF	TOBG_RS-394	0	RedSea	FALSE	651100	SRF
TARA_032_SRF	TOBG_RS-395	0	RedSea	FALSE	651100	SRF
TARA_032_SRF	TOBG_RS-396	0.002	RedSea	FALSE	651100	SRF
TARA_032_SRF	TOBG_RS-397	0.001	RedSea	FALSE	651100	SRF
TARA_032_SRF	TOBG_RS-398	0	RedSea	FALSE	651100	SRF
TARA_032_SRF	TOBG_RS-399	0	RedSea	FALSE	651100	SRF
TARA_032_SRF	TOBG_RS-400	0.029	RedSea	FALSE	651100	SRF
TARA_032_SRF	TOBG_RS-401	0.027	RedSea	FALSE	651100	SRF
TARA_032_SRF	TOBG_RS-402	0.157	RedSea	FALSE	651100	SRF
TARA_032_SRF	TOBG_RS-403	0.168	RedSea	FALSE	651100	SRF
TARA_032_SRF	TOBG_RS-404	0.151	RedSea	FALSE	651100	SRF
TARA_032_SRF	TOBG_RS-405	0.066	RedSea	FALSE	651100	SRF
TARA_032_SRF	TOBG_RS-406	0.027	RedSea	FALSE	651100	SRF
TARA_032_SRF	TOBG_RS-407	0.019	RedSea	FALSE	651100	SRF
TARA_032_SRF	TOBG_RS-408	0.007	RedSea	FALSE	651100	SRF
TARA_032_SRF	TOBG_RS-409	0.006	RedSea	FALSE	651100	SRF
TARA_032_SRF	TOBG_RS-410	0.11	RedSea	FALSE	651100	SRF
TARA_032_SRF	TOBG_RS-411	0.009	RedSea	FALSE	651100	SRF
TARA_032_SRF	TOBG_RS-412	0.244	RedSea	FALSE	651100	SRF
TARA_032_SRF	TOBG_RS-413	0	RedSea	FALSE	651100	SRF
TARA_032_SRF	TOBG_RS-414	0	RedSea	FALSE	651100	SRF
TARA_032_SRF	TOBG_RS-415	0	RedSea	FALSE	651100	SRF
TARA_032_SRF	TOBG_RS-416	0.002	RedSea	FALSE	651100	SRF
TARA_032_SRF	TOBG_RS-417	0.007	RedSea	FALSE	651100	SRF
TARA_032_SRF	TOBG_RS-418	0.004	RedSea	FALSE	651100	SRF
TARA_032_SRF	TOBG_RS-419	0.014	RedSea	FALSE	651100	SRF
TARA_032_SRF	TOBG_RS-420	0.023	RedSea	FALSE	651100	SRF
TARA_032_SRF	TOBG_RS-421	0.013	RedSea	FALSE	651100	SRF
TARA_032_SRF	TOBG_RS-422	0.251	RedSea	FALSE	651100	SRF
TARA_032_SRF	TOBG_RS-423	0.002	RedSea	FALSE	651100	SRF
TARA_032_SRF	TOBG_RS-424	0.004	RedSea	FALSE	651100	SRF
TARA_032_SRF	TOBG_RS-425	0.005	RedSea	FALSE	651100	SRF
TARA_032_SRF	TOBG_RS-426	0.001	RedSea	FALSE	651100	SRF
TARA_032_SRF	TOBG_RS-427	0.044	RedSea	FALSE	651100	SRF
TARA_032_SRF	TOBG_RS-428	0.097	RedSea	FALSE	651100	SRF
TARA_032_SRF	TOBG_RS-429	0.01	RedSea	FALSE	651100	SRF
TARA_032_SRF	TOBG_RS-430	0.001	RedSea	FALSE	651100	SRF
TARA_032_SRF	TOBG_RS-431	0.126	RedSea	FALSE	651100	SRF
TARA_032_SRF	TOBG_RS-432	0.026	RedSea	FALSE	651100	SRF
TARA_032_SRF	TOBG_RS-433	0	RedSea	FALSE	651100	SRF
TARA_032_SRF	TOBG_RS-434	0.002	RedSea	FALSE	651100	SRF
TARA_032_SRF	TOBG_RS-435	0	RedSea	FALSE	651100	SRF
TARA_032_SRF	TOBG_RS-436	0.125	RedSea	FALSE	651100	SRF
TARA_032_SRF	TOBG_RS-437	0.147	RedSea	FALSE	651100	SRF
TARA_032_SRF	TOBG_RS-438	0.086	RedSea	FALSE	651100	SRF
TARA_032_SRF	TOBG_RS-439	0.004	RedSea	FALSE	651100	SRF
TARA_032_SRF	TOBG_RS-440	0.002	RedSea	FALSE	651100	SRF
TARA_032_SRF	TOBG_RS-441	0.121	RedSea	FALSE	651100	SRF
TARA_032_SRF	TOBG_RS-442	0	RedSea	FALSE	651100	SRF
TARA_032_SRF	TOBG_RS-443	0	RedSea	FALSE	651100	SRF
TARA_032_SRF	TOBG_RS-444	0	RedSea	FALSE	651100	SRF
TARA_032_SRF	TOBG_RS-445	0	RedSea	FALSE	651100	SRF
TARA_032_SRF	TOBG_RS-446	0.025	RedSea	FALSE	651100	SRF
TARA_032_SRF	TOBG_RS-447	0	RedSea	FALSE	651100	SRF
TARA_032_SRF	TOBG_RS-448	0.001	RedSea	FALSE	651100	SRF
TARA_032_SRF	TOBG_RS-449	0	RedSea	FALSE	651100	SRF
TARA_032_SRF	TOBG_RS-450	0.066	RedSea	FALSE	651100	SRF
TARA_032_SRF	TOBG_RS-451	0.004	RedSea	FALSE	651100	SRF
TARA_032_SRF	TOBG_RS-452	0.014	RedSea	FALSE	651100	SRF
TARA_032_SRF	TOBG_RS-453	0.002	RedSea	FALSE	651100	SRF
TARA_032_SRF	TOBG_RS-454	0	RedSea	FALSE	651100	SRF
TARA_032_SRF	TOBG_RS-455	0.258	RedSea	FALSE	651100	SRF
TARA_032_SRF	TOBG_RS-456	0	RedSea	FALSE	651100	SRF
TARA_032_SRF	TOBG_RS-457	0	RedSea	FALSE	651100	SRF
TARA_032_SRF	TOBG_RS-458	0.012	RedSea	FALSE	651100	SRF
TARA_032_SRF	TOBG_RS-459	0.015	RedSea	FALSE	651100	SRF
TARA_032_SRF	TOBG_RS-460	0.007	RedSea	FALSE	651100	SRF
TARA_032_SRF	TOBG_RS-461	0.151	RedSea	FALSE	651100	SRF
TARA_032_SRF	TOBG_RS-462	0	RedSea	FALSE	651100	SRF
TARA_032_SRF	TOBG_RS-463	0.046	RedSea	FALSE	651100	SRF
TARA_032_SRF	TOBG_RS-464	0	RedSea	FALSE	651100	SRF
TARA_032_SRF	TOBG_RS-465	0.063	RedSea	FALSE	651100	SRF
TARA_032_SRF	TOBG_RS-466	0.045	RedSea	FALSE	651100	SRF
TARA_032_SRF	TOBG_RS-467	0.068	RedSea	FALSE	651100	SRF
TARA_032_SRF	TOBG_RS-468	0.082	RedSea	FALSE	651100	SRF
TARA_032_SRF	TOBG_RS-469	0.065	RedSea	FALSE	651100	SRF
TARA_032_SRF	TOBG_RS-470	0.083	RedSea	FALSE	651100	SRF
TARA_032_SRF	TOBG_RS-471	0.666	RedSea	FALSE	651100	SRF
TARA_032_SRF	TOBG_RS-472	0.034	RedSea	FALSE	651100	SRF
TARA_032_SRF	TOBG_RS-473	0.357	RedSea	FALSE	651100	SRF
TARA_032_SRF	TOBG_RS-474	0.091	RedSea	FALSE	651100	SRF
TARA_032_SRF	TOBG_RS-475	0	RedSea	FALSE	651100	SRF
TARA_032_SRF	TOBG_RS-476	0	RedSea	FALSE	651100	SRF
TARA_032_SRF	TOBG_RS-481	0.086	RedSea	FALSE	651100	SRF
TARA_032_SRF	TOBG_RS-495	0.118	RedSea	FALSE	651100	SRF
TARA_032_SRF	TOBG_RS-508	0.018	RedSea	FALSE	651100	SRF
TARA_032_SRF	TOBG_RS-510	0	RedSea	FALSE	651100	SRF
TARA_032_SRF	TOBG_RS-533	0	RedSea	FALSE	651100	SRF
TARA_032_SRF	TOBG_RS-535	0	RedSea	FALSE	651100	SRF
TARA_032_SRF	TOBG_RS-551	0.088	RedSea	FALSE	651100	SRF
TARA_032_SRF	TOBG_RS-562	0.125	RedSea	FALSE	651100	SRF
TARA_032_SRF	TOBG_RS-570	0.003	RedSea	FALSE	651100	SRF
TARA_032_SRF	TOBG_RS-582	0.027	RedSea	FALSE	651100	SRF
TARA_032_SRF	TOBG_RS-590	0.354	RedSea	FALSE	651100	SRF
TARA_032_SRF	TOBG_RS-604	0.019	RedSea	FALSE	651100	SRF
TARA_032_SRF	TOBG_RS-605	0.005	RedSea	FALSE	651100	SRF
TARA_032_SRF	TOBG_RS-615	0	RedSea	FALSE	651100	SRF
TARA_032_SRF	TOBG_RS-626	0.314	RedSea	FALSE	651100	SRF
TARA_032_SRF	TOBG_RS-648	0.002	RedSea	FALSE	651100	SRF
TARA_032_SRF	TOBG_RS-652	0	RedSea	FALSE	651100	SRF
TARA_032_SRF	TOBG_RS-654	0	RedSea	FALSE	651100	SRF
TARA_032_SRF	TOBG_RS-659	0.115	RedSea	FALSE	651100	SRF
TARA_032_SRF	TOBG_RS-665	0.003	RedSea	FALSE	651100	SRF
TARA_032_SRF	TOBG_RS-668	0.052	RedSea	FALSE	651100	SRF
TARA_032_SRF	TOBG_RS-678	0.003	RedSea	FALSE	651100	SRF
TARA_032_SRF	TOBG_RS-697	0	RedSea	FALSE	651100	SRF
TARA_032_SRF	TOBG_RS-711	0.008	RedSea	FALSE	651100	SRF
TARA_032_SRF	TOBG_RS-723	0	RedSea	FALSE	651100	SRF
TARA_032_SRF	TOBG_RS-726	0	RedSea	FALSE	651100	SRF
TARA_032_SRF	TOBG_RS-789	0.211	RedSea	FALSE	651100	SRF
TARA_032_SRF	TOBG_RS-797	0	RedSea	FALSE	651100	SRF
TARA_032_SRF	TOBG_RS-799	0.069	RedSea	FALSE	651100	SRF
TARA_032_SRF	TOBG_RS-813	0	RedSea	FALSE	651100	SRF
TARA_032_SRF	TOBG_RS-814	0	RedSea	FALSE	651100	SRF
TARA_032_SRF	TOBG_RS-815	0.001	RedSea	FALSE	651100	SRF
TARA_032_SRF	TOBG_RS-816	0.094	RedSea	FALSE	651100	SRF
TARA_032_SRF	TOBG_RS-817	0.068	RedSea	FALSE	651100	SRF
TARA_032_SRF	TOBG_RS-818	0	RedSea	FALSE	651100	SRF
TARA_032_SRF	TOBG_RS-819	0.125	RedSea	FALSE	651100	SRF
TARA_032_SRF	TOBG_RS-820	0	RedSea	FALSE	651100	SRF
TARA_032_SRF	TOBG_RS-821	0	RedSea	FALSE	651100	SRF
TARA_032_SRF	TOBG_RS-822	0	RedSea	FALSE	651100	SRF
TARA_032_SRF	TOBG_RS-823	0.009	RedSea	FALSE	651100	SRF
TARA_032_SRF	TOBG_RS-824	0	RedSea	FALSE	651100	SRF
TARA_032_SRF	TOBG_RS-825	0.011	RedSea	FALSE	651100	SRF
TARA_032_SRF	TOBG_RS-826	0	RedSea	FALSE	651100	SRF
TARA_033_SRF	TOBG_RS-307	0.989	RedSea	FALSE	771437	SRF
TARA_033_SRF	TOBG_RS-341	0.075	RedSea	FALSE	771437	SRF
TARA_033_SRF	TOBG_RS-342	0	RedSea	TRUE	771437	SRF
TARA_033_SRF	TOBG_RS-343	0.009	RedSea	FALSE	771437	SRF
TARA_033_SRF	TOBG_RS-344	8.564	RedSea	FALSE	771437	SRF
TARA_033_SRF	TOBG_RS-345	0.045	RedSea	FALSE	771437	SRF
TARA_033_SRF	TOBG_RS-346	0	RedSea	FALSE	771437	SRF
TARA_033_SRF	TOBG_RS-347	0.006	RedSea	FALSE	771437	SRF
TARA_033_SRF	TOBG_RS-348	0.032	RedSea	FALSE	771437	SRF
TARA_033_SRF	TOBG_RS-349	0.027	RedSea	FALSE	771437	SRF
TARA_033_SRF	TOBG_RS-350	0.007	RedSea	FALSE	771437	SRF
TARA_033_SRF	TOBG_RS-351	0.092	RedSea	FALSE	771437	SRF
TARA_033_SRF	TOBG_RS-352	0.113	RedSea	FALSE	771437	SRF
TARA_033_SRF	TOBG_RS-353	0.046	RedSea	FALSE	771437	SRF
TARA_033_SRF	TOBG_RS-354	0.283	RedSea	FALSE	771437	SRF
TARA_033_SRF	TOBG_RS-355	0.001	RedSea	FALSE	771437	SRF
TARA_033_SRF	TOBG_RS-356	0.006	RedSea	FALSE	771437	SRF
TARA_033_SRF	TOBG_RS-357	0	RedSea	FALSE	771437	SRF
TARA_033_SRF	TOBG_RS-358	0	RedSea	FALSE	771437	SRF
TARA_033_SRF	TOBG_RS-359	0	RedSea	FALSE	771437	SRF
TARA_033_SRF	TOBG_RS-360	0	RedSea	FALSE	771437	SRF
TARA_033_SRF	TOBG_RS-361	0.004	RedSea	FALSE	771437	SRF
TARA_033_SRF	TOBG_RS-362	0	RedSea	FALSE	771437	SRF
TARA_033_SRF	TOBG_RS-363	0	RedSea	FALSE	771437	SRF
TARA_033_SRF	TOBG_RS-364	0.003	RedSea	TRUE	771437	SRF
TARA_033_SRF	TOBG_RS-365	0	RedSea	FALSE	771437	SRF
TARA_033_SRF	TOBG_RS-366	0.029	RedSea	FALSE	771437	SRF
TARA_033_SRF	TOBG_RS-367	0.036	RedSea	FALSE	771437	SRF
TARA_033_SRF	TOBG_RS-368	0	RedSea	FALSE	771437	SRF
TARA_033_SRF	TOBG_RS-369	0	RedSea	FALSE	771437	SRF
TARA_033_SRF	TOBG_RS-370	0	RedSea	FALSE	771437	SRF
TARA_033_SRF	TOBG_RS-371	0	RedSea	FALSE	771437	SRF
TARA_033_SRF	TOBG_RS-372	0.001	RedSea	FALSE	771437	SRF
TARA_033_SRF	TOBG_RS-373	0	RedSea	FALSE	771437	SRF
TARA_033_SRF	TOBG_RS-374	0.086	RedSea	FALSE	771437	SRF
TARA_033_SRF	TOBG_RS-375	0.031	RedSea	FALSE	771437	SRF
TARA_033_SRF	TOBG_RS-376	0	RedSea	FALSE	771437	SRF
TARA_033_SRF	TOBG_RS-377	0.002	RedSea	FALSE	771437	SRF
TARA_033_SRF	TOBG_RS-378	0	RedSea	FALSE	771437	SRF
TARA_033_SRF	TOBG_RS-379	0.004	RedSea	FALSE	771437	SRF
TARA_033_SRF	TOBG_RS-380	0.004	RedSea	FALSE	771437	SRF
TARA_033_SRF	TOBG_RS-381	0.001	RedSea	FALSE	771437	SRF
TARA_033_SRF	TOBG_RS-382	0	RedSea	FALSE	771437	SRF
TARA_033_SRF	TOBG_RS-383	0	RedSea	FALSE	771437	SRF
TARA_033_SRF	TOBG_RS-384	0.028	RedSea	FALSE	771437	SRF
TARA_033_SRF	TOBG_RS-385	0.018	RedSea	FALSE	771437	SRF
TARA_033_SRF	TOBG_RS-386	0.003	RedSea	FALSE	771437	SRF
TARA_033_SRF	TOBG_RS-387	0.016	RedSea	FALSE	771437	SRF
TARA_033_SRF	TOBG_RS-388	0.001	RedSea	FALSE	771437	SRF
TARA_033_SRF	TOBG_RS-389	0.5	RedSea	FALSE	771437	SRF
TARA_033_SRF	TOBG_RS-390	0.051	RedSea	FALSE	771437	SRF
TARA_033_SRF	TOBG_RS-391	0.005	RedSea	FALSE	771437	SRF
TARA_033_SRF	TOBG_RS-392	0	RedSea	FALSE	771437	SRF
TARA_033_SRF	TOBG_RS-393	0	RedSea	FALSE	771437	SRF
TARA_033_SRF	TOBG_RS-394	0	RedSea	FALSE	771437	SRF
TARA_033_SRF	TOBG_RS-395	0	RedSea	FALSE	771437	SRF
TARA_033_SRF	TOBG_RS-396	0.006	RedSea	FALSE	771437	SRF
TARA_033_SRF	TOBG_RS-397	0.005	RedSea	FALSE	771437	SRF
TARA_033_SRF	TOBG_RS-398	0	RedSea	FALSE	771437	SRF
TARA_033_SRF	TOBG_RS-399	0	RedSea	FALSE	771437	SRF
TARA_033_SRF	TOBG_RS-400	0.043	RedSea	FALSE	771437	SRF
TARA_033_SRF	TOBG_RS-401	0.024	RedSea	FALSE	771437	SRF
TARA_033_SRF	TOBG_RS-402	0.061	RedSea	FALSE	771437	SRF
TARA_033_SRF	TOBG_RS-403	0.023	RedSea	FALSE	771437	SRF
TARA_033_SRF	TOBG_RS-404	0.058	RedSea	FALSE	771437	SRF
TARA_033_SRF	TOBG_RS-405	0.002	RedSea	FALSE	771437	SRF
TARA_033_SRF	TOBG_RS-406	0.001	RedSea	FALSE	771437	SRF
TARA_033_SRF	TOBG_RS-407	0.14	RedSea	FALSE	771437	SRF
TARA_033_SRF	TOBG_RS-408	0.073	RedSea	FALSE	771437	SRF
TARA_033_SRF	TOBG_RS-409	0.006	RedSea	FALSE	771437	SRF
TARA_033_SRF	TOBG_RS-410	0.818	RedSea	FALSE	771437	SRF
TARA_033_SRF	TOBG_RS-411	0.067	RedSea	FALSE	771437	SRF
TARA_033_SRF	TOBG_RS-412	0.557	RedSea	FALSE	771437	SRF
TARA_033_SRF	TOBG_RS-413	0	RedSea	FALSE	771437	SRF
TARA_033_SRF	TOBG_RS-414	0	RedSea	FALSE	771437	SRF
TARA_033_SRF	TOBG_RS-415	0	RedSea	FALSE	771437	SRF
TARA_033_SRF	TOBG_RS-416	0.013	RedSea	FALSE	771437	SRF
TARA_033_SRF	TOBG_RS-417	0.393	RedSea	FALSE	771437	SRF
TARA_033_SRF	TOBG_RS-418	0.004	RedSea	FALSE	771437	SRF
TARA_033_SRF	TOBG_RS-419	0.009	RedSea	FALSE	771437	SRF
TARA_033_SRF	TOBG_RS-420	0.018	RedSea	FALSE	771437	SRF
TARA_033_SRF	TOBG_RS-421	0.078	RedSea	FALSE	771437	SRF
TARA_033_SRF	TOBG_RS-422	0.511	RedSea	FALSE	771437	SRF
TARA_033_SRF	TOBG_RS-423	0.001	RedSea	FALSE	771437	SRF
TARA_033_SRF	TOBG_RS-424	0.005	RedSea	FALSE	771437	SRF
TARA_033_SRF	TOBG_RS-425	0.004	RedSea	FALSE	771437	SRF
TARA_033_SRF	TOBG_RS-426	0.002	RedSea	FALSE	771437	SRF
TARA_033_SRF	TOBG_RS-427	0.214	RedSea	FALSE	771437	SRF
TARA_033_SRF	TOBG_RS-428	0.242	RedSea	FALSE	771437	SRF
TARA_033_SRF	TOBG_RS-429	0.083	RedSea	FALSE	771437	SRF
TARA_033_SRF	TOBG_RS-430	0	RedSea	FALSE	771437	SRF
TARA_033_SRF	TOBG_RS-431	0.2	RedSea	FALSE	771437	SRF
TARA_033_SRF	TOBG_RS-432	0.031	RedSea	FALSE	771437	SRF
TARA_033_SRF	TOBG_RS-433	0	RedSea	FALSE	771437	SRF
TARA_033_SRF	TOBG_RS-434	0.001	RedSea	FALSE	771437	SRF
TARA_033_SRF	TOBG_RS-435	0	RedSea	FALSE	771437	SRF
TARA_033_SRF	TOBG_RS-436	1.055	RedSea	FALSE	771437	SRF
TARA_033_SRF	TOBG_RS-437	0.52	RedSea	FALSE	771437	SRF
TARA_033_SRF	TOBG_RS-438	0.22	RedSea	FALSE	771437	SRF
TARA_033_SRF	TOBG_RS-439	0.224	RedSea	FALSE	771437	SRF
TARA_033_SRF	TOBG_RS-440	0.023	RedSea	FALSE	771437	SRF
TARA_033_SRF	TOBG_RS-441	0.39	RedSea	FALSE	771437	SRF
TARA_033_SRF	TOBG_RS-442	0	RedSea	FALSE	771437	SRF
TARA_033_SRF	TOBG_RS-443	0	RedSea	FALSE	771437	SRF
TARA_033_SRF	TOBG_RS-444	0	RedSea	FALSE	771437	SRF
TARA_033_SRF	TOBG_RS-445	0	RedSea	FALSE	771437	SRF
TARA_033_SRF	TOBG_RS-446	0.079	RedSea	FALSE	771437	SRF
TARA_033_SRF	TOBG_RS-447	0.001	RedSea	FALSE	771437	SRF
TARA_033_SRF	TOBG_RS-448	0.001	RedSea	FALSE	771437	SRF
TARA_033_SRF	TOBG_RS-449	0	RedSea	FALSE	771437	SRF
TARA_033_SRF	TOBG_RS-450	0.013	RedSea	FALSE	771437	SRF
TARA_033_SRF	TOBG_RS-451	0.006	RedSea	FALSE	771437	SRF
TARA_033_SRF	TOBG_RS-452	0.126	RedSea	FALSE	771437	SRF
TARA_033_SRF	TOBG_RS-453	0.005	RedSea	FALSE	771437	SRF
TARA_033_SRF	TOBG_RS-454	0	RedSea	FALSE	771437	SRF
TARA_033_SRF	TOBG_RS-455	0.613	RedSea	FALSE	771437	SRF
TARA_033_SRF	TOBG_RS-456	0	RedSea	FALSE	771437	SRF
TARA_033_SRF	TOBG_RS-457	0	RedSea	FALSE	771437	SRF
TARA_033_SRF	TOBG_RS-458	0.009	RedSea	FALSE	771437	SRF
TARA_033_SRF	TOBG_RS-459	0.021	RedSea	FALSE	771437	SRF
TARA_033_SRF	TOBG_RS-460	0.098	RedSea	FALSE	771437	SRF
TARA_033_SRF	TOBG_RS-461	1.204	RedSea	FALSE	771437	SRF
TARA_033_SRF	TOBG_RS-462	0.001	RedSea	FALSE	771437	SRF
TARA_033_SRF	TOBG_RS-463	0.005	RedSea	FALSE	771437	SRF
TARA_033_SRF	TOBG_RS-464	0	RedSea	FALSE	771437	SRF
TARA_033_SRF	TOBG_RS-465	0.21	RedSea	FALSE	771437	SRF
TARA_033_SRF	TOBG_RS-466	0.127	RedSea	FALSE	771437	SRF
TARA_033_SRF	TOBG_RS-467	0.239	RedSea	FALSE	771437	SRF
TARA_033_SRF	TOBG_RS-468	0.062	RedSea	FALSE	771437	SRF
TARA_033_SRF	TOBG_RS-469	0.021	RedSea	FALSE	771437	SRF
TARA_033_SRF	TOBG_RS-470	0.022	RedSea	FALSE	771437	SRF
TARA_033_SRF	TOBG_RS-471	1.241	RedSea	FALSE	771437	SRF
TARA_033_SRF	TOBG_RS-472	0.036	RedSea	FALSE	771437	SRF
TARA_033_SRF	TOBG_RS-473	0.424	RedSea	FALSE	771437	SRF
TARA_033_SRF	TOBG_RS-474	0.195	RedSea	FALSE	771437	SRF
TARA_033_SRF	TOBG_RS-475	0	RedSea	FALSE	771437	SRF
TARA_033_SRF	TOBG_RS-476	0	RedSea	FALSE	771437	SRF
TARA_033_SRF	TOBG_RS-481	0.286	RedSea	FALSE	771437	SRF
TARA_033_SRF	TOBG_RS-495	0.274	RedSea	FALSE	771437	SRF
TARA_033_SRF	TOBG_RS-508	0.083	RedSea	FALSE	771437	SRF
TARA_033_SRF	TOBG_RS-510	0	RedSea	FALSE	771437	SRF
TARA_033_SRF	TOBG_RS-533	0	RedSea	FALSE	771437	SRF
TARA_033_SRF	TOBG_RS-535	0	RedSea	FALSE	771437	SRF
TARA_033_SRF	TOBG_RS-551	0.011	RedSea	FALSE	771437	SRF
TARA_033_SRF	TOBG_RS-562	0.176	RedSea	FALSE	771437	SRF
TARA_033_SRF	TOBG_RS-570	0.004	RedSea	FALSE	771437	SRF
TARA_033_SRF	TOBG_RS-582	0.446	RedSea	FALSE	771437	SRF
TARA_033_SRF	TOBG_RS-590	0.672	RedSea	FALSE	771437	SRF
TARA_033_SRF	TOBG_RS-604	0.052	RedSea	FALSE	771437	SRF
TARA_033_SRF	TOBG_RS-605	0.028	RedSea	FALSE	771437	SRF
TARA_033_SRF	TOBG_RS-615	0	RedSea	FALSE	771437	SRF
TARA_033_SRF	TOBG_RS-626	0.901	RedSea	FALSE	771437	SRF
TARA_033_SRF	TOBG_RS-648	0.002	RedSea	FALSE	771437	SRF
TARA_033_SRF	TOBG_RS-652	0	RedSea	FALSE	771437	SRF
TARA_033_SRF	TOBG_RS-654	0	RedSea	FALSE	771437	SRF
TARA_033_SRF	TOBG_RS-659	0.129	RedSea	FALSE	771437	SRF
TARA_033_SRF	TOBG_RS-665	0.001	RedSea	FALSE	771437	SRF
TARA_033_SRF	TOBG_RS-668	0.033	RedSea	FALSE	771437	SRF
TARA_033_SRF	TOBG_RS-678	0.062	RedSea	FALSE	771437	SRF
TARA_033_SRF	TOBG_RS-697	0	RedSea	FALSE	771437	SRF
TARA_033_SRF	TOBG_RS-711	0.005	RedSea	FALSE	771437	SRF
TARA_033_SRF	TOBG_RS-723	0	RedSea	FALSE	771437	SRF
TARA_033_SRF	TOBG_RS-726	0	RedSea	FALSE	771437	SRF
TARA_033_SRF	TOBG_RS-789	0.315	RedSea	FALSE	771437	SRF
TARA_033_SRF	TOBG_RS-797	0.001	RedSea	FALSE	771437	SRF
TARA_033_SRF	TOBG_RS-799	0.159	RedSea	FALSE	771437	SRF
TARA_033_SRF	TOBG_RS-813	0	RedSea	FALSE	771437	SRF
TARA_033_SRF	TOBG_RS-814	0.001	RedSea	FALSE	771437	SRF
TARA_033_SRF	TOBG_RS-815	0.001	RedSea	FALSE	771437	SRF
TARA_033_SRF	TOBG_RS-816	0.021	RedSea	FALSE	771437	SRF
TARA_033_SRF	TOBG_RS-817	0.148	RedSea	FALSE	771437	SRF
TARA_033_SRF	TOBG_RS-818	0	RedSea	FALSE	771437	SRF
TARA_033_SRF	TOBG_RS-819	0.249	RedSea	FALSE	771437	SRF
TARA_033_SRF	TOBG_RS-820	0	RedSea	FALSE	771437	SRF
TARA_033_SRF	TOBG_RS-821	0.001	RedSea	FALSE	771437	SRF
TARA_033_SRF	TOBG_RS-822	0.002	RedSea	FALSE	771437	SRF
TARA_033_SRF	TOBG_RS-823	0.037	RedSea	FALSE	771437	SRF
TARA_033_SRF	TOBG_RS-824	0	RedSea	FALSE	771437	SRF
TARA_033_SRF	TOBG_RS-825	0.015	RedSea	FALSE	771437	SRF
TARA_033_SRF	TOBG_RS-826	0	RedSea	FALSE	771437	SRF
TARA_034_DCM	TOBG_RS-307	0.051	RedSea	FALSE	16782.6	DCM
TARA_034_DCM	TOBG_RS-341	0.001	RedSea	FALSE	16782.6	DCM
TARA_034_DCM	TOBG_RS-342	0.324	RedSea	TRUE	16782.6	DCM
TARA_034_DCM	TOBG_RS-343	0.026	RedSea	FALSE	16782.6	DCM
TARA_034_DCM	TOBG_RS-344	0.045	RedSea	FALSE	16782.6	DCM
TARA_034_DCM	TOBG_RS-345	1.158	RedSea	FALSE	16782.6	DCM
TARA_034_DCM	TOBG_RS-346	0.22	RedSea	FALSE	16782.6	DCM
TARA_034_DCM	TOBG_RS-347	0.452	RedSea	FALSE	16782.6	DCM
TARA_034_DCM	TOBG_RS-348	0.004	RedSea	FALSE	16782.6	DCM
TARA_034_DCM	TOBG_RS-349	0.032	RedSea	FALSE	16782.6	DCM
TARA_034_DCM	TOBG_RS-350	0.004	RedSea	FALSE	16782.6	DCM
TARA_034_DCM	TOBG_RS-351	2.047	RedSea	FALSE	16782.6	DCM
TARA_034_DCM	TOBG_RS-352	0.01	RedSea	FALSE	16782.6	DCM
TARA_034_DCM	TOBG_RS-353	0.001	RedSea	FALSE	16782.6	DCM
TARA_034_DCM	TOBG_RS-354	0.014	RedSea	FALSE	16782.6	DCM
TARA_034_DCM	TOBG_RS-355	0.008	RedSea	FALSE	16782.6	DCM
TARA_034_DCM	TOBG_RS-356	0.707	RedSea	FALSE	16782.6	DCM
TARA_034_DCM	TOBG_RS-357	0.186	RedSea	FALSE	16782.6	DCM
TARA_034_DCM	TOBG_RS-358	0.012	RedSea	FALSE	16782.6	DCM
TARA_034_DCM	TOBG_RS-359	0.004	RedSea	FALSE	16782.6	DCM
TARA_034_DCM	TOBG_RS-360	0.008	RedSea	FALSE	16782.6	DCM
TARA_034_DCM	TOBG_RS-361	0.026	RedSea	FALSE	16782.6	DCM
TARA_034_DCM	TOBG_RS-362	0.121	RedSea	FALSE	16782.6	DCM
TARA_034_DCM	TOBG_RS-363	0.174	RedSea	FALSE	16782.6	DCM
TARA_034_DCM	TOBG_RS-364	0.261	RedSea	TRUE	16782.6	DCM
TARA_034_DCM	TOBG_RS-365	0.386	RedSea	FALSE	16782.6	DCM
TARA_034_DCM	TOBG_RS-366	0.008	RedSea	FALSE	16782.6	DCM
TARA_034_DCM	TOBG_RS-367	0.867	RedSea	FALSE	16782.6	DCM
TARA_034_DCM	TOBG_RS-368	0.028	RedSea	FALSE	16782.6	DCM
TARA_034_DCM	TOBG_RS-369	0.106	RedSea	FALSE	16782.6	DCM
TARA_034_DCM	TOBG_RS-370	0.323	RedSea	FALSE	16782.6	DCM
TARA_034_DCM	TOBG_RS-371	0.517	RedSea	FALSE	16782.6	DCM
TARA_034_DCM	TOBG_RS-372	0.098	RedSea	FALSE	16782.6	DCM
TARA_034_DCM	TOBG_RS-373	0.219	RedSea	FALSE	16782.6	DCM
TARA_034_DCM	TOBG_RS-374	0	RedSea	FALSE	16782.6	DCM
TARA_034_DCM	TOBG_RS-375	0	RedSea	FALSE	16782.6	DCM
TARA_034_DCM	TOBG_RS-376	0.017	RedSea	FALSE	16782.6	DCM
TARA_034_DCM	TOBG_RS-377	0.009	RedSea	FALSE	16782.6	DCM
TARA_034_DCM	TOBG_RS-378	0.014	RedSea	FALSE	16782.6	DCM
TARA_034_DCM	TOBG_RS-379	0.001	RedSea	FALSE	16782.6	DCM
TARA_034_DCM	TOBG_RS-380	0.444	RedSea	FALSE	16782.6	DCM
TARA_034_DCM	TOBG_RS-381	0.378	RedSea	FALSE	16782.6	DCM
TARA_034_DCM	TOBG_RS-382	0.041	RedSea	FALSE	16782.6	DCM
TARA_034_DCM	TOBG_RS-383	0.387	RedSea	FALSE	16782.6	DCM
TARA_034_DCM	TOBG_RS-384	0.445	RedSea	FALSE	16782.6	DCM
TARA_034_DCM	TOBG_RS-385	0.131	RedSea	FALSE	16782.6	DCM
TARA_034_DCM	TOBG_RS-386	0.013	RedSea	FALSE	16782.6	DCM
TARA_034_DCM	TOBG_RS-387	2.29	RedSea	FALSE	16782.6	DCM
TARA_034_DCM	TOBG_RS-388	0.115	RedSea	FALSE	16782.6	DCM
TARA_034_DCM	TOBG_RS-389	0.032	RedSea	FALSE	16782.6	DCM
TARA_034_DCM	TOBG_RS-390	0.002	RedSea	FALSE	16782.6	DCM
TARA_034_DCM	TOBG_RS-391	0.556	RedSea	FALSE	16782.6	DCM
TARA_034_DCM	TOBG_RS-392	0.367	RedSea	FALSE	16782.6	DCM
TARA_034_DCM	TOBG_RS-393	0.245	RedSea	FALSE	16782.6	DCM
TARA_034_DCM	TOBG_RS-394	0.356	RedSea	FALSE	16782.6	DCM
TARA_034_DCM	TOBG_RS-395	0.308	RedSea	FALSE	16782.6	DCM
TARA_034_DCM	TOBG_RS-396	0.103	RedSea	FALSE	16782.6	DCM
TARA_034_DCM	TOBG_RS-397	0.165	RedSea	FALSE	16782.6	DCM
TARA_034_DCM	TOBG_RS-398	0.316	RedSea	FALSE	16782.6	DCM
TARA_034_DCM	TOBG_RS-399	0.151	RedSea	FALSE	16782.6	DCM
TARA_034_DCM	TOBG_RS-400	0	RedSea	FALSE	16782.6	DCM
TARA_034_DCM	TOBG_RS-401	0	RedSea	FALSE	16782.6	DCM
TARA_034_DCM	TOBG_RS-402	0	RedSea	FALSE	16782.6	DCM
TARA_034_DCM	TOBG_RS-403	0	RedSea	FALSE	16782.6	DCM
TARA_034_DCM	TOBG_RS-404	0.014	RedSea	FALSE	16782.6	DCM
TARA_034_DCM	TOBG_RS-405	0	RedSea	FALSE	16782.6	DCM
TARA_034_DCM	TOBG_RS-406	0	RedSea	FALSE	16782.6	DCM
TARA_034_DCM	TOBG_RS-407	0	RedSea	FALSE	16782.6	DCM
TARA_034_DCM	TOBG_RS-408	0.025	RedSea	FALSE	16782.6	DCM
TARA_034_DCM	TOBG_RS-409	0.053	RedSea	FALSE	16782.6	DCM
TARA_034_DCM	TOBG_RS-410	0.377	RedSea	FALSE	16782.6	DCM
TARA_034_DCM	TOBG_RS-411	0.233	RedSea	FALSE	16782.6	DCM
TARA_034_DCM	TOBG_RS-412	0.017	RedSea	FALSE	16782.6	DCM
TARA_034_DCM	TOBG_RS-413	0.306	RedSea	FALSE	16782.6	DCM
TARA_034_DCM	TOBG_RS-414	0.017	RedSea	FALSE	16782.6	DCM
TARA_034_DCM	TOBG_RS-415	0.199	RedSea	FALSE	16782.6	DCM
TARA_034_DCM	TOBG_RS-416	0.533	RedSea	FALSE	16782.6	DCM
TARA_034_DCM	TOBG_RS-417	0.039	RedSea	FALSE	16782.6	DCM
TARA_034_DCM	TOBG_RS-418	0.671	RedSea	FALSE	16782.6	DCM
TARA_034_DCM	TOBG_RS-419	0.022	RedSea	FALSE	16782.6	DCM
TARA_034_DCM	TOBG_RS-420	0.043	RedSea	FALSE	16782.6	DCM
TARA_034_DCM	TOBG_RS-421	0.006	RedSea	FALSE	16782.6	DCM
TARA_034_DCM	TOBG_RS-422	0.007	RedSea	FALSE	16782.6	DCM
TARA_034_DCM	TOBG_RS-423	0.199	RedSea	FALSE	16782.6	DCM
TARA_034_DCM	TOBG_RS-424	0.011	RedSea	FALSE	16782.6	DCM
TARA_034_DCM	TOBG_RS-425	0.064	RedSea	FALSE	16782.6	DCM
TARA_034_DCM	TOBG_RS-426	0.081	RedSea	FALSE	16782.6	DCM
TARA_034_DCM	TOBG_RS-427	0.003	RedSea	FALSE	16782.6	DCM
TARA_034_DCM	TOBG_RS-428	0.003	RedSea	FALSE	16782.6	DCM
TARA_034_DCM	TOBG_RS-429	0.001	RedSea	FALSE	16782.6	DCM
TARA_034_DCM	TOBG_RS-430	0.121	RedSea	FALSE	16782.6	DCM
TARA_034_DCM	TOBG_RS-431	0.001	RedSea	FALSE	16782.6	DCM
TARA_034_DCM	TOBG_RS-432	0	RedSea	FALSE	16782.6	DCM
TARA_034_DCM	TOBG_RS-433	0.166	RedSea	FALSE	16782.6	DCM
TARA_034_DCM	TOBG_RS-434	0.064	RedSea	FALSE	16782.6	DCM
TARA_034_DCM	TOBG_RS-435	0.285	RedSea	FALSE	16782.6	DCM
TARA_034_DCM	TOBG_RS-436	0.004	RedSea	FALSE	16782.6	DCM
TARA_034_DCM	TOBG_RS-437	0.003	RedSea	FALSE	16782.6	DCM
TARA_034_DCM	TOBG_RS-438	0.003	RedSea	FALSE	16782.6	DCM
TARA_034_DCM	TOBG_RS-439	0.001	RedSea	FALSE	16782.6	DCM
TARA_034_DCM	TOBG_RS-440	0	RedSea	FALSE	16782.6	DCM
TARA_034_DCM	TOBG_RS-441	0.004	RedSea	FALSE	16782.6	DCM
TARA_034_DCM	TOBG_RS-442	0.045	RedSea	FALSE	16782.6	DCM
TARA_034_DCM	TOBG_RS-443	0.06	RedSea	FALSE	16782.6	DCM
TARA_034_DCM	TOBG_RS-444	0.05	RedSea	FALSE	16782.6	DCM
TARA_034_DCM	TOBG_RS-445	0.086	RedSea	FALSE	16782.6	DCM
TARA_034_DCM	TOBG_RS-446	0.488	RedSea	FALSE	16782.6	DCM
TARA_034_DCM	TOBG_RS-447	0.158	RedSea	FALSE	16782.6	DCM
TARA_034_DCM	TOBG_RS-448	0.159	RedSea	FALSE	16782.6	DCM
TARA_034_DCM	TOBG_RS-449	0.159	RedSea	FALSE	16782.6	DCM
TARA_034_DCM	TOBG_RS-450	0.003	RedSea	FALSE	16782.6	DCM
TARA_034_DCM	TOBG_RS-451	0.075	RedSea	FALSE	16782.6	DCM
TARA_034_DCM	TOBG_RS-452	0.004	RedSea	FALSE	16782.6	DCM
TARA_034_DCM	TOBG_RS-453	0.044	RedSea	FALSE	16782.6	DCM
TARA_034_DCM	TOBG_RS-454	0.373	RedSea	FALSE	16782.6	DCM
TARA_034_DCM	TOBG_RS-455	0.013	RedSea	FALSE	16782.6	DCM
TARA_034_DCM	TOBG_RS-456	0.115	RedSea	FALSE	16782.6	DCM
TARA_034_DCM	TOBG_RS-457	0.096	RedSea	FALSE	16782.6	DCM
TARA_034_DCM	TOBG_RS-458	0.18	RedSea	FALSE	16782.6	DCM
TARA_034_DCM	TOBG_RS-459	0.804	RedSea	FALSE	16782.6	DCM
TARA_034_DCM	TOBG_RS-460	0.04	RedSea	FALSE	16782.6	DCM
TARA_034_DCM	TOBG_RS-461	0.006	RedSea	FALSE	16782.6	DCM
TARA_034_DCM	TOBG_RS-462	0.154	RedSea	FALSE	16782.6	DCM
TARA_034_DCM	TOBG_RS-463	0.004	RedSea	FALSE	16782.6	DCM
TARA_034_DCM	TOBG_RS-464	0.186	RedSea	FALSE	16782.6	DCM
TARA_034_DCM	TOBG_RS-465	0.087	RedSea	FALSE	16782.6	DCM
TARA_034_DCM	TOBG_RS-466	0.033	RedSea	FALSE	16782.6	DCM
TARA_034_DCM	TOBG_RS-467	0.001	RedSea	FALSE	16782.6	DCM
TARA_034_DCM	TOBG_RS-468	0	RedSea	FALSE	16782.6	DCM
TARA_034_DCM	TOBG_RS-469	0	RedSea	FALSE	16782.6	DCM
TARA_034_DCM	TOBG_RS-470	0	RedSea	FALSE	16782.6	DCM
TARA_034_DCM	TOBG_RS-471	0.096	RedSea	FALSE	16782.6	DCM
TARA_034_DCM	TOBG_RS-472	0.001	RedSea	FALSE	16782.6	DCM
TARA_034_DCM	TOBG_RS-473	0	RedSea	FALSE	16782.6	DCM
TARA_034_DCM	TOBG_RS-474	0.001	RedSea	FALSE	16782.6	DCM
TARA_034_DCM	TOBG_RS-475	0.088	RedSea	FALSE	16782.6	DCM
TARA_034_DCM	TOBG_RS-476	0.012	RedSea	FALSE	16782.6	DCM
TARA_034_DCM	TOBG_RS-481	0.003	RedSea	FALSE	16782.6	DCM
TARA_034_DCM	TOBG_RS-495	0.019	RedSea	FALSE	16782.6	DCM
TARA_034_DCM	TOBG_RS-508	0.127	RedSea	FALSE	16782.6	DCM
TARA_034_DCM	TOBG_RS-510	0.195	RedSea	FALSE	16782.6	DCM
TARA_034_DCM	TOBG_RS-533	0.297	RedSea	FALSE	16782.6	DCM
TARA_034_DCM	TOBG_RS-535	0.212	RedSea	FALSE	16782.6	DCM
TARA_034_DCM	TOBG_RS-551	0	RedSea	FALSE	16782.6	DCM
TARA_034_DCM	TOBG_RS-562	0.001	RedSea	FALSE	16782.6	DCM
TARA_034_DCM	TOBG_RS-570	0.118	RedSea	FALSE	16782.6	DCM
TARA_034_DCM	TOBG_RS-582	0.058	RedSea	FALSE	16782.6	DCM
TARA_034_DCM	TOBG_RS-590	0.066	RedSea	FALSE	16782.6	DCM
TARA_034_DCM	TOBG_RS-604	0	RedSea	FALSE	16782.6	DCM
TARA_034_DCM	TOBG_RS-605	0	RedSea	FALSE	16782.6	DCM
TARA_034_DCM	TOBG_RS-615	0.215	RedSea	FALSE	16782.6	DCM
TARA_034_DCM	TOBG_RS-626	0.521	RedSea	FALSE	16782.6	DCM
TARA_034_DCM	TOBG_RS-648	0.422	RedSea	FALSE	16782.6	DCM
TARA_034_DCM	TOBG_RS-652	0.488	RedSea	FALSE	16782.6	DCM
TARA_034_DCM	TOBG_RS-654	0.153	RedSea	FALSE	16782.6	DCM
TARA_034_DCM	TOBG_RS-659	0.025	RedSea	FALSE	16782.6	DCM
TARA_034_DCM	TOBG_RS-665	0.038	RedSea	FALSE	16782.6	DCM
TARA_034_DCM	TOBG_RS-668	0.064	RedSea	FALSE	16782.6	DCM
TARA_034_DCM	TOBG_RS-678	0.001	RedSea	FALSE	16782.6	DCM
TARA_034_DCM	TOBG_RS-697	0.256	RedSea	FALSE	16782.6	DCM
TARA_034_DCM	TOBG_RS-711	0.068	RedSea	FALSE	16782.6	DCM
TARA_034_DCM	TOBG_RS-723	0.187	RedSea	FALSE	16782.6	DCM
TARA_034_DCM	TOBG_RS-726	0.1	RedSea	FALSE	16782.6	DCM
TARA_034_DCM	TOBG_RS-789	0.001	RedSea	FALSE	16782.6	DCM
TARA_034_DCM	TOBG_RS-797	0.024	RedSea	FALSE	16782.6	DCM
TARA_034_DCM	TOBG_RS-799	0.038	RedSea	FALSE	16782.6	DCM
TARA_034_DCM	TOBG_RS-813	0.212	RedSea	FALSE	16782.6	DCM
TARA_034_DCM	TOBG_RS-814	0.555	RedSea	FALSE	16782.6	DCM
TARA_034_DCM	TOBG_RS-815	0.226	RedSea	FALSE	16782.6	DCM
TARA_034_DCM	TOBG_RS-816	0.002	RedSea	FALSE	16782.6	DCM
TARA_034_DCM	TOBG_RS-817	0	RedSea	FALSE	16782.6	DCM
TARA_034_DCM	TOBG_RS-818	0.196	RedSea	FALSE	16782.6	DCM
TARA_034_DCM	TOBG_RS-819	0.557	RedSea	FALSE	16782.6	DCM
TARA_034_DCM	TOBG_RS-820	0.906	RedSea	FALSE	16782.6	DCM
TARA_034_DCM	TOBG_RS-821	0.136	RedSea	FALSE	16782.6	DCM
TARA_034_DCM	TOBG_RS-822	0.203	RedSea	FALSE	16782.6	DCM
TARA_034_DCM	TOBG_RS-823	0	RedSea	FALSE	16782.6	DCM
TARA_034_DCM	TOBG_RS-824	0.121	RedSea	FALSE	16782.6	DCM
TARA_034_DCM	TOBG_RS-825	0.002	RedSea	FALSE	16782.6	DCM
TARA_034_DCM	TOBG_RS-826	0.172	RedSea	FALSE	16782.6	DCM
TARA_034_SRF	TOBG_RS-307	0.973	RedSea	FALSE	585001	SRF
TARA_034_SRF	TOBG_RS-341	0.035	RedSea	FALSE	585001	SRF
TARA_034_SRF	TOBG_RS-342	0.047	RedSea	TRUE	585001	SRF
TARA_034_SRF	TOBG_RS-343	0.011	RedSea	FALSE	585001	SRF
TARA_034_SRF	TOBG_RS-344	5.751	RedSea	FALSE	585001	SRF
TARA_034_SRF	TOBG_RS-345	0.048	RedSea	FALSE	585001	SRF
TARA_034_SRF	TOBG_RS-346	0	RedSea	FALSE	585001	SRF
TARA_034_SRF	TOBG_RS-347	0.005	RedSea	FALSE	585001	SRF
TARA_034_SRF	TOBG_RS-348	0.122	RedSea	FALSE	585001	SRF
TARA_034_SRF	TOBG_RS-349	0.111	RedSea	FALSE	585001	SRF
TARA_034_SRF	TOBG_RS-350	0.004	RedSea	FALSE	585001	SRF
TARA_034_SRF	TOBG_RS-351	0.154	RedSea	FALSE	585001	SRF
TARA_034_SRF	TOBG_RS-352	0.199	RedSea	FALSE	585001	SRF
TARA_034_SRF	TOBG_RS-353	0.034	RedSea	FALSE	585001	SRF
TARA_034_SRF	TOBG_RS-354	0.481	RedSea	FALSE	585001	SRF
TARA_034_SRF	TOBG_RS-355	0.009	RedSea	FALSE	585001	SRF
TARA_034_SRF	TOBG_RS-356	0.005	RedSea	FALSE	585001	SRF
TARA_034_SRF	TOBG_RS-357	0	RedSea	FALSE	585001	SRF
TARA_034_SRF	TOBG_RS-358	0	RedSea	FALSE	585001	SRF
TARA_034_SRF	TOBG_RS-359	0.001	RedSea	FALSE	585001	SRF
TARA_034_SRF	TOBG_RS-360	0	RedSea	FALSE	585001	SRF
TARA_034_SRF	TOBG_RS-361	0.007	RedSea	FALSE	585001	SRF
TARA_034_SRF	TOBG_RS-362	0	RedSea	FALSE	585001	SRF
TARA_034_SRF	TOBG_RS-363	0	RedSea	FALSE	585001	SRF
TARA_034_SRF	TOBG_RS-364	0.075	RedSea	TRUE	585001	SRF
TARA_034_SRF	TOBG_RS-365	0.001	RedSea	FALSE	585001	SRF
TARA_034_SRF	TOBG_RS-366	0.037	RedSea	FALSE	585001	SRF
TARA_034_SRF	TOBG_RS-367	0.048	RedSea	FALSE	585001	SRF
TARA_034_SRF	TOBG_RS-368	0	RedSea	FALSE	585001	SRF
TARA_034_SRF	TOBG_RS-369	0	RedSea	FALSE	585001	SRF
TARA_034_SRF	TOBG_RS-370	0	RedSea	FALSE	585001	SRF
TARA_034_SRF	TOBG_RS-371	0	RedSea	FALSE	585001	SRF
TARA_034_SRF	TOBG_RS-372	0.016	RedSea	FALSE	585001	SRF
TARA_034_SRF	TOBG_RS-373	0	RedSea	FALSE	585001	SRF
TARA_034_SRF	TOBG_RS-374	0.023	RedSea	FALSE	585001	SRF
TARA_034_SRF	TOBG_RS-375	0.019	RedSea	FALSE	585001	SRF
TARA_034_SRF	TOBG_RS-376	0	RedSea	FALSE	585001	SRF
TARA_034_SRF	TOBG_RS-377	0.004	RedSea	FALSE	585001	SRF
TARA_034_SRF	TOBG_RS-378	0	RedSea	FALSE	585001	SRF
TARA_034_SRF	TOBG_RS-379	0.009	RedSea	FALSE	585001	SRF
TARA_034_SRF	TOBG_RS-380	0.005	RedSea	FALSE	585001	SRF
TARA_034_SRF	TOBG_RS-381	0.001	RedSea	FALSE	585001	SRF
TARA_034_SRF	TOBG_RS-382	0.001	RedSea	FALSE	585001	SRF
TARA_034_SRF	TOBG_RS-383	0	RedSea	FALSE	585001	SRF
TARA_034_SRF	TOBG_RS-384	0.053	RedSea	FALSE	585001	SRF
TARA_034_SRF	TOBG_RS-385	0.037	RedSea	FALSE	585001	SRF
TARA_034_SRF	TOBG_RS-386	0.014	RedSea	FALSE	585001	SRF
TARA_034_SRF	TOBG_RS-387	0.022	RedSea	FALSE	585001	SRF
TARA_034_SRF	TOBG_RS-388	0.005	RedSea	FALSE	585001	SRF
TARA_034_SRF	TOBG_RS-389	0.556	RedSea	FALSE	585001	SRF
TARA_034_SRF	TOBG_RS-390	0.03	RedSea	FALSE	585001	SRF
TARA_034_SRF	TOBG_RS-391	0.005	RedSea	FALSE	585001	SRF
TARA_034_SRF	TOBG_RS-392	0	RedSea	FALSE	585001	SRF
TARA_034_SRF	TOBG_RS-393	0	RedSea	FALSE	585001	SRF
TARA_034_SRF	TOBG_RS-394	0	RedSea	FALSE	585001	SRF
TARA_034_SRF	TOBG_RS-395	0	RedSea	FALSE	585001	SRF
TARA_034_SRF	TOBG_RS-396	0.014	RedSea	FALSE	585001	SRF
TARA_034_SRF	TOBG_RS-397	0.006	RedSea	FALSE	585001	SRF
TARA_034_SRF	TOBG_RS-398	0	RedSea	FALSE	585001	SRF
TARA_034_SRF	TOBG_RS-399	0	RedSea	FALSE	585001	SRF
TARA_034_SRF	TOBG_RS-400	0.028	RedSea	FALSE	585001	SRF
TARA_034_SRF	TOBG_RS-401	0.05	RedSea	FALSE	585001	SRF
TARA_034_SRF	TOBG_RS-402	0.088	RedSea	FALSE	585001	SRF
TARA_034_SRF	TOBG_RS-403	0.011	RedSea	FALSE	585001	SRF
TARA_034_SRF	TOBG_RS-404	0.054	RedSea	FALSE	585001	SRF
TARA_034_SRF	TOBG_RS-405	0	RedSea	FALSE	585001	SRF
TARA_034_SRF	TOBG_RS-406	0	RedSea	FALSE	585001	SRF
TARA_034_SRF	TOBG_RS-407	0.102	RedSea	FALSE	585001	SRF
TARA_034_SRF	TOBG_RS-408	0.232	RedSea	FALSE	585001	SRF
TARA_034_SRF	TOBG_RS-409	0.014	RedSea	FALSE	585001	SRF
TARA_034_SRF	TOBG_RS-410	0.607	RedSea	FALSE	585001	SRF
TARA_034_SRF	TOBG_RS-411	0.018	RedSea	FALSE	585001	SRF
TARA_034_SRF	TOBG_RS-412	0.398	RedSea	FALSE	585001	SRF
TARA_034_SRF	TOBG_RS-413	0	RedSea	FALSE	585001	SRF
TARA_034_SRF	TOBG_RS-414	0	RedSea	FALSE	585001	SRF
TARA_034_SRF	TOBG_RS-415	0	RedSea	FALSE	585001	SRF
TARA_034_SRF	TOBG_RS-416	0.052	RedSea	FALSE	585001	SRF
TARA_034_SRF	TOBG_RS-417	0.361	RedSea	FALSE	585001	SRF
TARA_034_SRF	TOBG_RS-418	0.011	RedSea	FALSE	585001	SRF
TARA_034_SRF	TOBG_RS-419	0.012	RedSea	FALSE	585001	SRF
TARA_034_SRF	TOBG_RS-420	0.02	RedSea	FALSE	585001	SRF
TARA_034_SRF	TOBG_RS-421	0.21	RedSea	FALSE	585001	SRF
TARA_034_SRF	TOBG_RS-422	0.389	RedSea	FALSE	585001	SRF
TARA_034_SRF	TOBG_RS-423	0.003	RedSea	FALSE	585001	SRF
TARA_034_SRF	TOBG_RS-424	0.002	RedSea	FALSE	585001	SRF
TARA_034_SRF	TOBG_RS-425	0.006	RedSea	FALSE	585001	SRF
TARA_034_SRF	TOBG_RS-426	0.007	RedSea	FALSE	585001	SRF
TARA_034_SRF	TOBG_RS-427	0.134	RedSea	FALSE	585001	SRF
TARA_034_SRF	TOBG_RS-428	0.116	RedSea	FALSE	585001	SRF
TARA_034_SRF	TOBG_RS-429	0.077	RedSea	FALSE	585001	SRF
TARA_034_SRF	TOBG_RS-430	0.001	RedSea	FALSE	585001	SRF
TARA_034_SRF	TOBG_RS-431	0.155	RedSea	FALSE	585001	SRF
TARA_034_SRF	TOBG_RS-432	0.038	RedSea	FALSE	585001	SRF
TARA_034_SRF	TOBG_RS-433	0	RedSea	FALSE	585001	SRF
TARA_034_SRF	TOBG_RS-434	0.002	RedSea	FALSE	585001	SRF
TARA_034_SRF	TOBG_RS-435	0.002	RedSea	FALSE	585001	SRF
TARA_034_SRF	TOBG_RS-436	0.614	RedSea	FALSE	585001	SRF
TARA_034_SRF	TOBG_RS-437	0.587	RedSea	FALSE	585001	SRF
TARA_034_SRF	TOBG_RS-438	0.193	RedSea	FALSE	585001	SRF
TARA_034_SRF	TOBG_RS-439	0.332	RedSea	FALSE	585001	SRF
TARA_034_SRF	TOBG_RS-440	0.05	RedSea	FALSE	585001	SRF
TARA_034_SRF	TOBG_RS-441	0.251	RedSea	FALSE	585001	SRF
TARA_034_SRF	TOBG_RS-442	0.001	RedSea	FALSE	585001	SRF
TARA_034_SRF	TOBG_RS-443	0	RedSea	FALSE	585001	SRF
TARA_034_SRF	TOBG_RS-444	0	RedSea	FALSE	585001	SRF
TARA_034_SRF	TOBG_RS-445	0	RedSea	FALSE	585001	SRF
TARA_034_SRF	TOBG_RS-446	0.05	RedSea	FALSE	585001	SRF
TARA_034_SRF	TOBG_RS-447	0.001	RedSea	FALSE	585001	SRF
TARA_034_SRF	TOBG_RS-448	0.002	RedSea	FALSE	585001	SRF
TARA_034_SRF	TOBG_RS-449	0	RedSea	FALSE	585001	SRF
TARA_034_SRF	TOBG_RS-450	0.022	RedSea	FALSE	585001	SRF
TARA_034_SRF	TOBG_RS-451	0.016	RedSea	FALSE	585001	SRF
TARA_034_SRF	TOBG_RS-452	0.096	RedSea	FALSE	585001	SRF
TARA_034_SRF	TOBG_RS-453	0.026	RedSea	FALSE	585001	SRF
TARA_034_SRF	TOBG_RS-454	0.002	RedSea	FALSE	585001	SRF
TARA_034_SRF	TOBG_RS-455	1.181	RedSea	FALSE	585001	SRF
TARA_034_SRF	TOBG_RS-456	0	RedSea	FALSE	585001	SRF
TARA_034_SRF	TOBG_RS-457	0.001	RedSea	FALSE	585001	SRF
TARA_034_SRF	TOBG_RS-458	0.013	RedSea	FALSE	585001	SRF
TARA_034_SRF	TOBG_RS-459	0.04	RedSea	FALSE	585001	SRF
TARA_034_SRF	TOBG_RS-460	0.099	RedSea	FALSE	585001	SRF
TARA_034_SRF	TOBG_RS-461	1.144	RedSea	FALSE	585001	SRF
TARA_034_SRF	TOBG_RS-462	0.002	RedSea	FALSE	585001	SRF
TARA_034_SRF	TOBG_RS-463	0.005	RedSea	FALSE	585001	SRF
TARA_034_SRF	TOBG_RS-464	0	RedSea	FALSE	585001	SRF
TARA_034_SRF	TOBG_RS-465	0.328	RedSea	FALSE	585001	SRF
TARA_034_SRF	TOBG_RS-466	0.199	RedSea	FALSE	585001	SRF
TARA_034_SRF	TOBG_RS-467	0.127	RedSea	FALSE	585001	SRF
TARA_034_SRF	TOBG_RS-468	0.1	RedSea	FALSE	585001	SRF
TARA_034_SRF	TOBG_RS-469	0.027	RedSea	FALSE	585001	SRF
TARA_034_SRF	TOBG_RS-470	0.014	RedSea	FALSE	585001	SRF
TARA_034_SRF	TOBG_RS-471	2.055	RedSea	FALSE	585001	SRF
TARA_034_SRF	TOBG_RS-472	0.123	RedSea	FALSE	585001	SRF
TARA_034_SRF	TOBG_RS-473	0.439	RedSea	FALSE	585001	SRF
TARA_034_SRF	TOBG_RS-474	0.142	RedSea	FALSE	585001	SRF
TARA_034_SRF	TOBG_RS-475	0	RedSea	FALSE	585001	SRF
TARA_034_SRF	TOBG_RS-476	0	RedSea	FALSE	585001	SRF
TARA_034_SRF	TOBG_RS-481	0.268	RedSea	FALSE	585001	SRF
TARA_034_SRF	TOBG_RS-495	0.216	RedSea	FALSE	585001	SRF
TARA_034_SRF	TOBG_RS-508	0.088	RedSea	FALSE	585001	SRF
TARA_034_SRF	TOBG_RS-510	0	RedSea	FALSE	585001	SRF
TARA_034_SRF	TOBG_RS-533	0	RedSea	FALSE	585001	SRF
TARA_034_SRF	TOBG_RS-535	0	RedSea	FALSE	585001	SRF
TARA_034_SRF	TOBG_RS-551	0.004	RedSea	FALSE	585001	SRF
TARA_034_SRF	TOBG_RS-562	0.039	RedSea	FALSE	585001	SRF
TARA_034_SRF	TOBG_RS-570	0.002	RedSea	FALSE	585001	SRF
TARA_034_SRF	TOBG_RS-582	0.929	RedSea	FALSE	585001	SRF
TARA_034_SRF	TOBG_RS-590	0.633	RedSea	FALSE	585001	SRF
TARA_034_SRF	TOBG_RS-604	0.1	RedSea	FALSE	585001	SRF
TARA_034_SRF	TOBG_RS-605	0.048	RedSea	FALSE	585001	SRF
TARA_034_SRF	TOBG_RS-615	0	RedSea	FALSE	585001	SRF
TARA_034_SRF	TOBG_RS-626	0.987	RedSea	FALSE	585001	SRF
TARA_034_SRF	TOBG_RS-648	0.003	RedSea	FALSE	585001	SRF
TARA_034_SRF	TOBG_RS-652	0	RedSea	FALSE	585001	SRF
TARA_034_SRF	TOBG_RS-654	0	RedSea	FALSE	585001	SRF
TARA_034_SRF	TOBG_RS-659	0.167	RedSea	FALSE	585001	SRF
TARA_034_SRF	TOBG_RS-665	0.001	RedSea	FALSE	585001	SRF
TARA_034_SRF	TOBG_RS-668	0.075	RedSea	FALSE	585001	SRF
TARA_034_SRF	TOBG_RS-678	0.076	RedSea	FALSE	585001	SRF
TARA_034_SRF	TOBG_RS-697	0.001	RedSea	FALSE	585001	SRF
TARA_034_SRF	TOBG_RS-711	0.004	RedSea	FALSE	585001	SRF
TARA_034_SRF	TOBG_RS-723	0	RedSea	FALSE	585001	SRF
TARA_034_SRF	TOBG_RS-726	0	RedSea	FALSE	585001	SRF
TARA_034_SRF	TOBG_RS-789	0.296	RedSea	FALSE	585001	SRF
TARA_034_SRF	TOBG_RS-797	0.002	RedSea	FALSE	585001	SRF
TARA_034_SRF	TOBG_RS-799	0.196	RedSea	FALSE	585001	SRF
TARA_034_SRF	TOBG_RS-813	0.001	RedSea	FALSE	585001	SRF
TARA_034_SRF	TOBG_RS-814	0.001	RedSea	FALSE	585001	SRF
TARA_034_SRF	TOBG_RS-815	0.005	RedSea	FALSE	585001	SRF
TARA_034_SRF	TOBG_RS-816	0.012	RedSea	FALSE	585001	SRF
TARA_034_SRF	TOBG_RS-817	0.12	RedSea	FALSE	585001	SRF
TARA_034_SRF	TOBG_RS-818	0	RedSea	FALSE	585001	SRF
TARA_034_SRF	TOBG_RS-819	0.389	RedSea	FALSE	585001	SRF
TARA_034_SRF	TOBG_RS-820	0.001	RedSea	FALSE	585001	SRF
TARA_034_SRF	TOBG_RS-821	0.001	RedSea	FALSE	585001	SRF
TARA_034_SRF	TOBG_RS-822	0.003	RedSea	FALSE	585001	SRF
TARA_034_SRF	TOBG_RS-823	0.063	RedSea	FALSE	585001	SRF
TARA_034_SRF	TOBG_RS-824	0	RedSea	FALSE	585001	SRF
TARA_034_SRF	TOBG_RS-825	0.024	RedSea	FALSE	585001	SRF
TARA_034_SRF	TOBG_RS-826	0	RedSea	FALSE	585001	SRF
TARA_036_SRF	TOBG_ARS-1	0.002	ArabianSea	FALSE	2.44866e+06	SRF
TARA_036_SRF	TOBG_ARS-10	0	ArabianSea	FALSE	2.44866e+06	SRF
TARA_036_SRF	TOBG_ARS-100	0.035	ArabianSea	FALSE	2.44866e+06	SRF
TARA_036_SRF	TOBG_ARS-1004	0.112	ArabianSea	FALSE	2.44866e+06	SRF
TARA_036_SRF	TOBG_ARS-1005	0.05	ArabianSea	FALSE	2.44866e+06	SRF
TARA_036_SRF	TOBG_ARS-1007	0.101	ArabianSea	FALSE	2.44866e+06	SRF
TARA_036_SRF	TOBG_ARS-1008	0.112	ArabianSea	FALSE	2.44866e+06	SRF
TARA_036_SRF	TOBG_ARS-1009	0.255	ArabianSea	FALSE	2.44866e+06	SRF
TARA_036_SRF	TOBG_ARS-101	3.148	ArabianSea	FALSE	2.44866e+06	SRF
TARA_036_SRF	TOBG_ARS-1011	0.082	ArabianSea	FALSE	2.44866e+06	SRF
TARA_036_SRF	TOBG_ARS-1012	0.604	ArabianSea	FALSE	2.44866e+06	SRF
TARA_036_SRF	TOBG_ARS-1013	0	ArabianSea	FALSE	2.44866e+06	SRF
TARA_036_SRF	TOBG_ARS-1015	0.009	ArabianSea	FALSE	2.44866e+06	SRF
TARA_036_SRF	TOBG_ARS-1016	0.037	ArabianSea	FALSE	2.44866e+06	SRF
TARA_036_SRF	TOBG_ARS-1018	0	ArabianSea	FALSE	2.44866e+06	SRF
TARA_036_SRF	TOBG_ARS-1019	0.157	ArabianSea	FALSE	2.44866e+06	SRF
TARA_036_SRF	TOBG_ARS-102	0	ArabianSea	FALSE	2.44866e+06	SRF
TARA_036_SRF	TOBG_ARS-1020	0	ArabianSea	FALSE	2.44866e+06	SRF
TARA_036_SRF	TOBG_ARS-1021	0	ArabianSea	FALSE	2.44866e+06	SRF
TARA_036_SRF	TOBG_ARS-1023	0.012	ArabianSea	FALSE	2.44866e+06	SRF
TARA_036_SRF	TOBG_ARS-1024	0	ArabianSea	FALSE	2.44866e+06	SRF
TARA_036_SRF	TOBG_ARS-1025	0	ArabianSea	FALSE	2.44866e+06	SRF
TARA_036_SRF	TOBG_ARS-1026	0.003	ArabianSea	FALSE	2.44866e+06	SRF
TARA_036_SRF	TOBG_ARS-1028	0.058	ArabianSea	FALSE	2.44866e+06	SRF
TARA_036_SRF	TOBG_ARS-1029	0.106	ArabianSea	FALSE	2.44866e+06	SRF
TARA_036_SRF	TOBG_ARS-103	0	ArabianSea	FALSE	2.44866e+06	SRF
TARA_036_SRF	TOBG_ARS-1030	0.125	ArabianSea	FALSE	2.44866e+06	SRF
TARA_036_SRF	TOBG_ARS-1032	0	ArabianSea	FALSE	2.44866e+06	SRF
TARA_036_SRF	TOBG_ARS-1033	0.089	ArabianSea	FALSE	2.44866e+06	SRF
TARA_036_SRF	TOBG_ARS-1034	0.269	ArabianSea	FALSE	2.44866e+06	SRF
TARA_036_SRF	TOBG_ARS-1035	0	ArabianSea	FALSE	2.44866e+06	SRF
TARA_036_SRF	TOBG_ARS-1036	0.001	ArabianSea	FALSE	2.44866e+06	SRF
TARA_036_SRF	TOBG_ARS-1037	0.001	ArabianSea	FALSE	2.44866e+06	SRF
TARA_036_SRF	TOBG_ARS-1039	0.01	ArabianSea	FALSE	2.44866e+06	SRF
TARA_036_SRF	TOBG_ARS-104	0	ArabianSea	FALSE	2.44866e+06	SRF
TARA_036_SRF	TOBG_ARS-1040	0.004	ArabianSea	FALSE	2.44866e+06	SRF
TARA_036_SRF	TOBG_ARS-1041	0	ArabianSea	FALSE	2.44866e+06	SRF
TARA_036_SRF	TOBG_ARS-1043	0	ArabianSea	FALSE	2.44866e+06	SRF
TARA_036_SRF	TOBG_ARS-105	0.024	ArabianSea	FALSE	2.44866e+06	SRF
TARA_036_SRF	TOBG_ARS-106	0	ArabianSea	FALSE	2.44866e+06	SRF
TARA_036_SRF	TOBG_ARS-108	0	ArabianSea	FALSE	2.44866e+06	SRF
TARA_036_SRF	TOBG_ARS-109	0	ArabianSea	FALSE	2.44866e+06	SRF
TARA_036_SRF	TOBG_ARS-11	0	ArabianSea	FALSE	2.44866e+06	SRF
TARA_036_SRF	TOBG_ARS-112	0.021	ArabianSea	FALSE	2.44866e+06	SRF
TARA_036_SRF	TOBG_ARS-1126	0	ArabianSea	FALSE	2.44866e+06	SRF
TARA_036_SRF	TOBG_ARS-113	0	ArabianSea	FALSE	2.44866e+06	SRF
TARA_036_SRF	TOBG_ARS-1134	0.081	ArabianSea	FALSE	2.44866e+06	SRF
TARA_036_SRF	TOBG_ARS-115	0	ArabianSea	FALSE	2.44866e+06	SRF
TARA_036_SRF	TOBG_ARS-116	0	ArabianSea	FALSE	2.44866e+06	SRF
TARA_036_SRF	TOBG_ARS-1160	0	ArabianSea	FALSE	2.44866e+06	SRF
TARA_036_SRF	TOBG_ARS-1168	0	ArabianSea	FALSE	2.44866e+06	SRF
TARA_036_SRF	TOBG_ARS-117	0	ArabianSea	FALSE	2.44866e+06	SRF
TARA_036_SRF	TOBG_ARS-1172	0	ArabianSea	FALSE	2.44866e+06	SRF
TARA_036_SRF	TOBG_ARS-1176	0	ArabianSea	FALSE	2.44866e+06	SRF
TARA_036_SRF	TOBG_ARS-1178	0	ArabianSea	FALSE	2.44866e+06	SRF
TARA_036_SRF	TOBG_ARS-118	0.01	ArabianSea	FALSE	2.44866e+06	SRF
TARA_036_SRF	TOBG_ARS-1180	0	ArabianSea	FALSE	2.44866e+06	SRF
TARA_036_SRF	TOBG_ARS-1182	0	ArabianSea	FALSE	2.44866e+06	SRF
TARA_036_SRF	TOBG_ARS-1183	0	ArabianSea	FALSE	2.44866e+06	SRF
TARA_036_SRF	TOBG_ARS-1193	0	ArabianSea	FALSE	2.44866e+06	SRF
TARA_036_SRF	TOBG_ARS-1199	0	ArabianSea	FALSE	2.44866e+06	SRF
TARA_036_SRF	TOBG_ARS-12	0	ArabianSea	TRUE	2.44866e+06	SRF
TARA_036_SRF	TOBG_ARS-120	0	ArabianSea	FALSE	2.44866e+06	SRF
TARA_036_SRF	TOBG_ARS-1203	0	ArabianSea	FALSE	2.44866e+06	SRF
TARA_036_SRF	TOBG_ARS-121	0.001	ArabianSea	FALSE	2.44866e+06	SRF
TARA_036_SRF	TOBG_ARS-1215	0	ArabianSea	FALSE	2.44866e+06	SRF
TARA_036_SRF	TOBG_ARS-1224	0	ArabianSea	FALSE	2.44866e+06	SRF
TARA_036_SRF	TOBG_ARS-123	0.01	ArabianSea	FALSE	2.44866e+06	SRF
TARA_036_SRF	TOBG_ARS-124	0	ArabianSea	FALSE	2.44866e+06	SRF
TARA_036_SRF	TOBG_ARS-1246	0	ArabianSea	FALSE	2.44866e+06	SRF
TARA_036_SRF	TOBG_ARS-125	0	ArabianSea	FALSE	2.44866e+06	SRF
TARA_036_SRF	TOBG_ARS-1279	0	ArabianSea	FALSE	2.44866e+06	SRF
TARA_036_SRF	TOBG_ARS-1285	0	ArabianSea	FALSE	2.44866e+06	SRF
TARA_036_SRF	TOBG_ARS-1286	0	ArabianSea	FALSE	2.44866e+06	SRF
TARA_036_SRF	TOBG_ARS-1290	0	ArabianSea	FALSE	2.44866e+06	SRF
TARA_036_SRF	TOBG_ARS-1297	0	ArabianSea	FALSE	2.44866e+06	SRF
TARA_036_SRF	TOBG_ARS-1298	0	ArabianSea	FALSE	2.44866e+06	SRF
TARA_036_SRF	TOBG_ARS-13	0	ArabianSea	FALSE	2.44866e+06	SRF
TARA_036_SRF	TOBG_ARS-1301	0	ArabianSea	FALSE	2.44866e+06	SRF
TARA_036_SRF	TOBG_ARS-1304	0	ArabianSea	FALSE	2.44866e+06	SRF
TARA_036_SRF	TOBG_ARS-1307	0	ArabianSea	FALSE	2.44866e+06	SRF
TARA_036_SRF	TOBG_ARS-1309	0	ArabianSea	FALSE	2.44866e+06	SRF
TARA_036_SRF	TOBG_ARS-1310	0.154	ArabianSea	FALSE	2.44866e+06	SRF
TARA_036_SRF	TOBG_ARS-1318	0	ArabianSea	FALSE	2.44866e+06	SRF
TARA_036_SRF	TOBG_ARS-1330	0	ArabianSea	FALSE	2.44866e+06	SRF
TARA_036_SRF	TOBG_ARS-1333	0.213	ArabianSea	FALSE	2.44866e+06	SRF
TARA_036_SRF	TOBG_ARS-1334	0	ArabianSea	FALSE	2.44866e+06	SRF
TARA_036_SRF	TOBG_ARS-1358	0	ArabianSea	FALSE	2.44866e+06	SRF
TARA_036_SRF	TOBG_ARS-1360	0	ArabianSea	FALSE	2.44866e+06	SRF
TARA_036_SRF	TOBG_ARS-1386	0	ArabianSea	FALSE	2.44866e+06	SRF
TARA_036_SRF	TOBG_ARS-1394	0	ArabianSea	FALSE	2.44866e+06	SRF
TARA_036_SRF	TOBG_ARS-14	0	ArabianSea	FALSE	2.44866e+06	SRF
TARA_036_SRF	TOBG_ARS-1403	0	ArabianSea	FALSE	2.44866e+06	SRF
TARA_036_SRF	TOBG_ARS-1414	0	ArabianSea	FALSE	2.44866e+06	SRF
TARA_036_SRF	TOBG_ARS-1419	0	ArabianSea	FALSE	2.44866e+06	SRF
TARA_036_SRF	TOBG_ARS-1420	0	ArabianSea	FALSE	2.44866e+06	SRF
TARA_036_SRF	TOBG_ARS-1426	0	ArabianSea	FALSE	2.44866e+06	SRF
TARA_036_SRF	TOBG_ARS-1427	0	ArabianSea	FALSE	2.44866e+06	SRF
TARA_036_SRF	TOBG_ARS-1434	0	ArabianSea	FALSE	2.44866e+06	SRF
TARA_036_SRF	TOBG_ARS-1441	0	ArabianSea	FALSE	2.44866e+06	SRF
TARA_036_SRF	TOBG_ARS-15	0	ArabianSea	FALSE	2.44866e+06	SRF
TARA_036_SRF	TOBG_ARS-16	0	ArabianSea	FALSE	2.44866e+06	SRF
TARA_036_SRF	TOBG_ARS-17	0	ArabianSea	FALSE	2.44866e+06	SRF
TARA_036_SRF	TOBG_ARS-18	0	ArabianSea	FALSE	2.44866e+06	SRF
TARA_036_SRF	TOBG_ARS-19	0.078	ArabianSea	FALSE	2.44866e+06	SRF
TARA_036_SRF	TOBG_ARS-2	0.001	ArabianSea	FALSE	2.44866e+06	SRF
TARA_036_SRF	TOBG_ARS-20	0	ArabianSea	TRUE	2.44866e+06	SRF
TARA_036_SRF	TOBG_ARS-21	0.015	ArabianSea	FALSE	2.44866e+06	SRF
TARA_036_SRF	TOBG_ARS-22	0	ArabianSea	FALSE	2.44866e+06	SRF
TARA_036_SRF	TOBG_ARS-23	0	ArabianSea	FALSE	2.44866e+06	SRF
TARA_036_SRF	TOBG_ARS-24	0.002	ArabianSea	FALSE	2.44866e+06	SRF
TARA_036_SRF	TOBG_ARS-25	0	ArabianSea	FALSE	2.44866e+06	SRF
TARA_036_SRF	TOBG_ARS-26	0.002	ArabianSea	FALSE	2.44866e+06	SRF
TARA_036_SRF	TOBG_ARS-27	0	ArabianSea	FALSE	2.44866e+06	SRF
TARA_036_SRF	TOBG_ARS-28	0	ArabianSea	FALSE	2.44866e+06	SRF
TARA_036_SRF	TOBG_ARS-29	0	ArabianSea	FALSE	2.44866e+06	SRF
TARA_036_SRF	TOBG_ARS-3	0.005	ArabianSea	FALSE	2.44866e+06	SRF
TARA_036_SRF	TOBG_ARS-30	0.026	ArabianSea	FALSE	2.44866e+06	SRF
TARA_036_SRF	TOBG_ARS-31	0	ArabianSea	FALSE	2.44866e+06	SRF
TARA_036_SRF	TOBG_ARS-32	0	ArabianSea	FALSE	2.44866e+06	SRF
TARA_036_SRF	TOBG_ARS-33	0	ArabianSea	FALSE	2.44866e+06	SRF
TARA_036_SRF	TOBG_ARS-34	0	ArabianSea	FALSE	2.44866e+06	SRF
TARA_036_SRF	TOBG_ARS-35	0	ArabianSea	FALSE	2.44866e+06	SRF
TARA_036_SRF	TOBG_ARS-36	0	ArabianSea	FALSE	2.44866e+06	SRF
TARA_036_SRF	TOBG_ARS-37	0	ArabianSea	FALSE	2.44866e+06	SRF
TARA_036_SRF	TOBG_ARS-38	0.001	ArabianSea	FALSE	2.44866e+06	SRF
TARA_036_SRF	TOBG_ARS-39	0	ArabianSea	FALSE	2.44866e+06	SRF
TARA_036_SRF	TOBG_ARS-4	0	ArabianSea	FALSE	2.44866e+06	SRF
TARA_036_SRF	TOBG_ARS-40	0.017	ArabianSea	FALSE	2.44866e+06	SRF
TARA_036_SRF	TOBG_ARS-41	0	ArabianSea	FALSE	2.44866e+06	SRF
TARA_036_SRF	TOBG_ARS-42	0.015	ArabianSea	FALSE	2.44866e+06	SRF
TARA_036_SRF	TOBG_ARS-43	0	ArabianSea	FALSE	2.44866e+06	SRF
TARA_036_SRF	TOBG_ARS-44	0	ArabianSea	FALSE	2.44866e+06	SRF
TARA_036_SRF	TOBG_ARS-45	0	ArabianSea	FALSE	2.44866e+06	SRF
TARA_036_SRF	TOBG_ARS-46	0	ArabianSea	FALSE	2.44866e+06	SRF
TARA_036_SRF	TOBG_ARS-47	0.015	ArabianSea	FALSE	2.44866e+06	SRF
TARA_036_SRF	TOBG_ARS-48	0.052	ArabianSea	FALSE	2.44866e+06	SRF
TARA_036_SRF	TOBG_ARS-49	0	ArabianSea	FALSE	2.44866e+06	SRF
TARA_036_SRF	TOBG_ARS-5	0.001	ArabianSea	TRUE	2.44866e+06	SRF
TARA_036_SRF	TOBG_ARS-50	0	ArabianSea	FALSE	2.44866e+06	SRF
TARA_036_SRF	TOBG_ARS-51	0	ArabianSea	FALSE	2.44866e+06	SRF
TARA_036_SRF	TOBG_ARS-52	0	ArabianSea	FALSE	2.44866e+06	SRF
TARA_036_SRF	TOBG_ARS-53	0	ArabianSea	FALSE	2.44866e+06	SRF
TARA_036_SRF	TOBG_ARS-54	0	ArabianSea	FALSE	2.44866e+06	SRF
TARA_036_SRF	TOBG_ARS-55	0	ArabianSea	FALSE	2.44866e+06	SRF
TARA_036_SRF	TOBG_ARS-56	0	ArabianSea	FALSE	2.44866e+06	SRF
TARA_036_SRF	TOBG_ARS-57	0	ArabianSea	FALSE	2.44866e+06	SRF
TARA_036_SRF	TOBG_ARS-58	0.019	ArabianSea	FALSE	2.44866e+06	SRF
TARA_036_SRF	TOBG_ARS-59	0.223	ArabianSea	FALSE	2.44866e+06	SRF
TARA_036_SRF	TOBG_ARS-6	0.007	ArabianSea	FALSE	2.44866e+06	SRF
TARA_036_SRF	TOBG_ARS-60	0.055	ArabianSea	FALSE	2.44866e+06	SRF
TARA_036_SRF	TOBG_ARS-61	0	ArabianSea	FALSE	2.44866e+06	SRF
TARA_036_SRF	TOBG_ARS-62	0	ArabianSea	FALSE	2.44866e+06	SRF
TARA_036_SRF	TOBG_ARS-63	0	ArabianSea	FALSE	2.44866e+06	SRF
TARA_036_SRF	TOBG_ARS-64	0	ArabianSea	FALSE	2.44866e+06	SRF
TARA_036_SRF	TOBG_ARS-65	0	ArabianSea	FALSE	2.44866e+06	SRF
TARA_036_SRF	TOBG_ARS-66	0	ArabianSea	FALSE	2.44866e+06	SRF
TARA_036_SRF	TOBG_ARS-67	0	ArabianSea	FALSE	2.44866e+06	SRF
TARA_036_SRF	TOBG_ARS-68	0	ArabianSea	FALSE	2.44866e+06	SRF
TARA_036_SRF	TOBG_ARS-69	0	ArabianSea	FALSE	2.44866e+06	SRF
TARA_036_SRF	TOBG_ARS-7	0	ArabianSea	FALSE	2.44866e+06	SRF
TARA_036_SRF	TOBG_ARS-70	0	ArabianSea	FALSE	2.44866e+06	SRF
TARA_036_SRF	TOBG_ARS-71	0.007	ArabianSea	FALSE	2.44866e+06	SRF
TARA_036_SRF	TOBG_ARS-72	0	ArabianSea	FALSE	2.44866e+06	SRF
TARA_036_SRF	TOBG_ARS-73	0	ArabianSea	FALSE	2.44866e+06	SRF
TARA_036_SRF	TOBG_ARS-733	0	ArabianSea	FALSE	2.44866e+06	SRF
TARA_036_SRF	TOBG_ARS-74	0	ArabianSea	FALSE	2.44866e+06	SRF
TARA_036_SRF	TOBG_ARS-75	0.076	ArabianSea	FALSE	2.44866e+06	SRF
TARA_036_SRF	TOBG_ARS-76	0.271	ArabianSea	FALSE	2.44866e+06	SRF
TARA_036_SRF	TOBG_ARS-77	0.885	ArabianSea	FALSE	2.44866e+06	SRF
TARA_036_SRF	TOBG_ARS-78	0.014	ArabianSea	FALSE	2.44866e+06	SRF
TARA_036_SRF	TOBG_ARS-79	0	ArabianSea	FALSE	2.44866e+06	SRF
TARA_036_SRF	TOBG_ARS-8	0	ArabianSea	FALSE	2.44866e+06	SRF
TARA_036_SRF	TOBG_ARS-80	0	ArabianSea	FALSE	2.44866e+06	SRF
TARA_036_SRF	TOBG_ARS-81	0	ArabianSea	FALSE	2.44866e+06	SRF
TARA_036_SRF	TOBG_ARS-82	0	ArabianSea	FALSE	2.44866e+06	SRF
TARA_036_SRF	TOBG_ARS-83	0	ArabianSea	FALSE	2.44866e+06	SRF
TARA_036_SRF	TOBG_ARS-84	0.39	ArabianSea	FALSE	2.44866e+06	SRF
TARA_036_SRF	TOBG_ARS-85	0	ArabianSea	FALSE	2.44866e+06	SRF
TARA_036_SRF	TOBG_ARS-86	0.158	ArabianSea	FALSE	2.44866e+06	SRF
TARA_036_SRF	TOBG_ARS-87	0	ArabianSea	TRUE	2.44866e+06	SRF
TARA_036_SRF	TOBG_ARS-88	0	ArabianSea	FALSE	2.44866e+06	SRF
TARA_036_SRF	TOBG_ARS-89	0	ArabianSea	FALSE	2.44866e+06	SRF
TARA_036_SRF	TOBG_ARS-9	0	ArabianSea	FALSE	2.44866e+06	SRF
TARA_036_SRF	TOBG_ARS-90	0	ArabianSea	FALSE	2.44866e+06	SRF
TARA_036_SRF	TOBG_ARS-91	0.012	ArabianSea	FALSE	2.44866e+06	SRF
TARA_036_SRF	TOBG_ARS-92	0.354	ArabianSea	FALSE	2.44866e+06	SRF
TARA_036_SRF	TOBG_ARS-93	0	ArabianSea	FALSE	2.44866e+06	SRF
TARA_036_SRF	TOBG_ARS-94	0	ArabianSea	FALSE	2.44866e+06	SRF
TARA_036_SRF	TOBG_ARS-95	0	ArabianSea	FALSE	2.44866e+06	SRF
TARA_036_SRF	TOBG_ARS-96	0.055	ArabianSea	FALSE	2.44866e+06	SRF
TARA_036_SRF	TOBG_ARS-97	0	ArabianSea	FALSE	2.44866e+06	SRF
TARA_036_SRF	TOBG_ARS-98	0	ArabianSea	FALSE	2.44866e+06	SRF
TARA_036_SRF	TOBG_ARS-99	0.016	ArabianSea	FALSE	2.44866e+06	SRF
TARA_039_DCM	TOBG_ARS-1	0.002	ArabianSea	FALSE	949965	DCM
TARA_039_DCM	TOBG_ARS-10	0	ArabianSea	FALSE	949965	DCM
TARA_039_DCM	TOBG_ARS-100	0.002	ArabianSea	FALSE	949965	DCM
TARA_039_DCM	TOBG_ARS-1004	0.059	ArabianSea	FALSE	949965	DCM
TARA_039_DCM	TOBG_ARS-1005	0.011	ArabianSea	FALSE	949965	DCM
TARA_039_DCM	TOBG_ARS-1007	0.008	ArabianSea	FALSE	949965	DCM
TARA_039_DCM	TOBG_ARS-1008	0.001	ArabianSea	FALSE	949965	DCM
TARA_039_DCM	TOBG_ARS-1009	0.112	ArabianSea	FALSE	949965	DCM
TARA_039_DCM	TOBG_ARS-101	1.591	ArabianSea	FALSE	949965	DCM
TARA_039_DCM	TOBG_ARS-1011	0.113	ArabianSea	FALSE	949965	DCM
TARA_039_DCM	TOBG_ARS-1012	0.355	ArabianSea	FALSE	949965	DCM
TARA_039_DCM	TOBG_ARS-1013	0	ArabianSea	FALSE	949965	DCM
TARA_039_DCM	TOBG_ARS-1015	0.015	ArabianSea	FALSE	949965	DCM
TARA_039_DCM	TOBG_ARS-1016	0.025	ArabianSea	FALSE	949965	DCM
TARA_039_DCM	TOBG_ARS-1018	0	ArabianSea	FALSE	949965	DCM
TARA_039_DCM	TOBG_ARS-1019	0.295	ArabianSea	FALSE	949965	DCM
TARA_039_DCM	TOBG_ARS-102	0	ArabianSea	FALSE	949965	DCM
TARA_039_DCM	TOBG_ARS-1020	0	ArabianSea	FALSE	949965	DCM
TARA_039_DCM	TOBG_ARS-1021	0	ArabianSea	FALSE	949965	DCM
TARA_039_DCM	TOBG_ARS-1023	0.001	ArabianSea	FALSE	949965	DCM
TARA_039_DCM	TOBG_ARS-1024	0.003	ArabianSea	FALSE	949965	DCM
TARA_039_DCM	TOBG_ARS-1025	0	ArabianSea	FALSE	949965	DCM
TARA_039_DCM	TOBG_ARS-1026	0.002	ArabianSea	FALSE	949965	DCM
TARA_039_DCM	TOBG_ARS-1028	0.518	ArabianSea	FALSE	949965	DCM
TARA_039_DCM	TOBG_ARS-1029	0.336	ArabianSea	FALSE	949965	DCM
TARA_039_DCM	TOBG_ARS-103	0	ArabianSea	FALSE	949965	DCM
TARA_039_DCM	TOBG_ARS-1030	0.546	ArabianSea	FALSE	949965	DCM
TARA_039_DCM	TOBG_ARS-1032	0	ArabianSea	FALSE	949965	DCM
TARA_039_DCM	TOBG_ARS-1033	0.119	ArabianSea	FALSE	949965	DCM
TARA_039_DCM	TOBG_ARS-1034	1.126	ArabianSea	FALSE	949965	DCM
TARA_039_DCM	TOBG_ARS-1035	0	ArabianSea	FALSE	949965	DCM
TARA_039_DCM	TOBG_ARS-1036	0.019	ArabianSea	FALSE	949965	DCM
TARA_039_DCM	TOBG_ARS-1037	0.012	ArabianSea	FALSE	949965	DCM
TARA_039_DCM	TOBG_ARS-1039	0	ArabianSea	FALSE	949965	DCM
TARA_039_DCM	TOBG_ARS-104	0	ArabianSea	FALSE	949965	DCM
TARA_039_DCM	TOBG_ARS-1040	0.087	ArabianSea	FALSE	949965	DCM
TARA_039_DCM	TOBG_ARS-1041	0	ArabianSea	FALSE	949965	DCM
TARA_039_DCM	TOBG_ARS-1043	0	ArabianSea	FALSE	949965	DCM
TARA_039_DCM	TOBG_ARS-105	0.001	ArabianSea	FALSE	949965	DCM
TARA_039_DCM	TOBG_ARS-106	0	ArabianSea	FALSE	949965	DCM
TARA_039_DCM	TOBG_ARS-108	0	ArabianSea	FALSE	949965	DCM
TARA_039_DCM	TOBG_ARS-109	0	ArabianSea	FALSE	949965	DCM
TARA_039_DCM	TOBG_ARS-11	0.01	ArabianSea	FALSE	949965	DCM
TARA_039_DCM	TOBG_ARS-112	0.011	ArabianSea	FALSE	949965	DCM
TARA_039_DCM	TOBG_ARS-1126	0	ArabianSea	FALSE	949965	DCM
TARA_039_DCM	TOBG_ARS-113	0	ArabianSea	FALSE	949965	DCM
TARA_039_DCM	TOBG_ARS-1134	0.101	ArabianSea	FALSE	949965	DCM
TARA_039_DCM	TOBG_ARS-115	0.001	ArabianSea	FALSE	949965	DCM
TARA_039_DCM	TOBG_ARS-116	0	ArabianSea	FALSE	949965	DCM
TARA_039_DCM	TOBG_ARS-1160	0	ArabianSea	FALSE	949965	DCM
TARA_039_DCM	TOBG_ARS-1168	0	ArabianSea	FALSE	949965	DCM
TARA_039_DCM	TOBG_ARS-117	0	ArabianSea	FALSE	949965	DCM
TARA_039_DCM	TOBG_ARS-1172	0	ArabianSea	FALSE	949965	DCM
TARA_039_DCM	TOBG_ARS-1176	0	ArabianSea	FALSE	949965	DCM
TARA_039_DCM	TOBG_ARS-1178	0	ArabianSea	FALSE	949965	DCM
TARA_039_DCM	TOBG_ARS-118	0.001	ArabianSea	FALSE	949965	DCM
TARA_039_DCM	TOBG_ARS-1180	0	ArabianSea	FALSE	949965	DCM
TARA_039_DCM	TOBG_ARS-1182	0	ArabianSea	FALSE	949965	DCM
TARA_039_DCM	TOBG_ARS-1183	0	ArabianSea	FALSE	949965	DCM
TARA_039_DCM	TOBG_ARS-1193	0	ArabianSea	FALSE	949965	DCM
TARA_039_DCM	TOBG_ARS-1199	0	ArabianSea	FALSE	949965	DCM
TARA_039_DCM	TOBG_ARS-12	0.006	ArabianSea	TRUE	949965	DCM
TARA_039_DCM	TOBG_ARS-120	0	ArabianSea	FALSE	949965	DCM
TARA_039_DCM	TOBG_ARS-1203	0	ArabianSea	FALSE	949965	DCM
TARA_039_DCM	TOBG_ARS-121	0.003	ArabianSea	FALSE	949965	DCM
TARA_039_DCM	TOBG_ARS-1215	0	ArabianSea	FALSE	949965	DCM
TARA_039_DCM	TOBG_ARS-1224	0	ArabianSea	FALSE	949965	DCM
TARA_039_DCM	TOBG_ARS-123	0.157	ArabianSea	FALSE	949965	DCM
TARA_039_DCM	TOBG_ARS-124	0	ArabianSea	FALSE	949965	DCM
TARA_039_DCM	TOBG_ARS-1246	0	ArabianSea	FALSE	949965	DCM
TARA_039_DCM	TOBG_ARS-125	0	ArabianSea	FALSE	949965	DCM
TARA_039_DCM	TOBG_ARS-1279	0	ArabianSea	FALSE	949965	DCM
TARA_039_DCM	TOBG_ARS-1285	0	ArabianSea	FALSE	949965	DCM
TARA_039_DCM	TOBG_ARS-1286	0	ArabianSea	FALSE	949965	DCM
TARA_039_DCM	TOBG_ARS-1290	0	ArabianSea	FALSE	949965	DCM
TARA_039_DCM	TOBG_ARS-1297	0	ArabianSea	FALSE	949965	DCM
TARA_039_DCM	TOBG_ARS-1298	0	ArabianSea	FALSE	949965	DCM
TARA_039_DCM	TOBG_ARS-13	0.001	ArabianSea	FALSE	949965	DCM
TARA_039_DCM	TOBG_ARS-1301	0	ArabianSea	FALSE	949965	DCM
TARA_039_DCM	TOBG_ARS-1304	0	ArabianSea	FALSE	949965	DCM
TARA_039_DCM	TOBG_ARS-1307	0	ArabianSea	FALSE	949965	DCM
TARA_039_DCM	TOBG_ARS-1309	0	ArabianSea	FALSE	949965	DCM
TARA_039_DCM	TOBG_ARS-1310	0.075	ArabianSea	FALSE	949965	DCM
[truncated: 18,569 more rows]
