# Supplementary material for: Ecological drivers of CRISPR immune systems
Source: mSystems. 2024 Nov 6;9(12):e00568-24. doi: 10.1128/msystems.00568-24 (PMC11651112; doi:10.1128/msystems.00568-24)
Supplement: Dataset S5 — Genus-level abundance and CRISPR incidence in each 16S rRNA sample of the Human Microbiome Project. [file msystems.00568-24-s0007.xlsx]

## Sheet: Sheet1
Sample_ID	Phylum	Class	Order	Family	Genus	Raw_data	CRISPR_incidence	Relative_count	STSite
700013549	Verrucomicrobia	Verrucomicrobiae	Verrucomicrobiales	Verrucomicrobiaceae	Akkermansia	225	0.9	0.0536865	Stool
700013549	Bacteroidetes	Bacteroidia	Bacteroidales	Rikenellaceae	Alistipes	1112	0.125	0.26533	Stool
700013549	Firmicutes	Clostridia	Clostridiales	Ruminococcaceae	Anaerotruncus	3		0.00071582	Stool
700013549	Bacteroidetes	Bacteroidia	Bacteroidales	Bacteroidaceae	Bacteroides	1766	0.385022	0.421379	Stool
700013549	Proteobacteria	Deltaproteobacteria	Desulfovibrionales	Desulfovibrionaceae	Bilophila	10		0.00238607	Stool
700013549	Firmicutes	Clostridia	Clostridiales	Lachnospiraceae	Blautia	33	0.555556	0.00787402	Stool
700013549	Tenericutes	Erysipelotrichi	Erysipelotrichales	Erysipelotrichaceae	Clostridium	20	0.641845	0.00477213	Stool
700013549	Firmicutes	Clostridia	Clostridiales	Lachnospiraceae	Coprococcus	12	0.5	0.00286328	Stool
700013549	Firmicutes	Clostridia	Clostridiales	Dehalobacteriaceae	Dehalobacterium	5	1	0.00119303	Stool
700013549	Proteobacteria	Deltaproteobacteria	Desulfovibrionales	Desulfovibrionaceae	Desulfovibrio	18	0.65	0.00429492	Stool
700013549	Firmicutes	Clostridia	Clostridiales	Veillonellaceae	Dialister	319	1	0.0761155	Stool
700013549	Firmicutes	Clostridia	Clostridiales	Lachnospiraceae	Dorea	2		0.000477213	Stool
700013549	Proteobacteria	Gammaproteobacteria	Enterobacteriales	Enterobacteriaceae	Escherichia	2	0.838224	0.000477213	Stool
700013549	Firmicutes	Clostridia	Clostridiales	ClostridialesFamilyXIII.IncertaeSedis	Eubacterium	22	1	0.00524934	Stool
700013549	Firmicutes	Clostridia	Clostridiales	Ruminococcaceae	Faecalibacterium	21	0.75	0.00501074	Stool
700013549	Firmicutes	Clostridia	Clostridiales	Lachnospiraceae	Lachnospira	1		0.000238607	Stool
700013549	Euryarchaeota	Methanobacteria	Methanobacteriales	Methanobacteriaceae	Methanobrevibacter	2	0.833333	0.000477213	Stool
700013549	Bacteroidetes	Bacteroidia	Bacteroidales	Porphyromonadaceae	Odoribacter	28	1	0.00668098	Stool
700013549	Firmicutes	Clostridia	Clostridiales	Ruminococcaceae	Oscillospira	307		0.0732522	Stool
700013549	Bacteroidetes	Bacteroidia	Bacteroidales	Porphyromonadaceae	Parabacteroides	77	0.785714	0.0183727	Stool
700013549	Firmicutes	Clostridia	Clostridiales	Lachnospiraceae	Roseburia	108	1	0.0257695	Stool
700013549	Firmicutes	Clostridia	Clostridiales	Lachnospiraceae	Ruminococcus	52	1	0.0124075	Stool
700013549	Firmicutes	Bacilli	Lactobacillales	Streptococcaceae	Streptococcus	4	0.57981	0.000954426	Stool
700013549	Firmicutes	Clostridia	Clostridiales	Ruminococcaceae	Subdoligranulum	34		0.00811262	Stool
700013549	Firmicutes	Bacilli	Turicibacterales	Turicibacteraceae	Turicibacter	2	0.5	0.000477213	Stool
700013549	Firmicutes	Clostridia	Clostridiales	Veillonellaceae	Veillonella	6	0.966667	0.00143164	Stool
700014386	Verrucomicrobia	Verrucomicrobiae	Verrucomicrobiales	Verrucomicrobiaceae	Akkermansia	43	0.9	0.00501282	Stool
700014386	Bacteroidetes	Bacteroidia	Bacteroidales	Rikenellaceae	Alistipes	931	0.125	0.108533	Stool
700014386	Firmicutes	Clostridia	Clostridiales	Ruminococcaceae	Anaerotruncus	21		0.00244812	Stool
700014386	Bacteroidetes	Bacteroidia	Bacteroidales	Bacteroidaceae	Bacteroides	4264	0.385022	0.497086	Stool
700014386	Actinobacteria	Actinobacteria	Bifidobacteriales	Bifidobacteriaceae	Bifidobacterium	25	0.709707	0.00291443	Stool
700014386	Firmicutes	Clostridia	Clostridiales	Lachnospiraceae	Blautia	43	0.555556	0.00501282	Stool
700014386	Synergistetes	Synergistia	Synergistales	Synergistaceae	Cloacibacillus	2	1	0.000233155	Stool
700014386	Tenericutes	Erysipelotrichi	Erysipelotrichales	Erysipelotrichaceae	Clostridium	159	0.641845	0.0185358	Stool
700014386	Actinobacteria	Actinobacteria	Coriobacteriales	Coriobacteriaceae	Collinsella	43	0	0.00501282	Stool
700014386	Tenericutes	Erysipelotrichi	Erysipelotrichales	Erysipelotrichaceae	Coprobacillus	2		0.000233155	Stool
700014386	Firmicutes	Clostridia	Clostridiales	Lachnospiraceae	Coprococcus	185	0.5	0.0215668	Stool
700014386	Firmicutes	Clostridia	Clostridiales	Dehalobacteriaceae	Dehalobacterium	6	1	0.000699464	Stool
700014386	Proteobacteria	Deltaproteobacteria	Desulfovibrionales	Desulfovibrionaceae	Desulfovibrio	2	0.65	0.000233155	Stool
700014386	Firmicutes	Clostridia	Clostridiales	Veillonellaceae	Dialister	250	1	0.0291443	Stool
700014386	Firmicutes	Clostridia	Clostridiales	Lachnospiraceae	Dorea	11		0.00128235	Stool
700014386	Proteobacteria	Gammaproteobacteria	Enterobacteriales	Enterobacteriaceae	Escherichia	1	0.838224	0.000116577	Stool
700014386	Firmicutes	Clostridia	Clostridiales	ClostridialesFamilyXIII.IncertaeSedis	Eubacterium	4	1	0.000466309	Stool
700014386	Firmicutes	Clostridia	Clostridiales	Ruminococcaceae	Faecalibacterium	338	0.75	0.0394031	Stool
700014386	Proteobacteria	Gammaproteobacteria	Pasteurellales	Pasteurellaceae	Haemophilus	1	0.245521	0.000116577	Stool
700014386	Firmicutes	Clostridia	Clostridiales	Lachnospiraceae	Lachnobacterium	27		0.00314759	Stool
700014386	Firmicutes	Clostridia	Clostridiales	Lachnospiraceae	Lachnospira	33		0.00384705	Stool
700014386	Firmicutes	Bacilli	Lactobacillales	Lactobacillaceae	Lactobacillus	1	0.624971	0.000116577	Stool
700014386	Firmicutes	Clostridia	Clostridiales	Veillonellaceae	Megasphaera	21	0.666667	0.00244812	Stool
700014386	Bacteroidetes	Bacteroidia	Bacteroidales	Porphyromonadaceae	Odoribacter	78	1	0.00909303	Stool
700014386	Firmicutes	Clostridia	Clostridiales	Ruminococcaceae	Oscillospira	678		0.0790394	Stool
700014386	Proteobacteria	Betaproteobacteria	Burkholderiales	Oxalobacteraceae	Oxalobacter	1	1	0.000116577	Stool
700014386	Bacteroidetes	Bacteroidia	Bacteroidales	Porphyromonadaceae	Parabacteroides	701	0.785714	0.0817207	Stool
700014386	Firmicutes	Clostridia	Clostridiales	Veillonellaceae	Phascolarctobacterium	210	0.25	0.0244812	Stool
700014386	Bacteroidetes	Bacteroidia	Bacteroidales	Prevotellaceae	Prevotella	40	0.791667	0.00466309	Stool
700014386	Firmicutes	Clostridia	Clostridiales	Lachnospiraceae	Roseburia	17	1	0.00198181	Stool
700014386	Firmicutes	Clostridia	Clostridiales	Lachnospiraceae	Ruminococcus	205	1	0.0238983	Stool
700014386	Actinobacteria	Actinobacteria	Coriobacteriales	Coriobacteriaceae	Slackia	3	0	0.000349732	Stool
700014386	Firmicutes	Bacilli	Lactobacillales	Streptococcaceae	Streptococcus	1	0.57981	0.000116577	Stool
700014386	Firmicutes	Clostridia	Clostridiales	Ruminococcaceae	Subdoligranulum	153		0.0178363	Stool
700014386	Proteobacteria	Betaproteobacteria	Burkholderiales	Alcaligenaceae	Sutterella	78	0.5	0.00909303	Stool
700014403	Proteobacteria	Gammaproteobacteria	Pasteurellales	Pasteurellaceae	Actinobacillus	82	0.962963	0.00696154	Saliva
700014403	Actinobacteria	Actinobacteria	Actinomycetales	Actinomycetaceae	Actinomyces	160	0.796875	0.0135835	Saliva
700014403	Bacteroidetes	Bacteroidia	Bacteroidales	Rikenellaceae	Alistipes	1	0.125	8.48969e-05	Saliva
700014403	Actinobacteria	Actinobacteria	Bifidobacteriales	Bifidobacteriaceae	Alloscardovia	1		8.48969e-05	Saliva
700014403	Actinobacteria	Actinobacteria	Coriobacteriales	Coriobacteriaceae	Atopobium	146	0	0.0123949	Saliva
700014403	Bacteroidetes	Bacteroidia	Bacteroidales	Bacteroidaceae	Bacteroides	8	0.385022	0.000679175	Saliva
700014403	Actinobacteria	Actinobacteria	Bifidobacteriales	Bifidobacteriaceae	Bifidobacterium	6	0.709707	0.000509381	Saliva
700014403	Firmicutes	Clostridia	Clostridiales	Lachnospiraceae	Blautia	1	0.555556	8.48969e-05	Saliva
700014403	Proteobacteria	Betaproteobacteria	Burkholderiales	Comamonadaceae	Brachymonas	2		0.000169794	Saliva
700014403	Proteobacteria	Epsilonproteobacteria	Campylobacterales	Campylobacteraceae	Campylobacter	1080	0.598181	0.0916886	Saliva
700014403	Bacteroidetes	Flavobacteria	Flavobacteriales	Flavobacteriaceae	Capnocytophaga	363	0.910714	0.0308176	Saliva
700014403	Proteobacteria	Gammaproteobacteria	Cardiobacteriales	Cardiobacteriaceae	Cardiobacterium	1	1	8.48969e-05	Saliva
700014403	Firmicutes	Clostridia	Clostridiales	Lachnospiraceae	Catonella	51		0.00432974	Saliva
700014403	Actinobacteria	Actinobacteria	Actinomycetales	Corynebacteriaceae	Corynebacterium	1	0.592302	8.48969e-05	Saliva
700014403	Firmicutes	Clostridia	Clostridiales	Veillonellaceae	Dialister	3	1	0.000254691	Saliva
700014403	Proteobacteria	Betaproteobacteria	Neisseriales	Neisseriaceae	Eikenella	1	0	8.48969e-05	Saliva
700014403	Fusobacteria	Fusobacteria	Fusobacteriales	Fusobacteriaceae	Fusobacterium	86	0.821528	0.00730113	Saliva
700014403	Firmicutes	Bacilli	Gemellales	Gemellaceae	Gemella	80	0.6	0.00679175	Saliva
700014403	Firmicutes	Bacilli	Lactobacillales	Carnobacteriaceae	Granulicatella	174		0.0147721	Saliva
700014403	Proteobacteria	Gammaproteobacteria	Pasteurellales	Pasteurellaceae	Haemophilus	1123	0.245521	0.0953392	Saliva
700014403	Proteobacteria	Betaproteobacteria	Neisseriales	Neisseriaceae	Kingella	4	0.8	0.000339587	Saliva
700014403	Firmicutes	Bacilli	Lactobacillales	Lactobacillaceae	Lactobacillus	168	0.624971	0.0142627	Saliva
700014403	Proteobacteria	Betaproteobacteria	Burkholderiales	Burkholderiaceae	Lautropia	1	1	8.48969e-05	Saliva
700014403	Fusobacteria	Fusobacteria	Fusobacteriales	Fusobacteriaceae	Leptotrichia	16	0.75	0.00135835	Saliva
700014403	Firmicutes	Clostridia	Clostridiales	Veillonellaceae	Megasphaera	87	0.666667	0.00738603	Saliva
700014403	Firmicutes	Clostridia	Clostridiales	ClostridialesFamilyXIII.IncertaeSedis	Mogibacterium	1	0.5	8.48969e-05	Saliva
700014403	Firmicutes	Clostridia	Clostridiales	Lachnospiraceae	Moryella	83		0.00704644	Saliva
700014403	Proteobacteria	Betaproteobacteria	Neisseriales	Neisseriaceae	Neisseria	219	0.882155	0.0185924	Saliva
700014403	Firmicutes	Clostridia	Clostridiales	Lachnospiraceae	Oribacterium	612		0.0519569	Saliva
700014403	Firmicutes	Clostridia	Clostridiales	Ruminococcaceae	Oscillospira	1		8.48969e-05	Saliva
700014403	Bacteroidetes	Bacteroidia	Bacteroidales	Porphyromonadaceae	Parabacteroides	1	0.785714	8.48969e-05	Saliva
700014403	Bacteroidetes	Bacteroidia	Bacteroidales	Porphyromonadaceae	Porphyromonas	6	1	0.000509381	Saliva
700014403	Bacteroidetes	Bacteroidia	Bacteroidales	Prevotellaceae	Prevotella	2489	0.791667	0.211308	Saliva
700014403	Actinobacteria	Actinobacteria	Actinomycetales	Propionibacteriaceae	Propionibacterium	1	0.666667	8.48969e-05	Saliva
700014403	Actinobacteria	Actinobacteria	Actinomycetales	Micrococcaceae	Rothia	117	0.678571	0.00993293	Saliva
700014403	Firmicutes	Clostridia	Clostridiales	Veillonellaceae	Selenomonas	14	0.857143	0.00118856	Saliva
700014403	Firmicutes	Bacilli	Lactobacillales	Streptococcaceae	Streptococcus	2237	0.57981	0.189914	Saliva
700014403	Firmicutes	Clostridia	Clostridiales	Veillonellaceae	Veillonella	2352	0.966667	0.199677	Saliva
700014409	Proteobacteria	Gammaproteobacteria	Pasteurellales	Pasteurellaceae	Actinobacillus	27	0.962963	0.00134295	Tongue_dorsum
700014409	Actinobacteria	Actinobacteria	Actinomycetales	Actinomycetaceae	Actinomyces	841	0.796875	0.0418304	Tongue_dorsum
700014409	Actinobacteria	Actinobacteria	Coriobacteriales	Coriobacteriaceae	Atopobium	139	0	0.0069137	Tongue_dorsum
700014409	Bacteroidetes	Bacteroidia	Bacteroidales	Bacteroidaceae	Bacteroides	2	0.385022	9.94777e-05	Tongue_dorsum
700014409	Proteobacteria	Betaproteobacteria	Burkholderiales	Comamonadaceae	Brachymonas	1		4.97389e-05	Tongue_dorsum
700014409	Proteobacteria	Epsilonproteobacteria	Campylobacterales	Campylobacteraceae	Campylobacter	359	0.598181	0.0178563	Tongue_dorsum
700014409	Bacteroidetes	Flavobacteria	Flavobacteriales	Flavobacteriaceae	Capnocytophaga	100	0.910714	0.00497389	Tongue_dorsum
700014409	Firmicutes	Clostridia	Clostridiales	Lachnospiraceae	Catonella	52		0.00258642	Tongue_dorsum
700014409	Actinobacteria	Actinobacteria	Actinomycetales	Corynebacteriaceae	Corynebacterium	2	0.592302	9.94777e-05	Tongue_dorsum
700014409	Firmicutes	Clostridia	Clostridiales	Veillonellaceae	Dialister	1	1	4.97389e-05	Tongue_dorsum
700014409	Proteobacteria	Betaproteobacteria	Neisseriales	Neisseriaceae	Eikenella	1	0	4.97389e-05	Tongue_dorsum
700014409	Fusobacteria	Fusobacteria	Fusobacteriales	Fusobacteriaceae	Fusobacterium	36	0.821528	0.0017906	Tongue_dorsum
700014409	Firmicutes	Bacilli	Gemellales	Gemellaceae	Gemella	216	0.6	0.0107436	Tongue_dorsum
700014409	Firmicutes	Bacilli	Lactobacillales	Carnobacteriaceae	Granulicatella	1178		0.0585924	Tongue_dorsum
700014409	Proteobacteria	Gammaproteobacteria	Pasteurellales	Pasteurellaceae	Haemophilus	1462	0.245521	0.0727182	Tongue_dorsum
700014409	Proteobacteria	Betaproteobacteria	Neisseriales	Neisseriaceae	Kingella	4	0.8	0.000198955	Tongue_dorsum
700014409	Firmicutes	Bacilli	Lactobacillales	Lactobacillaceae	Lactobacillus	137	0.624971	0.00681423	Tongue_dorsum
700014409	Fusobacteria	Fusobacteria	Fusobacteriales	Fusobacteriaceae	Leptotrichia	7	0.75	0.000348172	Tongue_dorsum
700014409	Firmicutes	Clostridia	Clostridiales	Veillonellaceae	Megasphaera	12	0.666667	0.000596866	Tongue_dorsum
700014409	Firmicutes	Clostridia	Clostridiales	ClostridialesFamilyXIII.IncertaeSedis	Mogibacterium	2	0.5	9.94777e-05	Tongue_dorsum
700014409	Firmicutes	Clostridia	Clostridiales	Lachnospiraceae	Moryella	169		0.00840587	Tongue_dorsum
700014409	Proteobacteria	Betaproteobacteria	Neisseriales	Neisseriaceae	Neisseria	422	0.882155	0.0209898	Tongue_dorsum
700014409	Firmicutes	Clostridia	Clostridiales	Lachnospiraceae	Oribacterium	708		0.0352151	Tongue_dorsum
700014409	Firmicutes	Clostridia	Clostridiales	Ruminococcaceae	Oscillospira	1		4.97389e-05	Tongue_dorsum
700014409	Bacteroidetes	Bacteroidia	Bacteroidales	Prevotellaceae	Prevotella	2281	0.791667	0.113454	Tongue_dorsum
700014409	Actinobacteria	Actinobacteria	Actinomycetales	Micrococcaceae	Rothia	1117	0.678571	0.0555583	Tongue_dorsum
700014409	Firmicutes	Bacilli	Lactobacillales	Streptococcaceae	Streptococcus	8881	0.57981	0.441731	Tongue_dorsum
700014409	Firmicutes	Clostridia	Clostridiales	Veillonellaceae	Veillonella	1947	0.966667	0.0968416	Tongue_dorsum
700014412	Proteobacteria	Gammaproteobacteria	Pasteurellales	Pasteurellaceae	Actinobacillus	87	0.962963	0.00623522	Hard_palate
700014412	Actinobacteria	Actinobacteria	Actinomycetales	Actinomycetaceae	Actinomyces	123	0.796875	0.00881531	Hard_palate
700014412	Bacteroidetes	Bacteroidia	Bacteroidales	Rikenellaceae	Alistipes	2	0.125	0.000143338	Hard_palate
700014412	Actinobacteria	Actinobacteria	Bifidobacteriales	Bifidobacteriaceae	Alloscardovia	1		7.16692e-05	Hard_palate
700014412	Actinobacteria	Actinobacteria	Coriobacteriales	Coriobacteriaceae	Atopobium	56	0	0.00401347	Hard_palate
700014412	Bacteroidetes	Bacteroidia	Bacteroidales	Bacteroidaceae	Bacteroides	13	0.385022	0.000931699	Hard_palate
700014412	Actinobacteria	Actinobacteria	Bifidobacteriales	Bifidobacteriaceae	Bifidobacterium	5	0.709707	0.000358346	Hard_palate
700014412	Proteobacteria	Epsilonproteobacteria	Campylobacterales	Campylobacteraceae	Campylobacter	32	0.598181	0.00229341	Hard_palate
700014412	Bacteroidetes	Flavobacteria	Flavobacteriales	Flavobacteriaceae	Capnocytophaga	10	0.910714	0.000716692	Hard_palate
700014412	Firmicutes	Clostridia	Clostridiales	Lachnospiraceae	Catonella	1		7.16692e-05	Hard_palate
700014412	Tenericutes	Erysipelotrichi	Erysipelotrichales	Erysipelotrichaceae	Clostridium	2	0.641845	0.000143338	Hard_palate
700014412	Actinobacteria	Actinobacteria	Coriobacteriales	Coriobacteriaceae	Collinsella	1	0	7.16692e-05	Hard_palate
700014412	Firmicutes	Clostridia	Clostridiales	Ruminococcaceae	Faecalibacterium	1	0.75	7.16692e-05	Hard_palate
700014412	Fusobacteria	Fusobacteria	Fusobacteriales	Fusobacteriaceae	Fusobacterium	4	0.821528	0.000286677	Hard_palate
700014412	Firmicutes	Bacilli	Gemellales	Gemellaceae	Gemella	906	0.6	0.0649323	Hard_palate
700014412	Firmicutes	Bacilli	Lactobacillales	Carnobacteriaceae	Granulicatella	212		0.0151939	Hard_palate
700014412	Proteobacteria	Gammaproteobacteria	Pasteurellales	Pasteurellaceae	Haemophilus	915	0.245521	0.0655773	Hard_palate
700014412	Firmicutes	Bacilli	Lactobacillales	Lactobacillaceae	Lactobacillus	45	0.624971	0.00322511	Hard_palate
700014412	Fusobacteria	Fusobacteria	Fusobacteriales	Fusobacteriaceae	Leptotrichia	3	0.75	0.000215008	Hard_palate
700014412	Firmicutes	Clostridia	Clostridiales	Veillonellaceae	Megasphaera	3	0.666667	0.000215008	Hard_palate
700014412	Firmicutes	Clostridia	Clostridiales	Lachnospiraceae	Moryella	63		0.00451516	Hard_palate
700014412	Proteobacteria	Betaproteobacteria	Neisseriales	Neisseriaceae	Neisseria	74	0.882155	0.00530352	Hard_palate
700014412	Firmicutes	Clostridia	Clostridiales	Lachnospiraceae	Oribacterium	82		0.00587687	Hard_palate
700014412	Firmicutes	Clostridia	Clostridiales	Ruminococcaceae	Oscillospira	3		0.000215008	Hard_palate
700014412	Bacteroidetes	Bacteroidia	Bacteroidales	Porphyromonadaceae	Parabacteroides	4	0.785714	0.000286677	Hard_palate
700014412	Firmicutes	Clostridia	Clostridiales	Veillonellaceae	Phascolarctobacterium	1	0.25	7.16692e-05	Hard_palate
700014412	Bacteroidetes	Bacteroidia	Bacteroidales	Prevotellaceae	Prevotella	1285	0.791667	0.0920949	Hard_palate
700014412	Actinobacteria	Actinobacteria	Actinomycetales	Propionibacteriaceae	Propionibacterium	2	0.666667	0.000143338	Hard_palate
700014412	Proteobacteria	Gammaproteobacteria	Pseudomonadales	Pseudomonadaceae	Pseudomonas	3	0.0600604	0.000215008	Hard_palate
700014412	Actinobacteria	Actinobacteria	Actinomycetales	Micrococcaceae	Rothia	173	0.678571	0.0123988	Hard_palate
700014412	Firmicutes	Clostridia	Clostridiales	Lachnospiraceae	Ruminococcus	1	1	7.16692e-05	Hard_palate
700014412	Firmicutes	Clostridia	Clostridiales	Veillonellaceae	Selenomonas	5	0.857143	0.000358346	Hard_palate
700014412	Proteobacteria	Betaproteobacteria	Neisseriales	Neisseriaceae	Simonsiella	1	0	7.16692e-05	Hard_palate
700014412	Firmicutes	Bacilli	Lactobacillales	Streptococcaceae	Streptococcus	9328	0.57981	0.66853	Hard_palate
700014412	Firmicutes	Clostridia	Clostridiales	Veillonellaceae	Veillonella	506	0.966667	0.0362646	Hard_palate
700014415	Proteobacteria	Gammaproteobacteria	Pasteurellales	Pasteurellaceae	Actinobacillus	141	0.962963	0.00833629	Buccal_mucosa
700014415	Actinobacteria	Actinobacteria	Actinomycetales	Actinomycetaceae	Actinomyces	295	0.796875	0.0174412	Buccal_mucosa
700014415	Bacteroidetes	Bacteroidia	Bacteroidales	Rikenellaceae	Alistipes	3	0.125	0.000177368	Buccal_mucosa
700014415	Actinobacteria	Actinobacteria	Coriobacteriales	Coriobacteriaceae	Atopobium	29	0	0.00171456	Buccal_mucosa
700014415	Bacteroidetes	Bacteroidia	Bacteroidales	Bacteroidaceae	Bacteroides	7	0.385022	0.000413858	Buccal_mucosa
700014415	Actinobacteria	Actinobacteria	Bifidobacteriales	Bifidobacteriaceae	Bifidobacterium	4	0.709707	0.00023649	Buccal_mucosa
700014415	Firmicutes	Clostridia	Clostridiales	Lachnospiraceae	Blautia	1	0.555556	5.91226e-05	Buccal_mucosa
700014415	Proteobacteria	Epsilonproteobacteria	Campylobacterales	Campylobacteraceae	Campylobacter	187	0.598181	0.0110559	Buccal_mucosa
700014415	Bacteroidetes	Flavobacteria	Flavobacteriales	Flavobacteriaceae	Capnocytophaga	1721	0.910714	0.10175	Buccal_mucosa
700014415	Firmicutes	Clostridia	Clostridiales	Lachnospiraceae	Catonella	4		0.00023649	Buccal_mucosa
700014415	Tenericutes	Erysipelotrichi	Erysipelotrichales	Erysipelotrichaceae	Clostridium	1	0.641845	5.91226e-05	Buccal_mucosa
700014415	Firmicutes	Clostridia	Clostridiales	Lachnospiraceae	Coprococcus	1	0.5	5.91226e-05	Buccal_mucosa
700014415	Actinobacteria	Actinobacteria	Actinomycetales	Corynebacteriaceae	Corynebacterium	3	0.592302	0.000177368	Buccal_mucosa
700014415	Firmicutes	Clostridia	Clostridiales	Veillonellaceae	Dialister	1	1	5.91226e-05	Buccal_mucosa
700014415	Proteobacteria	Betaproteobacteria	Neisseriales	Neisseriaceae	Eikenella	16	0	0.000945962	Buccal_mucosa
700014415	Firmicutes	Clostridia	Clostridiales	Ruminococcaceae	Faecalibacterium	2	0.75	0.000118245	Buccal_mucosa
700014415	Fusobacteria	Fusobacteria	Fusobacteriales	Fusobacteriaceae	Fusobacterium	634	0.821528	0.0374837	Buccal_mucosa
700014415	Firmicutes	Bacilli	Gemellales	Gemellaceae	Gemella	1166	0.6	0.068937	Buccal_mucosa
700014415	Firmicutes	Bacilli	Lactobacillales	Carnobacteriaceae	Granulicatella	157		0.00928225	Buccal_mucosa
700014415	Proteobacteria	Gammaproteobacteria	Pasteurellales	Pasteurellaceae	Haemophilus	892	0.245521	0.0527374	Buccal_mucosa
700014415	Proteobacteria	Betaproteobacteria	Neisseriales	Neisseriaceae	Kingella	13	0.8	0.000768594	Buccal_mucosa
700014415	Firmicutes	Bacilli	Lactobacillales	Lactobacillaceae	Lactobacillus	68	0.624971	0.00402034	Buccal_mucosa
700014415	Fusobacteria	Fusobacteria	Fusobacteriales	Fusobacteriaceae	Leptotrichia	73	0.75	0.00431595	Buccal_mucosa
700014415	Firmicutes	Clostridia	Clostridiales	Veillonellaceae	Megasphaera	7	0.666667	0.000413858	Buccal_mucosa
700014415	Firmicutes	Clostridia	Clostridiales	Lachnospiraceae	Moryella	57		0.00336999	Buccal_mucosa
700014415	Proteobacteria	Betaproteobacteria	Neisseriales	Neisseriaceae	Neisseria	789	0.882155	0.0466477	Buccal_mucosa
700014415	Firmicutes	Clostridia	Clostridiales	Lachnospiraceae	Oribacterium	51		0.00301525	Buccal_mucosa
700014415	Firmicutes	Clostridia	Clostridiales	Ruminococcaceae	Oscillospira	1		5.91226e-05	Buccal_mucosa
700014415	Bacteroidetes	Bacteroidia	Bacteroidales	Porphyromonadaceae	Parabacteroides	1	0.785714	5.91226e-05	Buccal_mucosa
700014415	Bacteroidetes	Bacteroidia	Bacteroidales	Porphyromonadaceae	Porphyromonas	3	1	0.000177368	Buccal_mucosa
700014415	Bacteroidetes	Bacteroidia	Bacteroidales	Prevotellaceae	Prevotella	904	0.791667	0.0534468	Buccal_mucosa
700014415	Actinobacteria	Actinobacteria	Actinomycetales	Propionibacteriaceae	Propionibacterium	2	0.666667	0.000118245	Buccal_mucosa
700014415	Actinobacteria	Actinobacteria	Actinomycetales	Micrococcaceae	Rothia	459	0.678571	0.0271373	Buccal_mucosa
700014415	Firmicutes	Clostridia	Clostridiales	Veillonellaceae	Selenomonas	1	0.857143	5.91226e-05	Buccal_mucosa
700014415	Firmicutes	Bacilli	Lactobacillales	Streptococcaceae	Streptococcus	8412	0.57981	0.497339	Buccal_mucosa
700014415	Spirochaetes	Spirochaetes	Spirochaetales	Spirochaetaceae	Treponema	1	0.558824	5.91226e-05	Buccal_mucosa
700014415	Firmicutes	Clostridia	Clostridiales	Veillonellaceae	Veillonella	807	0.966667	0.047712	Buccal_mucosa
700014418	Firmicutes	Bacilli	Lactobacillales	Aerococcaceae	Abiotrophia	2	0	0.00013328	Attached_Keratinized_gingiva
700014418	Proteobacteria	Gammaproteobacteria	Pasteurellales	Pasteurellaceae	Actinobacillus	69	0.962963	0.00459816	Attached_Keratinized_gingiva
700014418	Actinobacteria	Actinobacteria	Actinomycetales	Actinomycetaceae	Actinomyces	7	0.796875	0.00046648	Attached_Keratinized_gingiva
700014418	Proteobacteria	Gammaproteobacteria	Pasteurellales	Pasteurellaceae	Aggregatibacter	10	0.916667	0.0006664	Attached_Keratinized_gingiva
700014418	Actinobacteria	Actinobacteria	Coriobacteriales	Coriobacteriaceae	Atopobium	2	0	0.00013328	Attached_Keratinized_gingiva
700014418	Bacteroidetes	Bacteroidia	Bacteroidales	Bacteroidaceae	Bacteroides	1	0.385022	6.664e-05	Attached_Keratinized_gingiva
700014418	Proteobacteria	Epsilonproteobacteria	Campylobacterales	Campylobacteraceae	Campylobacter	206	0.598181	0.0137278	Attached_Keratinized_gingiva
700014418	Bacteroidetes	Flavobacteria	Flavobacteriales	Flavobacteriaceae	Capnocytophaga	1	0.910714	6.664e-05	Attached_Keratinized_gingiva
700014418	Actinobacteria	Actinobacteria	Actinomycetales	Corynebacteriaceae	Corynebacterium	1	0.592302	6.664e-05	Attached_Keratinized_gingiva
700014418	Fusobacteria	Fusobacteria	Fusobacteriales	Fusobacteriaceae	Fusobacterium	177	0.821528	0.0117953	Attached_Keratinized_gingiva
700014418	Firmicutes	Bacilli	Gemellales	Gemellaceae	Gemella	886	0.6	0.059043	Attached_Keratinized_gingiva
700014418	Firmicutes	Bacilli	Lactobacillales	Carnobacteriaceae	Granulicatella	53		0.00353192	Attached_Keratinized_gingiva
700014418	Proteobacteria	Gammaproteobacteria	Pasteurellales	Pasteurellaceae	Haemophilus	4927	0.245521	0.328335	Attached_Keratinized_gingiva
700014418	Proteobacteria	Betaproteobacteria	Neisseriales	Neisseriaceae	Kingella	2	0.8	0.00013328	Attached_Keratinized_gingiva
700014418	Firmicutes	Bacilli	Lactobacillales	Lactobacillaceae	Lactobacillus	4	0.624971	0.00026656	Attached_Keratinized_gingiva
700014418	Fusobacteria	Fusobacteria	Fusobacteriales	Fusobacteriaceae	Leptotrichia	3	0.75	0.00019992	Attached_Keratinized_gingiva
700014418	Firmicutes	Clostridia	Clostridiales	Veillonellaceae	Megasphaera	1	0.666667	6.664e-05	Attached_Keratinized_gingiva
700014418	Firmicutes	Clostridia	Clostridiales	Lachnospiraceae	Moryella	3		0.00019992	Attached_Keratinized_gingiva
700014418	Proteobacteria	Betaproteobacteria	Neisseriales	Neisseriaceae	Neisseria	105	0.882155	0.0069972	Attached_Keratinized_gingiva
700014418	Firmicutes	Clostridia	Clostridiales	Lachnospiraceae	Oribacterium	1		6.664e-05	Attached_Keratinized_gingiva
700014418	Bacteroidetes	Bacteroidia	Bacteroidales	Prevotellaceae	Prevotella	321	0.791667	0.0213914	Attached_Keratinized_gingiva
700014418	Actinobacteria	Actinobacteria	Actinomycetales	Micrococcaceae	Rothia	150	0.678571	0.009996	Attached_Keratinized_gingiva
700014418	Firmicutes	Bacilli	Lactobacillales	Streptococcaceae	Streptococcus	7704	0.57981	0.513395	Attached_Keratinized_gingiva
700014418	Firmicutes	Clostridia	Clostridiales	Veillonellaceae	Veillonella	370	0.966667	0.0246568	Attached_Keratinized_gingiva
700014421	Proteobacteria	Gammaproteobacteria	Pasteurellales	Pasteurellaceae	Actinobacillus	171	0.962963	0.0504276	Palatine_Tonsils
700014421	Actinobacteria	Actinobacteria	Actinomycetales	Actinomycetaceae	Actinomyces	93	0.796875	0.0274255	Palatine_Tonsils
700014421	Actinobacteria	Actinobacteria	Coriobacteriales	Coriobacteriaceae	Atopobium	28	0	0.00825715	Palatine_Tonsils
700014421	Actinobacteria	Actinobacteria	Bifidobacteriales	Bifidobacteriaceae	Bifidobacterium	11	0.709707	0.00324388	Palatine_Tonsils
700014421	Proteobacteria	Epsilonproteobacteria	Campylobacterales	Campylobacteraceae	Campylobacter	54	0.598181	0.0159245	Palatine_Tonsils
700014421	Bacteroidetes	Flavobacteria	Flavobacteriales	Flavobacteriaceae	Capnocytophaga	9	0.910714	0.00265408	Palatine_Tonsils
700014421	Firmicutes	Clostridia	Clostridiales	Lachnospiraceae	Catonella	31		0.00914185	Palatine_Tonsils
700014421	Proteobacteria	Betaproteobacteria	Neisseriales	Neisseriaceae	Eikenella	1	0	0.000294898	Palatine_Tonsils
700014421	Proteobacteria	Gammaproteobacteria	Enterobacteriales	Enterobacteriaceae	Escherichia	1	0.838224	0.000294898	Palatine_Tonsils
700014421	Fusobacteria	Fusobacteria	Fusobacteriales	Fusobacteriaceae	Fusobacterium	53	0.821528	0.0156296	Palatine_Tonsils
700014421	Firmicutes	Bacilli	Gemellales	Gemellaceae	Gemella	129	0.6	0.0380419	Palatine_Tonsils
700014421	Firmicutes	Bacilli	Lactobacillales	Carnobacteriaceae	Granulicatella	88		0.025951	Palatine_Tonsils
700014421	Proteobacteria	Gammaproteobacteria	Pasteurellales	Pasteurellaceae	Haemophilus	74	0.245521	0.0218225	Palatine_Tonsils
700014421	Firmicutes	Bacilli	Lactobacillales	Lactobacillaceae	Lactobacillus	22	0.624971	0.00648776	Palatine_Tonsils
700014421	Fusobacteria	Fusobacteria	Fusobacteriales	Fusobacteriaceae	Leptotrichia	2	0.75	0.000589797	Palatine_Tonsils
700014421	Firmicutes	Clostridia	Clostridiales	Veillonellaceae	Megasphaera	2	0.666667	0.000589797	Palatine_Tonsils
700014421	Firmicutes	Clostridia	Clostridiales	Lachnospiraceae	Moryella	121		0.0356827	Palatine_Tonsils
700014421	Proteobacteria	Betaproteobacteria	Neisseriales	Neisseriaceae	Neisseria	55	0.882155	0.0162194	Palatine_Tonsils
700014421	Firmicutes	Clostridia	Clostridiales	Lachnospiraceae	Oribacterium	90		0.0265408	Palatine_Tonsils
700014421	Bacteroidetes	Bacteroidia	Bacteroidales	Porphyromonadaceae	Parabacteroides	2	0.785714	0.000589797	Palatine_Tonsils
700014421	Firmicutes	Clostridia	Clostridiales	Peptococcaceae	Peptococcus	1		0.000294898	Palatine_Tonsils
700014421	Bacteroidetes	Bacteroidia	Bacteroidales	Prevotellaceae	Prevotella	717	0.791667	0.211442	Palatine_Tonsils
700014421	Actinobacteria	Actinobacteria	Actinomycetales	Micrococcaceae	Rothia	16	0.678571	0.00471837	Palatine_Tonsils
700014421	Firmicutes	Clostridia	Clostridiales	Veillonellaceae	Selenomonas	1	0.857143	0.000294898	Palatine_Tonsils
700014421	Firmicutes	Bacilli	Lactobacillales	Streptococcaceae	Streptococcus	1350	0.57981	0.398113	Palatine_Tonsils
700014421	Spirochaetes	Spirochaetes	Spirochaetales	Spirochaetaceae	Treponema	1	0.558824	0.000294898	Palatine_Tonsils
700014421	Firmicutes	Clostridia	Clostridiales	Veillonellaceae	Veillonella	268	0.966667	0.0790327	Palatine_Tonsils
700014424	Proteobacteria	Gammaproteobacteria	Pasteurellales	Pasteurellaceae	Actinobacillus	25	0.962963	0.00166102	Throat
700014424	Actinobacteria	Actinobacteria	Actinomycetales	Actinomycetaceae	Actinomyces	601	0.796875	0.0399309	Throat
700014424	Bacteroidetes	Bacteroidia	Bacteroidales	Rikenellaceae	Alistipes	15	0.125	0.000996612	Throat
700014424	Actinobacteria	Actinobacteria	Bifidobacteriales	Bifidobacteriaceae	Alloscardovia	1		6.64408e-05	Throat
700014424	Actinobacteria	Actinobacteria	Coriobacteriales	Coriobacteriaceae	Atopobium	252	0	0.0167431	Throat
700014424	Bacteroidetes	Bacteroidia	Bacteroidales	Bacteroidaceae	Bacteroides	14	0.385022	0.000930171	Throat
700014424	Actinobacteria	Actinobacteria	Bifidobacteriales	Bifidobacteriaceae	Bifidobacterium	1	0.709707	6.64408e-05	Throat
700014424	Proteobacteria	Betaproteobacteria	Burkholderiales	Burkholderiaceae	Burkholderia	9	0.120763	0.000597967	Throat
700014424	Proteobacteria	Epsilonproteobacteria	Campylobacterales	Campylobacteraceae	Campylobacter	184	0.598181	0.0122251	Throat
700014424	Bacteroidetes	Flavobacteria	Flavobacteriales	Flavobacteriaceae	Capnocytophaga	45	0.910714	0.00298983	Throat
700014424	Firmicutes	Clostridia	Clostridiales	Lachnospiraceae	Catonella	21		0.00139526	Throat
700014424	Actinobacteria	Actinobacteria	Actinomycetales	Corynebacteriaceae	Corynebacterium	5	0.592302	0.000332204	Throat
700014424	Fusobacteria	Fusobacteria	Fusobacteriales	Fusobacteriaceae	Fusobacterium	16	0.821528	0.00106305	Throat
700014424	Firmicutes	Bacilli	Gemellales	Gemellaceae	Gemella	116	0.6	0.00770713	Throat
700014424	Firmicutes	Bacilli	Lactobacillales	Carnobacteriaceae	Granulicatella	331		0.0219919	Throat
700014424	Proteobacteria	Gammaproteobacteria	Pasteurellales	Pasteurellaceae	Haemophilus	195	0.245521	0.0129559	Throat
700014424	Proteobacteria	Betaproteobacteria	Neisseriales	Neisseriaceae	Kingella	3	0.8	0.000199322	Throat
700014424	Firmicutes	Bacilli	Lactobacillales	Lactobacillaceae	Lactobacillus	1447	0.624971	0.0961398	Throat
700014424	Fusobacteria	Fusobacteria	Fusobacteriales	Fusobacteriaceae	Leptotrichia	4	0.75	0.000265763	Throat
700014424	Firmicutes	Clostridia	Clostridiales	Veillonellaceae	Megasphaera	21	0.666667	0.00139526	Throat
700014424	Firmicutes	Clostridia	Clostridiales	ClostridialesFamilyXIII.IncertaeSedis	Mogibacterium	1	0.5	6.64408e-05	Throat
700014424	Firmicutes	Clostridia	Clostridiales	Lachnospiraceae	Moryella	226		0.0150156	Throat
700014424	Proteobacteria	Betaproteobacteria	Neisseriales	Neisseriaceae	Neisseria	116	0.882155	0.00770713	Throat
700014424	Firmicutes	Clostridia	Clostridiales	Lachnospiraceae	Oribacterium	331		0.0219919	Throat
700014424	Actinobacteria	Actinobacteria	Bifidobacteriales	Bifidobacteriaceae	Parascardovia	2	1	0.000132882	Throat
700014424	Bacteroidetes	Bacteroidia	Bacteroidales	Prevotellaceae	Prevotella	1507	0.791667	0.100126	Throat
700014424	Actinobacteria	Actinobacteria	Actinomycetales	Propionibacteriaceae	Propionibacterium	16	0.666667	0.00106305	Throat
700014424	Proteobacteria	Gammaproteobacteria	Pseudomonadales	Pseudomonadaceae	Pseudomonas	4	0.0600604	0.000265763	Throat
700014424	Actinobacteria	Actinobacteria	Actinomycetales	Micrococcaceae	Rothia	421	0.678571	0.0279716	Throat
700014424	Firmicutes	Clostridia	Clostridiales	Lachnospiraceae	Ruminococcus	1	1	6.64408e-05	Throat
700014424	Firmicutes	Bacilli	Lactobacillales	Streptococcaceae	Streptococcus	7159	0.57981	0.475649	Throat
700014424	Firmicutes	Clostridia	Clostridiales	Veillonellaceae	Veillonella	1961	0.966667	0.13029	Throat
700014427	Actinobacteria	Actinobacteria	Actinomycetales	Actinomycetaceae	Actinomyces	672	0.796875	0.0596273	Supragingival_plaque
700014427	Proteobacteria	Betaproteobacteria	Burkholderiales	Comamonadaceae	Brachymonas	2		0.000177462	Supragingival_plaque
700014427	Proteobacteria	Epsilonproteobacteria	Campylobacterales	Campylobacteraceae	Campylobacter	2	0.598181	0.000177462	Supragingival_plaque
700014427	Bacteroidetes	Flavobacteria	Flavobacteriales	Flavobacteriaceae	Capnocytophaga	3272	0.910714	0.290328	Supragingival_plaque
700014427	Proteobacteria	Gammaproteobacteria	Cardiobacteriales	Cardiobacteriaceae	Cardiobacterium	6	1	0.000532387	Supragingival_plaque
700014427	Actinobacteria	Actinobacteria	Actinomycetales	Corynebacteriaceae	Corynebacterium	408	0.592302	0.0362023	Supragingival_plaque
700014427	Proteobacteria	Betaproteobacteria	Neisseriales	Neisseriaceae	Eikenella	44	0	0.00390417	Supragingival_plaque
700014427	Fusobacteria	Fusobacteria	Fusobacteriales	Fusobacteriaceae	Fusobacterium	105	0.821528	0.00931677	Supragingival_plaque
700014427	Firmicutes	Bacilli	Gemellales	Gemellaceae	Gemella	54	0.6	0.00479148	Supragingival_plaque
700014427	Firmicutes	Bacilli	Lactobacillales	Carnobacteriaceae	Granulicatella	112		0.00993789	Supragingival_plaque
700014427	Proteobacteria	Gammaproteobacteria	Pasteurellales	Pasteurellaceae	Haemophilus	52	0.245521	0.00461402	Supragingival_plaque
700014427	Proteobacteria	Betaproteobacteria	Neisseriales	Neisseriaceae	Kingella	223	0.8	0.019787	Supragingival_plaque
700014427	Fusobacteria	Fusobacteria	Fusobacteriales	Fusobacteriaceae	Leptotrichia	61	0.75	0.0054126	Supragingival_plaque
700014427	Proteobacteria	Betaproteobacteria	Neisseriales	Neisseriaceae	Neisseria	2755	0.882155	0.244454	Supragingival_plaque
700014427	Bacteroidetes	Bacteroidia	Bacteroidales	Prevotellaceae	Prevotella	22	0.791667	0.00195209	Supragingival_plaque
700014427	Actinobacteria	Actinobacteria	Actinomycetales	Micrococcaceae	Rothia	687	0.678571	0.0609583	Supragingival_plaque
700014427	Firmicutes	Clostridia	Clostridiales	Veillonellaceae	Selenomonas	3	0.857143	0.000266193	Supragingival_plaque
700014427	Firmicutes	Bacilli	Lactobacillales	Streptococcaceae	Streptococcus	2655	0.57981	0.235581	Supragingival_plaque
700014427	Firmicutes	Clostridia	Clostridiales	Veillonellaceae	Veillonella	135	0.966667	0.0119787	Supragingival_plaque
700014430	Proteobacteria	Gammaproteobacteria	Pasteurellales	Pasteurellaceae	Actinobacillus	2	0.962963	0.000157109	Subgingival_plaque
700014430	Actinobacteria	Actinobacteria	Actinomycetales	Actinomycetaceae	Actinomyces	578	0.796875	0.0454046	Subgingival_plaque
700014430	Bacteroidetes	Bacteroidia	Bacteroidales	Rikenellaceae	Alistipes	1	0.125	7.85546e-05	Subgingival_plaque
700014430	Actinobacteria	Actinobacteria	Coriobacteriales	Coriobacteriaceae	Atopobium	44	0	0.0034564	Subgingival_plaque
700014430	Bacteroidetes	Bacteroidia	Bacteroidales	Bacteroidaceae	Bacteroides	3	0.385022	0.000235664	Subgingival_plaque
700014430	Proteobacteria	Betaproteobacteria	Burkholderiales	Comamonadaceae	Brachymonas	20		0.00157109	Subgingival_plaque
700014430	Proteobacteria	Betaproteobacteria	Burkholderiales	Burkholderiaceae	Burkholderia	1	0.120763	7.85546e-05	Subgingival_plaque
700014430	Proteobacteria	Epsilonproteobacteria	Campylobacterales	Campylobacteraceae	Campylobacter	218	0.598181	0.0171249	Subgingival_plaque
700014430	Bacteroidetes	Flavobacteria	Flavobacteriales	Flavobacteriaceae	Capnocytophaga	4220	0.910714	0.3315	Subgingival_plaque
700014430	Proteobacteria	Gammaproteobacteria	Cardiobacteriales	Cardiobacteriaceae	Cardiobacterium	15	1	0.00117832	Subgingival_plaque
700014430	Actinobacteria	Actinobacteria	Actinomycetales	Corynebacteriaceae	Corynebacterium	76	0.592302	0.00597015	Subgingival_plaque
700014430	Firmicutes	Clostridia	Clostridiales	Veillonellaceae	Dialister	47	1	0.00369207	Subgingival_plaque
700014430	Proteobacteria	Betaproteobacteria	Neisseriales	Neisseriaceae	Eikenella	254	0	0.0199529	Subgingival_plaque
700014430	Firmicutes	Clostridia	Clostridiales	ClostridialesFamilyXIII.IncertaeSedis	Eubacterium	17	1	0.00133543	Subgingival_plaque
700014430	Firmicutes	Clostridia	Clostridiales	Ruminococcaceae	Faecalibacterium	1	0.75	7.85546e-05	Subgingival_plaque
700014430	Fusobacteria	Fusobacteria	Fusobacteriales	Fusobacteriaceae	Fusobacterium	661	0.821528	0.0519246	Subgingival_plaque
700014430	Firmicutes	Bacilli	Gemellales	Gemellaceae	Gemella	69	0.6	0.00542027	Subgingival_plaque
700014430	Firmicutes	Bacilli	Lactobacillales	Carnobacteriaceae	Granulicatella	187		0.0146897	Subgingival_plaque
700014430	Proteobacteria	Gammaproteobacteria	Pasteurellales	Pasteurellaceae	Haemophilus	38	0.245521	0.00298507	Subgingival_plaque
700014430	Firmicutes	Clostridia	Clostridiales	Lachnospiraceae	Johnsonella	1		7.85546e-05	Subgingival_plaque
700014430	Proteobacteria	Betaproteobacteria	Neisseriales	Neisseriaceae	Kingella	126	0.8	0.00989788	Subgingival_plaque
700014430	Firmicutes	Bacilli	Lactobacillales	Lactobacillaceae	Lactobacillus	4	0.624971	0.000314218	Subgingival_plaque
700014430	Fusobacteria	Fusobacteria	Fusobacteriales	Fusobacteriaceae	Leptotrichia	107	0.75	0.00840534	Subgingival_plaque
700014430	Firmicutes	Clostridia	Clostridiales	Lachnospiraceae	Moryella	3		0.000235664	Subgingival_plaque
700014430	Proteobacteria	Betaproteobacteria	Neisseriales	Neisseriaceae	Neisseria	1787	0.882155	0.140377	Subgingival_plaque
700014430	Firmicutes	Clostridia	Clostridiales	Lachnospiraceae	Oribacterium	4		0.000314218	Subgingival_plaque
700014430	Bacteroidetes	Bacteroidia	Bacteroidales	Porphyromonadaceae	Parabacteroides	2	0.785714	0.000157109	Subgingival_plaque
700014430	Firmicutes	Clostridia	Clostridiales	Peptococcaceae	Peptococcus	10		0.000785546	Subgingival_plaque
700014430	Bacteroidetes	Bacteroidia	Bacteroidales	Porphyromonadaceae	Porphyromonas	65	1	0.00510605	Subgingival_plaque
700014430	Bacteroidetes	Bacteroidia	Bacteroidales	Prevotellaceae	Prevotella	626	0.791667	0.0491752	Subgingival_plaque
700014430	Actinobacteria	Actinobacteria	Actinomycetales	Propionibacteriaceae	Propionibacterium	7	0.666667	0.000549882	Subgingival_plaque
700014430	Actinobacteria	Actinobacteria	Actinomycetales	Micrococcaceae	Rothia	286	0.678571	0.0224666	Subgingival_plaque
700014430	Firmicutes	Clostridia	Clostridiales	Lachnospiraceae	Ruminococcus	2	1	0.000157109	Subgingival_plaque
700014430	Firmicutes	Clostridia	Clostridiales	Veillonellaceae	Selenomonas	17	0.857143	0.00133543	Subgingival_plaque
700014430	Firmicutes	Bacilli	Lactobacillales	Streptococcaceae	Streptococcus	2402	0.57981	0.188688	Subgingival_plaque
700014430	Firmicutes	Clostridia	Clostridiales	Veillonellaceae	Veillonella	829	0.966667	0.0651218	Subgingival_plaque
700014442	Bacteroidetes	Bacteroidia	Bacteroidales	Rikenellaceae	Alistipes	2	0.125	0.0909091	Right_Antecubital_fossa
700014442	Bacteroidetes	Bacteroidia	Bacteroidales	Bacteroidaceae	Bacteroides	6	0.385022	0.272727	Right_Antecubital_fossa
700014442	Firmicutes	Clostridia	Clostridiales	Lachnospiraceae	Coprococcus	1	0.5	0.0454545	Right_Antecubital_fossa
700014442	Firmicutes	Clostridia	Clostridiales	Ruminococcaceae	Faecalibacterium	2	0.75	0.0909091	Right_Antecubital_fossa
700014442	Firmicutes	Bacilli	Lactobacillales	Lactobacillaceae	Lactobacillus	3	0.624971	0.136364	Right_Antecubital_fossa
700014442	Bacteroidetes	Bacteroidia	Bacteroidales	Porphyromonadaceae	Parabacteroides	1	0.785714	0.0454545	Right_Antecubital_fossa
700014442	Firmicutes	Clostridia	Clostridiales	Veillonellaceae	Phascolarctobacterium	1	0.25	0.0454545	Right_Antecubital_fossa
700014442	Actinobacteria	Actinobacteria	Actinomycetales	Propionibacteriaceae	Propionibacterium	2	0.666667	0.0909091	Right_Antecubital_fossa
700014442	Firmicutes	Clostridia	Clostridiales	Ruminococcaceae	Subdoligranulum	1		0.0454545	Right_Antecubital_fossa
700014442	Proteobacteria	Betaproteobacteria	Burkholderiales	Alcaligenaceae	Sutterella	1	0.5	0.0454545	Right_Antecubital_fossa
700014442	Firmicutes	Clostridia	Clostridiales	Veillonellaceae	Veillonella	2	0.966667	0.0909091	Right_Antecubital_fossa
700014445	Proteobacteria	Gammaproteobacteria	Pasteurellales	Pasteurellaceae	Actinobacillus	4	0.962963	0.00046582	Anterior_nares
700014445	Actinobacteria	Actinobacteria	Actinomycetales	Actinomycetaceae	Actinomyces	4	0.796875	0.00046582	Anterior_nares
700014445	Bacteroidetes	Bacteroidia	Bacteroidales	Rikenellaceae	Alistipes	2	0.125	0.00023291	Anterior_nares
700014445	Firmicutes	Clostridia	Clostridiales	ClostridialesFamilyXI.IncertaeSedis	Anaerococcus	111	0.75	0.0129265	Anterior_nares
700014445	Bacteroidetes	Bacteroidia	Bacteroidales	Bacteroidaceae	Bacteroides	7	0.385022	0.000815186	Anterior_nares
700014445	Proteobacteria	Betaproteobacteria	Burkholderiales	Burkholderiaceae	Burkholderia	4	0.120763	0.00046582	Anterior_nares
700014445	Cyanobacteria	Nostocophycideae	Nostocales	Rivulariaceae	Calothrix	1	1	0.000116455	Anterior_nares
700014445	Bacteroidetes	Flavobacteria	Flavobacteriales	Flavobacteriaceae	Capnocytophaga	2	0.910714	0.00023291	Anterior_nares
700014445	Cyanobacteria	Oscillatoriophycideae	Chroococcales	Xenococcaceae	Chroococcidiopsis	1	1	0.000116455	Anterior_nares
700014445	Actinobacteria	Actinobacteria	Actinomycetales	Corynebacteriaceae	Corynebacterium	6014	0.592302	0.700361	Anterior_nares
700014445	Proteobacteria	Betaproteobacteria	Neisseriales	Neisseriaceae	Eikenella	1	0	0.000116455	Anterior_nares
700014445	Firmicutes	Clostridia	Clostridiales	ClostridialesFamilyXI.IncertaeSedis	Finegoldia	18	1	0.00209619	Anterior_nares
700014445	Bacteroidetes	Flavobacteria	Flavobacteriales	Flavobacteriaceae	Flavobacterium	3	0.396429	0.000349365	Anterior_nares
700014445	Fusobacteria	Fusobacteria	Fusobacteriales	Fusobacteriaceae	Fusobacterium	2	0.821528	0.00023291	Anterior_nares
700014445	Firmicutes	Bacilli	Gemellales	Gemellaceae	Gemella	6	0.6	0.000698731	Anterior_nares
700014445	Firmicutes	Bacilli	Lactobacillales	Carnobacteriaceae	Granulicatella	10		0.00116455	Anterior_nares
700014445	Proteobacteria	Gammaproteobacteria	Pasteurellales	Pasteurellaceae	Haemophilus	10	0.245521	0.00116455	Anterior_nares
700014445	Actinobacteria	Actinobacteria	Actinomycetales	Micrococcaceae	Kocuria	3	0.0909091	0.000349365	Anterior_nares
700014445	Firmicutes	Bacilli	Lactobacillales	Streptococcaceae	Lactococcus	2	0.544974	0.00023291	Anterior_nares
700014445	Proteobacteria	Betaproteobacteria	Neisseriales	Neisseriaceae	Neisseria	32	0.882155	0.00372656	Anterior_nares
700014445	Firmicutes	Clostridia	Clostridiales	Ruminococcaceae	Oscillospira	1		0.000116455	Anterior_nares
700014445	Bacteroidetes	Bacteroidia	Bacteroidales	Porphyromonadaceae	Parabacteroides	3	0.785714	0.000349365	Anterior_nares
700014445	Proteobacteria	Alphaproteobacteria	Rhodobacterales	Rhodobacteraceae	Paracoccus	1	0.25	0.000116455	Anterior_nares
700014445	Bacteroidetes	Sphingobacteria	Sphingobacteriales	Sphingobacteriaceae	Pedobacter	2	0.133333	0.00023291	Anterior_nares
700014445	Firmicutes	Clostridia	Clostridiales	ClostridialesFamilyXI.IncertaeSedis	Peptoniphilus	46	0.666667	0.00535693	Anterior_nares
700014445	Bacteroidetes	Bacteroidia	Bacteroidales	Prevotellaceae	Prevotella	3	0.791667	0.000349365	Anterior_nares
700014445	Actinobacteria	Actinobacteria	Actinomycetales	Propionibacteriaceae	Propionibacterium	1428	0.666667	0.166298	Anterior_nares
700014445	Proteobacteria	Gammaproteobacteria	Pseudomonadales	Pseudomonadaceae	Pseudomonas	10	0.0600604	0.00116455	Anterior_nares
700014445	Firmicutes	Clostridia	Clostridiales	Lachnospiraceae	Ruminococcus	1	1	0.000116455	Anterior_nares
700014445	Proteobacteria	Alphaproteobacteria	Sphingomonadales	Sphingomonadaceae	Sphingobium	5	0.24	0.000582276	Anterior_nares
700014445	Proteobacteria	Alphaproteobacteria	Sphingomonadales	Sphingomonadaceae	Sphingomonas	1	0.0888889	0.000116455	Anterior_nares
700014445	Firmicutes	Bacilli	Bacillales	Staphylococcaceae	Staphylococcus	640	0.311514	0.0745313	Anterior_nares
700014445	Firmicutes	Bacilli	Lactobacillales	Streptococcaceae	Streptococcus	197	0.57981	0.0229417	Anterior_nares
700014445	Firmicutes	Clostridia	Clostridiales	Veillonellaceae	Veillonella	12	0.966667	0.00139746	Anterior_nares
700014488	Verrucomicrobia	Verrucomicrobiae	Verrucomicrobiales	Verrucomicrobiaceae	Akkermansia	66	0.9	0.00481893	Stool
700014488	Firmicutes	Clostridia	Clostridiales	Eubacteriaceae	Anaerofustis	1		7.3014e-05	Stool
700014488	Firmicutes	Clostridia	Clostridiales	Ruminococcaceae	Anaerotruncus	8		0.000584112	Stool
700014488	Bacteroidetes	Bacteroidia	Bacteroidales	Bacteroidaceae	Bacteroides	8958	0.385022	0.65406	Stool
700014488	Actinobacteria	Actinobacteria	Bifidobacteriales	Bifidobacteriaceae	Bifidobacterium	21	0.709707	0.00153329	Stool
700014488	Firmicutes	Clostridia	Clostridiales	Lachnospiraceae	Blautia	426	0.555556	0.031104	Stool
700014488	Tenericutes	Erysipelotrichi	Erysipelotrichales	Erysipelotrichaceae	Clostridium	249	0.641845	0.0181805	Stool
700014488	Tenericutes	Erysipelotrichi	Erysipelotrichales	Erysipelotrichaceae	Coprobacillus	1		7.3014e-05	Stool
700014488	Firmicutes	Clostridia	Clostridiales	Lachnospiraceae	Coprococcus	136	0.5	0.00992991	Stool
700014488	Firmicutes	Clostridia	Clostridiales	Veillonellaceae	Dialister	263	1	0.0192027	Stool
700014488	Firmicutes	Clostridia	Clostridiales	Lachnospiraceae	Dorea	10		0.00073014	Stool
700014488	Actinobacteria	Actinobacteria	Coriobacteriales	Coriobacteriaceae	Eggerthella	1	1	7.3014e-05	Stool
700014488	Firmicutes	Clostridia	Clostridiales	ClostridialesFamilyXIII.IncertaeSedis	Eubacterium	16	1	0.00116822	Stool
700014488	Firmicutes	Clostridia	Clostridiales	Ruminococcaceae	Faecalibacterium	1398	0.75	0.102074	Stool
700014488	Fusobacteria	Fusobacteria	Fusobacteriales	Fusobacteriaceae	Fusobacterium	1	0.821528	7.3014e-05	Stool
700014488	Tenericutes	Erysipelotrichi	Erysipelotrichales	Erysipelotrichaceae	Holdemania	2		0.000146028	Stool
700014488	Firmicutes	Clostridia	Clostridiales	Lachnospiraceae	Lachnobacterium	1		7.3014e-05	Stool
700014488	Firmicutes	Clostridia	Clostridiales	Lachnospiraceae	Lachnospira	253		0.0184725	Stool
700014488	Firmicutes	Bacilli	Lactobacillales	Streptococcaceae	Lactococcus	5	0.544974	0.00036507	Stool
700014488	Firmicutes	Clostridia	Clostridiales	Lachnospiraceae	Oribacterium	1		7.3014e-05	Stool
700014488	Firmicutes	Clostridia	Clostridiales	Ruminococcaceae	Oscillospira	130		0.00949182	Stool
700014488	Bacteroidetes	Bacteroidia	Bacteroidales	Porphyromonadaceae	Parabacteroides	623	0.785714	0.0454877	Stool
700014488	Firmicutes	Clostridia	Clostridiales	Peptostreptococcaceae	Peptostreptococcus	1		7.3014e-05	Stool
700014488	Bacteroidetes	Bacteroidia	Bacteroidales	Prevotellaceae	Prevotella	2	0.791667	0.000146028	Stool
700014488	Firmicutes	Clostridia	Clostridiales	Lachnospiraceae	Roseburia	703	1	0.0513289	Stool
700014488	Firmicutes	Clostridia	Clostridiales	Lachnospiraceae	Ruminococcus	406	1	0.0296437	Stool
700014488	Firmicutes	Bacilli	Lactobacillales	Streptococcaceae	Streptococcus	3	0.57981	0.000219042	Stool
700014488	Firmicutes	Clostridia	Clostridiales	Ruminococcaceae	Subdoligranulum	10		0.00073014	Stool
700014488	Spirochaetes	Spirochaetes	Spirochaetales	Spirochaetaceae	Treponema	1	0.558824	7.3014e-05	Stool
700014497	Actinobacteria	Actinobacteria	Coriobacteriales	Coriobacteriaceae	Adlercreutzia	11	0	0.000756898	Stool
700014497	Verrucomicrobia	Verrucomicrobiae	Verrucomicrobiales	Verrucomicrobiaceae	Akkermansia	20	0.9	0.00137618	Stool
700014497	Bacteroidetes	Bacteroidia	Bacteroidales	Rikenellaceae	Alistipes	174	0.125	0.0119728	Stool
700014497	Firmicutes	Clostridia	Clostridiales	Lachnospiraceae	Anaerostipes	1	0.888889	6.88089e-05	Stool
700014497	Firmicutes	Clostridia	Clostridiales	Ruminococcaceae	Anaerotruncus	6		0.000412854	Stool
700014497	Bacteroidetes	Bacteroidia	Bacteroidales	Bacteroidaceae	Bacteroides	6214	0.385022	0.427579	Stool
700014497	Actinobacteria	Actinobacteria	Bifidobacteriales	Bifidobacteriaceae	Bifidobacterium	92	0.709707	0.00633042	Stool
700014497	Proteobacteria	Deltaproteobacteria	Desulfovibrionales	Desulfovibrionaceae	Bilophila	44		0.00302759	Stool
700014497	Firmicutes	Clostridia	Clostridiales	Lachnospiraceae	Blautia	1104	0.555556	0.075965	Stool
700014497	Proteobacteria	Epsilonproteobacteria	Campylobacterales	Campylobacteraceae	Campylobacter	2	0.598181	0.000137618	Stool
700014497	Tenericutes	Erysipelotrichi	Erysipelotrichales	Erysipelotrichaceae	Clostridium	682	0.641845	0.0469277	Stool
700014497	Actinobacteria	Actinobacteria	Coriobacteriales	Coriobacteriaceae	Collinsella	42	0	0.00288997	Stool
700014497	Tenericutes	Erysipelotrichi	Erysipelotrichales	Erysipelotrichaceae	Coprobacillus	2		0.000137618	Stool
700014497	Firmicutes	Clostridia	Clostridiales	Lachnospiraceae	Coprococcus	1195	0.5	0.0822267	Stool
700014497	Firmicutes	Clostridia	Clostridiales	Veillonellaceae	Dialister	13	1	0.000894516	Stool
700014497	Firmicutes	Clostridia	Clostridiales	Lachnospiraceae	Dorea	40		0.00275236	Stool
700014497	Proteobacteria	Gammaproteobacteria	Enterobacteriales	Enterobacteriaceae	Escherichia	6	0.838224	0.000412854	Stool
700014497	Firmicutes	Clostridia	Clostridiales	ClostridialesFamilyXIII.IncertaeSedis	Eubacterium	137	1	0.00942682	Stool
700014497	Firmicutes	Clostridia	Clostridiales	Ruminococcaceae	Faecalibacterium	917	0.75	0.0630978	Stool
700014497	Firmicutes	Clostridia	Clostridiales	ClostridialesFamilyXI.IncertaeSedis	Finegoldia	1	1	6.88089e-05	Stool
700014497	Tenericutes	Erysipelotrichi	Erysipelotrichales	Erysipelotrichaceae	Holdemania	1		6.88089e-05	Stool
700014497	Firmicutes	Clostridia	Clostridiales	Lachnospiraceae	Lachnospira	53		0.00364687	Stool
700014497	Firmicutes	Clostridia	Clostridiales	Veillonellaceae	Megasphaera	133	0.666667	0.00915159	Stool
700014497	Bacteroidetes	Bacteroidia	Bacteroidales	Porphyromonadaceae	Odoribacter	13	1	0.000894516	Stool
700014497	Firmicutes	Clostridia	Clostridiales	Ruminococcaceae	Oscillospira	137		0.00942682	Stool
700014497	Bacteroidetes	Bacteroidia	Bacteroidales	Porphyromonadaceae	Parabacteroides	611	0.785714	0.0420422	Stool
700014497	Firmicutes	Clostridia	Clostridiales	ClostridialesFamilyXI.IncertaeSedis	Peptoniphilus	1	0.666667	6.88089e-05	Stool
700014497	Firmicutes	Clostridia	Clostridiales	Veillonellaceae	Phascolarctobacterium	842	0.25	0.0579371	Stool
700014497	Bacteroidetes	Bacteroidia	Bacteroidales	Prevotellaceae	Prevotella	318	0.791667	0.0218812	Stool
700014497	Firmicutes	Clostridia	Clostridiales	Lachnospiraceae	Roseburia	444	1	0.0305512	Stool
700014497	Firmicutes	Clostridia	Clostridiales	Lachnospiraceae	Ruminococcus	889	1	0.0611711	Stool
700014497	Actinobacteria	Actinobacteria	Coriobacteriales	Coriobacteriaceae	Slackia	15	0	0.00103213	Stool
700014497	Firmicutes	Bacilli	Lactobacillales	Streptococcaceae	Streptococcus	19	0.57981	0.00130737	Stool
700014497	Firmicutes	Clostridia	Clostridiales	Ruminococcaceae	Subdoligranulum	348		0.0239455	Stool
700014497	Proteobacteria	Betaproteobacteria	Burkholderiales	Alcaligenaceae	Sutterella	6	0.5	0.000412854	Stool
700014501	Proteobacteria	Gammaproteobacteria	Pasteurellales	Pasteurellaceae	Actinobacillus	27	0.962963	0.00260116	Saliva
700014501	Actinobacteria	Actinobacteria	Actinomycetales	Actinomycetaceae	Actinomyces	130	0.796875	0.0125241	Saliva
700014501	Proteobacteria	Gammaproteobacteria	Pasteurellales	Pasteurellaceae	Aggregatibacter	43	0.916667	0.00414258	Saliva
700014501	Firmicutes	Clostridia	Clostridiales	ClostridialesFamilyXIII.IncertaeSedis	Anaerovorax	1		9.63391e-05	Saliva
700014501	Actinobacteria	Actinobacteria	Coriobacteriales	Coriobacteriaceae	Atopobium	20	0	0.00192678	Saliva
700014501	Tenericutes	Erysipelotrichi	Erysipelotrichales	Erysipelotrichaceae	Bulleidia	1		9.63391e-05	Saliva
700014501	Firmicutes	Clostridia	Clostridiales	Lachnospiraceae	Butyrivibrio	5	0.555556	0.000481696	Saliva
700014501	Proteobacteria	Epsilonproteobacteria	Campylobacterales	Campylobacteraceae	Campylobacter	146	0.598181	0.0140655	Saliva
700014501	Bacteroidetes	Flavobacteria	Flavobacteriales	Flavobacteriaceae	Capnocytophaga	459	0.910714	0.0442197	Saliva
700014501	Proteobacteria	Gammaproteobacteria	Cardiobacteriales	Cardiobacteriaceae	Cardiobacterium	15	1	0.00144509	Saliva
700014501	Firmicutes	Clostridia	Clostridiales	Lachnospiraceae	Catonella	35		0.00337187	Saliva
700014501	Actinobacteria	Actinobacteria	Actinomycetales	Corynebacteriaceae	Corynebacterium	5	0.592302	0.000481696	Saliva
700014501	Firmicutes	Clostridia	Clostridiales	Veillonellaceae	Dialister	22	1	0.00211946	Saliva
700014501	Proteobacteria	Betaproteobacteria	Neisseriales	Neisseriaceae	Eikenella	17	0	0.00163776	Saliva
700014501	Firmicutes	Clostridia	Clostridiales	ClostridialesFamilyXIII.IncertaeSedis	Eubacterium	33	1	0.00317919	Saliva
700014501	Firmicutes	Clostridia	Clostridiales	Peptostreptococcaceae	Filifactor	25	1	0.00240848	Saliva
700014501	Fusobacteria	Fusobacteria	Fusobacteriales	Fusobacteriaceae	Fusobacterium	1143	0.821528	0.110116	Saliva
700014501	Firmicutes	Bacilli	Gemellales	Gemellaceae	Gemella	93	0.6	0.00895954	Saliva
700014501	Firmicutes	Bacilli	Lactobacillales	Carnobacteriaceae	Granulicatella	102		0.00982659	Saliva
700014501	Proteobacteria	Gammaproteobacteria	Pasteurellales	Pasteurellaceae	Haemophilus	1833	0.245521	0.17659	Saliva
700014501	Proteobacteria	Betaproteobacteria	Neisseriales	Neisseriaceae	Kingella	24	0.8	0.00231214	Saliva
700014501	Proteobacteria	Betaproteobacteria	Burkholderiales	Burkholderiaceae	Lautropia	4	1	0.000385356	Saliva
700014501	Fusobacteria	Fusobacteria	Fusobacteriales	Fusobacteriaceae	Leptotrichia	169	0.75	0.0162813	Saliva
700014501	Actinobacteria	Actinobacteria	Actinomycetales	Actinomycetaceae	Mobiluncus	4	1	0.000385356	Saliva
700014501	Firmicutes	Clostridia	Clostridiales	ClostridialesFamilyXIII.IncertaeSedis	Mogibacterium	3	0.5	0.000289017	Saliva
700014501	Proteobacteria	Gammaproteobacteria	Pseudomonadales	Moraxellaceae	Moraxella	1	0.857143	9.63391e-05	Saliva
700014501	Firmicutes	Clostridia	Clostridiales	Lachnospiraceae	Moryella	169		0.0162813	Saliva
700014501	Tenericutes	Mollicutes	Mycoplasmatales	Mycoplasmataceae	Mycoplasma	19	0.0128205	0.00183044	Saliva
700014501	Proteobacteria	Betaproteobacteria	Neisseriales	Neisseriaceae	Neisseria	223	0.882155	0.0214836	Saliva
700014501	Firmicutes	Clostridia	Clostridiales	Lachnospiraceae	Oribacterium	189		0.0182081	Saliva
700014501	Firmicutes	Clostridia	Clostridiales	Peptococcaceae	Peptococcus	10		0.000963391	Saliva
700014501	Firmicutes	Clostridia	Clostridiales	Peptostreptococcaceae	Peptostreptococcus	67		0.00645472	Saliva
700014501	Bacteroidetes	Bacteroidia	Bacteroidales	Porphyromonadaceae	Porphyromonas	1161	1	0.11185	Saliva
700014501	Bacteroidetes	Bacteroidia	Bacteroidales	Prevotellaceae	Prevotella	1211	0.791667	0.116667	Saliva
700014501	Actinobacteria	Actinobacteria	Actinomycetales	Propionibacteriaceae	Propionibacterium	1	0.666667	9.63391e-05	Saliva
700014501	Proteobacteria	Betaproteobacteria	Rhodocyclales	Rhodocyclaceae	Rhodocyclus	1		9.63391e-05	Saliva
700014501	Actinobacteria	Actinobacteria	Actinomycetales	Micrococcaceae	Rothia	55	0.678571	0.00529865	Saliva
700014501	Firmicutes	Clostridia	Clostridiales	Veillonellaceae	Selenomonas	116	0.857143	0.0111753	Saliva
700014501	Proteobacteria	Betaproteobacteria	Neisseriales	Neisseriaceae	Simonsiella	12	0	0.00115607	Saliva
700014501	Firmicutes	Bacilli	Lactobacillales	Streptococcaceae	Streptococcus	1713	0.57981	0.165029	Saliva
700014501	Synergistetes	Synergistia	Synergistales	Dethiosulfovibrionaceae	TG5	15		0.00144509	Saliva
700014501	Bacteroidetes	Bacteroidia	Bacteroidales	Porphyromonadaceae	Tannerella	35	0.5	0.00337187	Saliva
700014501	Spirochaetes	Spirochaetes	Spirochaetales	Spirochaetaceae	Treponema	117	0.558824	0.0112717	Saliva
700014501	Firmicutes	Clostridia	Clostridiales	Veillonellaceae	Veillonella	906	0.966667	0.0872832	Saliva
700014515	Proteobacteria	Gammaproteobacteria	Pasteurellales	Pasteurellaceae	Actinobacillus	2	0.962963	0.000155982	Tongue_dorsum
700014515	Actinobacteria	Actinobacteria	Actinomycetales	Actinomycetaceae	Actinomyces	312	0.796875	0.0243332	Tongue_dorsum
700014515	Proteobacteria	Gammaproteobacteria	Pasteurellales	Pasteurellaceae	Aggregatibacter	4	0.916667	0.000311964	Tongue_dorsum
700014515	Actinobacteria	Actinobacteria	Coriobacteriales	Coriobacteriaceae	Atopobium	2	0	0.000155982	Tongue_dorsum
700014515	Tenericutes	Erysipelotrichi	Erysipelotrichales	Erysipelotrichaceae	Bulleidia	1		7.7991e-05	Tongue_dorsum
700014515	Proteobacteria	Epsilonproteobacteria	Campylobacterales	Campylobacteraceae	Campylobacter	10	0.598181	0.00077991	Tongue_dorsum
700014515	Bacteroidetes	Flavobacteria	Flavobacteriales	Flavobacteriaceae	Capnocytophaga	102	0.910714	0.00795508	Tongue_dorsum
700014515	Proteobacteria	Gammaproteobacteria	Cardiobacteriales	Cardiobacteriaceae	Cardiobacterium	1	1	7.7991e-05	Tongue_dorsum
700014515	Firmicutes	Clostridia	Clostridiales	Lachnospiraceae	Catonella	16		0.00124786	Tongue_dorsum
700014515	Actinobacteria	Actinobacteria	Actinomycetales	Corynebacteriaceae	Corynebacterium	6	0.592302	0.000467946	Tongue_dorsum
700014515	Firmicutes	Clostridia	Clostridiales	Veillonellaceae	Dialister	1	1	7.7991e-05	Tongue_dorsum
700014515	Proteobacteria	Betaproteobacteria	Neisseriales	Neisseriaceae	Eikenella	8	0	0.000623928	Tongue_dorsum
700014515	Firmicutes	Clostridia	Clostridiales	ClostridialesFamilyXIII.IncertaeSedis	Eubacterium	3	1	0.000233973	Tongue_dorsum
700014515	Firmicutes	Clostridia	Clostridiales	Peptostreptococcaceae	Filifactor	3	1	0.000233973	Tongue_dorsum
700014515	Fusobacteria	Fusobacteria	Fusobacteriales	Fusobacteriaceae	Fusobacterium	884	0.821528	0.068944	Tongue_dorsum
700014515	Firmicutes	Bacilli	Gemellales	Gemellaceae	Gemella	450	0.6	0.0350959	Tongue_dorsum
700014515	Firmicutes	Bacilli	Lactobacillales	Carnobacteriaceae	Granulicatella	386		0.0301045	Tongue_dorsum
700014515	Proteobacteria	Gammaproteobacteria	Pasteurellales	Pasteurellaceae	Haemophilus	3325	0.245521	0.25932	Tongue_dorsum
700014515	Proteobacteria	Betaproteobacteria	Neisseriales	Neisseriaceae	Kingella	2	0.8	0.000155982	Tongue_dorsum
700014515	Fusobacteria	Fusobacteria	Fusobacteriales	Fusobacteriaceae	Leptotrichia	136	0.75	0.0106068	Tongue_dorsum
700014515	Firmicutes	Clostridia	Clostridiales	ClostridialesFamilyXIII.IncertaeSedis	Mogibacterium	5	0.5	0.000389955	Tongue_dorsum
700014515	Firmicutes	Clostridia	Clostridiales	Lachnospiraceae	Moryella	135		0.0105288	Tongue_dorsum
700014515	Tenericutes	Mollicutes	Mycoplasmatales	Mycoplasmataceae	Mycoplasma	2	0.0128205	0.000155982	Tongue_dorsum
700014515	Proteobacteria	Betaproteobacteria	Neisseriales	Neisseriaceae	Neisseria	1406	0.882155	0.109655	Tongue_dorsum
700014515	Firmicutes	Clostridia	Clostridiales	Lachnospiraceae	Oribacterium	63		0.00491343	Tongue_dorsum
700014515	Firmicutes	Clostridia	Clostridiales	Peptococcaceae	Peptococcus	9		0.000701919	Tongue_dorsum
700014515	Firmicutes	Clostridia	Clostridiales	Peptostreptococcaceae	Peptostreptococcus	9		0.000701919	Tongue_dorsum
700014515	Bacteroidetes	Bacteroidia	Bacteroidales	Porphyromonadaceae	Porphyromonas	496	1	0.0386835	Tongue_dorsum
700014515	Bacteroidetes	Bacteroidia	Bacteroidales	Prevotellaceae	Prevotella	496	0.791667	0.0386835	Tongue_dorsum
700014515	Actinobacteria	Actinobacteria	Actinomycetales	Micrococcaceae	Rothia	446	0.678571	0.034784	Tongue_dorsum
700014515	Firmicutes	Clostridia	Clostridiales	Veillonellaceae	Selenomonas	2	0.857143	0.000155982	Tongue_dorsum
700014515	Proteobacteria	Betaproteobacteria	Neisseriales	Neisseriaceae	Simonsiella	1	0	7.7991e-05	Tongue_dorsum
700014515	Firmicutes	Bacilli	Lactobacillales	Streptococcaceae	Streptococcus	3232	0.57981	0.252067	Tongue_dorsum
700014515	Bacteroidetes	Bacteroidia	Bacteroidales	Porphyromonadaceae	Tannerella	11	0.5	0.0008579	Tongue_dorsum
700014515	Spirochaetes	Spirochaetes	Spirochaetales	Spirochaetaceae	Treponema	7	0.558824	0.000545937	Tongue_dorsum
700014515	Firmicutes	Clostridia	Clostridiales	Veillonellaceae	Veillonella	848	0.966667	0.0661363	Tongue_dorsum
700014516	Proteobacteria	Gammaproteobacteria	Pasteurellales	Pasteurellaceae	Actinobacillus	9	0.962963	0.00101891	Hard_palate
700014516	Actinobacteria	Actinobacteria	Actinomycetales	Actinomycetaceae	Actinomyces	238	0.796875	0.0269444	Hard_palate
700014516	Proteobacteria	Gammaproteobacteria	Pasteurellales	Pasteurellaceae	Aggregatibacter	19	0.916667	0.00215102	Hard_palate
700014516	Proteobacteria	Epsilonproteobacteria	Campylobacterales	Campylobacteraceae	Campylobacter	14	0.598181	0.00158497	Hard_palate
700014516	Bacteroidetes	Flavobacteria	Flavobacteriales	Flavobacteriaceae	Capnocytophaga	111	0.910714	0.0125665	Hard_palate
700014516	Proteobacteria	Gammaproteobacteria	Cardiobacteriales	Cardiobacteriaceae	Cardiobacterium	5	1	0.000566059	Hard_palate
700014516	Firmicutes	Clostridia	Clostridiales	Lachnospiraceae	Catonella	10		0.00113212	Hard_palate
700014516	Actinobacteria	Actinobacteria	Actinomycetales	Corynebacteriaceae	Corynebacterium	9	0.592302	0.00101891	Hard_palate
700014516	Firmicutes	Clostridia	Clostridiales	Veillonellaceae	Dialister	2	1	0.000226424	Hard_palate
700014516	Proteobacteria	Betaproteobacteria	Neisseriales	Neisseriaceae	Eikenella	15	0	0.00169818	Hard_palate
700014516	Firmicutes	Clostridia	Clostridiales	ClostridialesFamilyXIII.IncertaeSedis	Eubacterium	9	1	0.00101891	Hard_palate
700014516	Firmicutes	Clostridia	Clostridiales	Peptostreptococcaceae	Filifactor	3	1	0.000339635	Hard_palate
700014516	Fusobacteria	Fusobacteria	Fusobacteriales	Fusobacteriaceae	Fusobacterium	398	0.821528	0.0450583	Hard_palate
700014516	Firmicutes	Bacilli	Gemellales	Gemellaceae	Gemella	384	0.6	0.0434733	Hard_palate
700014516	Firmicutes	Bacilli	Lactobacillales	Carnobacteriaceae	Granulicatella	202		0.0228688	Hard_palate
700014516	Proteobacteria	Gammaproteobacteria	Pasteurellales	Pasteurellaceae	Haemophilus	1450	0.245521	0.164157	Hard_palate
700014516	Proteobacteria	Betaproteobacteria	Neisseriales	Neisseriaceae	Kingella	17	0.8	0.0019246	Hard_palate
700014516	Fusobacteria	Fusobacteria	Fusobacteriales	Fusobacteriaceae	Leptotrichia	91	0.75	0.0103023	Hard_palate
700014516	Firmicutes	Clostridia	Clostridiales	ClostridialesFamilyXIII.IncertaeSedis	Mogibacterium	5	0.5	0.000566059	Hard_palate
700014516	Firmicutes	Clostridia	Clostridiales	Lachnospiraceae	Moryella	149		0.0168686	Hard_palate
700014516	Actinobacteria	Actinobacteria	Actinomycetales	Mycobacteriaceae	Mycobacterium	1	0.148939	0.000113212	Hard_palate
700014516	Proteobacteria	Betaproteobacteria	Neisseriales	Neisseriaceae	Neisseria	530	0.882155	0.0600023	Hard_palate
700014516	Firmicutes	Clostridia	Clostridiales	Lachnospiraceae	Oribacterium	52		0.00588701	Hard_palate
700014516	Firmicutes	Clostridia	Clostridiales	Peptococcaceae	Peptococcus	9		0.00101891	Hard_palate
700014516	Firmicutes	Clostridia	Clostridiales	Peptostreptococcaceae	Peptostreptococcus	14		0.00158497	Hard_palate
700014516	Bacteroidetes	Bacteroidia	Bacteroidales	Porphyromonadaceae	Porphyromonas	576	1	0.06521	Hard_palate
700014516	Bacteroidetes	Bacteroidia	Bacteroidales	Prevotellaceae	Prevotella	506	0.791667	0.0572852	Hard_palate
700014516	Actinobacteria	Actinobacteria	Actinomycetales	Propionibacteriaceae	Propionibacterium	12	0.666667	0.00135854	Hard_palate
700014516	Actinobacteria	Actinobacteria	Actinomycetales	Micrococcaceae	Rothia	144	0.678571	0.0163025	Hard_palate
700014516	Firmicutes	Clostridia	Clostridiales	Lachnospiraceae	Ruminococcus	1	1	0.000113212	Hard_palate
700014516	Firmicutes	Clostridia	Clostridiales	Veillonellaceae	Selenomonas	5	0.857143	0.000566059	Hard_palate
700014516	Proteobacteria	Betaproteobacteria	Neisseriales	Neisseriaceae	Simonsiella	29	0	0.00328314	Hard_palate
700014516	Firmicutes	Bacilli	Lactobacillales	Streptococcaceae	Streptococcus	3286	0.57981	0.372014	Hard_palate
700014516	Synergistetes	Synergistia	Synergistales	Dethiosulfovibrionaceae	TG5	4		0.000452847	Hard_palate
700014516	Bacteroidetes	Bacteroidia	Bacteroidales	Porphyromonadaceae	Tannerella	5	0.5	0.000566059	Hard_palate
700014516	Spirochaetes	Spirochaetes	Spirochaetales	Spirochaetaceae	Treponema	6	0.558824	0.000679271	Hard_palate
700014516	Firmicutes	Clostridia	Clostridiales	Veillonellaceae	Veillonella	513	0.966667	0.0580777	Hard_palate
700014517	Proteobacteria	Gammaproteobacteria	Pasteurellales	Pasteurellaceae	Actinobacillus	24	0.962963	0.00163332	Buccal_mucosa
700014517	Actinobacteria	Actinobacteria	Actinomycetales	Actinomycetaceae	Actinomyces	246	0.796875	0.0167415	Buccal_mucosa
700014517	Proteobacteria	Gammaproteobacteria	Pasteurellales	Pasteurellaceae	Aggregatibacter	22	0.916667	0.00149721	Buccal_mucosa
700014517	Firmicutes	Clostridia	Clostridiales	Veillonellaceae	Anaeroglobus	1		6.8055e-05	Buccal_mucosa
700014517	Actinobacteria	Actinobacteria	Coriobacteriales	Coriobacteriaceae	Atopobium	5	0	0.000340275	Buccal_mucosa
700014517	Tenericutes	Erysipelotrichi	Erysipelotrichales	Erysipelotrichaceae	Bulleidia	3		0.000204165	Buccal_mucosa
700014517	Proteobacteria	Epsilonproteobacteria	Campylobacterales	Campylobacteraceae	Campylobacter	21	0.598181	0.00142915	Buccal_mucosa
700014517	Bacteroidetes	Flavobacteria	Flavobacteriales	Flavobacteriaceae	Capnocytophaga	263	0.910714	0.0178985	Buccal_mucosa
700014517	Proteobacteria	Gammaproteobacteria	Cardiobacteriales	Cardiobacteriaceae	Cardiobacterium	3	1	0.000204165	Buccal_mucosa
700014517	Firmicutes	Clostridia	Clostridiales	Lachnospiraceae	Catonella	28		0.00190554	Buccal_mucosa
700014517	Actinobacteria	Actinobacteria	Actinomycetales	Corynebacteriaceae	Corynebacterium	5	0.592302	0.000340275	Buccal_mucosa
700014517	Firmicutes	Clostridia	Clostridiales	Veillonellaceae	Dialister	2	1	0.00013611	Buccal_mucosa
700014517	Proteobacteria	Betaproteobacteria	Neisseriales	Neisseriaceae	Eikenella	23	0	0.00156526	Buccal_mucosa
700014517	Proteobacteria	Gammaproteobacteria	Enterobacteriales	Enterobacteriaceae	Escherichia	14	0.838224	0.00095277	Buccal_mucosa
700014517	Firmicutes	Clostridia	Clostridiales	ClostridialesFamilyXIII.IncertaeSedis	Eubacterium	5	1	0.000340275	Buccal_mucosa
700014517	Firmicutes	Clostridia	Clostridiales	Peptostreptococcaceae	Filifactor	3	1	0.000204165	Buccal_mucosa
700014517	Fusobacteria	Fusobacteria	Fusobacteriales	Fusobacteriaceae	Fusobacterium	402	0.821528	0.0273581	Buccal_mucosa
700014517	Firmicutes	Bacilli	Gemellales	Gemellaceae	Gemella	1348	0.6	0.0917381	Buccal_mucosa
700014517	Firmicutes	Bacilli	Lactobacillales	Carnobacteriaceae	Granulicatella	208		0.0141554	Buccal_mucosa
700014517	Proteobacteria	Gammaproteobacteria	Pasteurellales	Pasteurellaceae	Haemophilus	2717	0.245521	0.184905	Buccal_mucosa
700014517	Proteobacteria	Betaproteobacteria	Neisseriales	Neisseriaceae	Kingella	12	0.8	0.00081666	Buccal_mucosa
700014517	Firmicutes	Bacilli	Lactobacillales	Lactobacillaceae	Lactobacillus	1	0.624971	6.8055e-05	Buccal_mucosa
700014517	Proteobacteria	Betaproteobacteria	Burkholderiales	Burkholderiaceae	Lautropia	2	1	0.00013611	Buccal_mucosa
700014517	Fusobacteria	Fusobacteria	Fusobacteriales	Fusobacteriaceae	Leptotrichia	181	0.75	0.012318	Buccal_mucosa
700014517	Firmicutes	Clostridia	Clostridiales	ClostridialesFamilyXIII.IncertaeSedis	Mogibacterium	9	0.5	0.000612495	Buccal_mucosa
700014517	Proteobacteria	Gammaproteobacteria	Pseudomonadales	Moraxellaceae	Moraxella	1	0.857143	6.8055e-05	Buccal_mucosa
700014517	Firmicutes	Clostridia	Clostridiales	Lachnospiraceae	Moryella	195		0.0132707	Buccal_mucosa
700014517	Tenericutes	Mollicutes	Mycoplasmatales	Mycoplasmataceae	Mycoplasma	1	0.0128205	6.8055e-05	Buccal_mucosa
700014517	Proteobacteria	Betaproteobacteria	Neisseriales	Neisseriaceae	Neisseria	661	0.882155	0.0449843	Buccal_mucosa
700014517	Firmicutes	Clostridia	Clostridiales	Lachnospiraceae	Oribacterium	82		0.00558051	Buccal_mucosa
700014517	Firmicutes	Clostridia	Clostridiales	Peptococcaceae	Peptococcus	10		0.00068055	Buccal_mucosa
700014517	Firmicutes	Clostridia	Clostridiales	Peptostreptococcaceae	Peptostreptococcus	24		0.00163332	Buccal_mucosa
700014517	Bacteroidetes	Bacteroidia	Bacteroidales	Porphyromonadaceae	Porphyromonas	744	1	0.0506329	Buccal_mucosa
700014517	Bacteroidetes	Bacteroidia	Bacteroidales	Prevotellaceae	Prevotella	639	0.791667	0.0434871	Buccal_mucosa
700014517	Actinobacteria	Actinobacteria	Actinomycetales	Propionibacteriaceae	Propionibacterium	9	0.666667	0.000612495	Buccal_mucosa
700014517	Actinobacteria	Actinobacteria	Actinomycetales	Micrococcaceae	Rothia	203	0.678571	0.0138152	Buccal_mucosa
700014517	Firmicutes	Clostridia	Clostridiales	Veillonellaceae	Selenomonas	2	0.857143	0.00013611	Buccal_mucosa
700014517	Proteobacteria	Betaproteobacteria	Neisseriales	Neisseriaceae	Simonsiella	4	0	0.00027222	Buccal_mucosa
700014517	Firmicutes	Bacilli	Lactobacillales	Streptococcaceae	Streptococcus	5833	0.57981	0.396965	Buccal_mucosa
700014517	Synergistetes	Synergistia	Synergistales	Dethiosulfovibrionaceae	TG5	2		0.00013611	Buccal_mucosa
700014517	Bacteroidetes	Bacteroidia	Bacteroidales	Porphyromonadaceae	Tannerella	17	0.5	0.00115693	Buccal_mucosa
700014517	Spirochaetes	Spirochaetes	Spirochaetales	Spirochaetaceae	Treponema	25	0.558824	0.00170137	Buccal_mucosa
700014517	Firmicutes	Clostridia	Clostridiales	Veillonellaceae	Veillonella	694	0.966667	0.0472302	Buccal_mucosa
700014518	Firmicutes	Bacilli	Lactobacillales	Aerococcaceae	Abiotrophia	1	0	6.95507e-05	Attached_Keratinized_gingiva
700014518	Proteobacteria	Gammaproteobacteria	Pseudomonadales	Moraxellaceae	Acinetobacter	1	0.367588	6.95507e-05	Attached_Keratinized_gingiva
700014518	Proteobacteria	Gammaproteobacteria	Pasteurellales	Pasteurellaceae	Actinobacillus	80	0.962963	0.00556406	Attached_Keratinized_gingiva
700014518	Actinobacteria	Actinobacteria	Actinomycetales	Actinomycetaceae	Actinomyces	26	0.796875	0.00180832	Attached_Keratinized_gingiva
700014518	Bacteroidetes	Bacteroidia	Bacteroidales	Rikenellaceae	Alistipes	1	0.125	6.95507e-05	Attached_Keratinized_gingiva
700014518	Firmicutes	Clostridia	Clostridiales	Veillonellaceae	Anaeroglobus	1		6.95507e-05	Attached_Keratinized_gingiva
700014518	Proteobacteria	Betaproteobacteria	Burkholderiales	Burkholderiaceae	Burkholderia	1	0.120763	6.95507e-05	Attached_Keratinized_gingiva
700014518	Proteobacteria	Epsilonproteobacteria	Campylobacterales	Campylobacteraceae	Campylobacter	9	0.598181	0.000625956	Attached_Keratinized_gingiva
700014518	Bacteroidetes	Flavobacteria	Flavobacteriales	Flavobacteriaceae	Capnocytophaga	19	0.910714	0.00132146	Attached_Keratinized_gingiva
700014518	Firmicutes	Clostridia	Clostridiales	Lachnospiraceae	Catonella	4		0.000278203	Attached_Keratinized_gingiva
700014518	Actinobacteria	Actinobacteria	Actinomycetales	Corynebacteriaceae	Corynebacterium	3	0.592302	0.000208652	Attached_Keratinized_gingiva
700014518	Proteobacteria	Gammaproteobacteria	Enterobacteriales	Enterobacteriaceae	Escherichia	17	0.838224	0.00118236	Attached_Keratinized_gingiva
700014518	Firmicutes	Clostridia	Clostridiales	Ruminococcaceae	Faecalibacterium	1	0.75	6.95507e-05	Attached_Keratinized_gingiva
700014518	Fusobacteria	Fusobacteria	Fusobacteriales	Fusobacteriaceae	Fusobacterium	49	0.821528	0.00340798	Attached_Keratinized_gingiva
700014518	Firmicutes	Bacilli	Gemellales	Gemellaceae	Gemella	34	0.6	0.00236472	Attached_Keratinized_gingiva
700014518	Firmicutes	Bacilli	Lactobacillales	Carnobacteriaceae	Granulicatella	20		0.00139101	Attached_Keratinized_gingiva
700014518	Proteobacteria	Gammaproteobacteria	Pasteurellales	Pasteurellaceae	Haemophilus	4984	0.245521	0.346641	Attached_Keratinized_gingiva
700014518	Proteobacteria	Betaproteobacteria	Neisseriales	Neisseriaceae	Kingella	4	0.8	0.000278203	Attached_Keratinized_gingiva
700014518	Fusobacteria	Fusobacteria	Fusobacteriales	Fusobacteriaceae	Leptotrichia	6	0.75	0.000417304	Attached_Keratinized_gingiva
700014518	Firmicutes	Clostridia	Clostridiales	ClostridialesFamilyXIII.IncertaeSedis	Mogibacterium	1	0.5	6.95507e-05	Attached_Keratinized_gingiva
700014518	Firmicutes	Clostridia	Clostridiales	Lachnospiraceae	Moryella	5		0.000347754	Attached_Keratinized_gingiva
700014518	Proteobacteria	Betaproteobacteria	Neisseriales	Neisseriaceae	Neisseria	140	0.882155	0.0097371	Attached_Keratinized_gingiva
700014518	Firmicutes	Clostridia	Clostridiales	Lachnospiraceae	Oribacterium	5		0.000347754	Attached_Keratinized_gingiva
700014518	Firmicutes	Clostridia	Clostridiales	Peptococcaceae	Peptococcus	2		0.000139101	Attached_Keratinized_gingiva
700014518	Firmicutes	Clostridia	Clostridiales	Peptostreptococcaceae	Peptostreptococcus	2		0.000139101	Attached_Keratinized_gingiva
700014518	Bacteroidetes	Bacteroidia	Bacteroidales	Porphyromonadaceae	Porphyromonas	76	1	0.00528585	Attached_Keratinized_gingiva
700014518	Bacteroidetes	Bacteroidia	Bacteroidales	Prevotellaceae	Prevotella	40	0.791667	0.00278203	Attached_Keratinized_gingiva
700014518	Actinobacteria	Actinobacteria	Actinomycetales	Propionibacteriaceae	Propionibacterium	8	0.666667	0.000556406	Attached_Keratinized_gingiva
700014518	Proteobacteria	Gammaproteobacteria	Pseudomonadales	Pseudomonadaceae	Pseudomonas	6	0.0600604	0.000417304	Attached_Keratinized_gingiva
700014518	Actinobacteria	Actinobacteria	Actinomycetales	Micrococcaceae	Rothia	5	0.678571	0.000347754	Attached_Keratinized_gingiva
700014518	Firmicutes	Bacilli	Lactobacillales	Streptococcaceae	Streptococcus	8731	0.57981	0.607247	Attached_Keratinized_gingiva
700014518	Firmicutes	Clostridia	Clostridiales	Veillonellaceae	Veillonella	96	0.966667	0.00667687	Attached_Keratinized_gingiva
700014519	Proteobacteria	Gammaproteobacteria	Pasteurellales	Pasteurellaceae	Actinobacillus	125	0.962963	0.00747161	Palatine_Tonsils
700014519	Actinobacteria	Actinobacteria	Actinomycetales	Actinomycetaceae	Actinomyces	123	0.796875	0.00735206	Palatine_Tonsils
700014519	Proteobacteria	Gammaproteobacteria	Pasteurellales	Pasteurellaceae	Aggregatibacter	30	0.916667	0.00179319	Palatine_Tonsils
700014519	Tenericutes	Erysipelotrichi	Erysipelotrichales	Erysipelotrichaceae	Bulleidia	1		5.97729e-05	Palatine_Tonsils
700014519	Proteobacteria	Betaproteobacteria	Burkholderiales	Burkholderiaceae	Burkholderia	3	0.120763	0.000179319	Palatine_Tonsils
700014519	Firmicutes	Clostridia	Clostridiales	Lachnospiraceae	Butyrivibrio	3	0.555556	0.000179319	Palatine_Tonsils
700014519	Proteobacteria	Epsilonproteobacteria	Campylobacterales	Campylobacteraceae	Campylobacter	16	0.598181	0.000956366	Palatine_Tonsils
700014519	Bacteroidetes	Flavobacteria	Flavobacteriales	Flavobacteriaceae	Capnocytophaga	100	0.910714	0.00597729	Palatine_Tonsils
700014519	Proteobacteria	Gammaproteobacteria	Cardiobacteriales	Cardiobacteriaceae	Cardiobacterium	3	1	0.000179319	Palatine_Tonsils
700014519	Firmicutes	Clostridia	Clostridiales	Lachnospiraceae	Catonella	8		0.000478183	Palatine_Tonsils
700014519	Actinobacteria	Actinobacteria	Actinomycetales	Corynebacteriaceae	Corynebacterium	3	0.592302	0.000179319	Palatine_Tonsils
700014519	Proteobacteria	Betaproteobacteria	Burkholderiales	Comamonadaceae	Delftia	2	1	0.000119546	Palatine_Tonsils
700014519	Firmicutes	Clostridia	Clostridiales	Veillonellaceae	Dialister	3	1	0.000179319	Palatine_Tonsils
700014519	Proteobacteria	Betaproteobacteria	Neisseriales	Neisseriaceae	Eikenella	5	0	0.000298864	Palatine_Tonsils
700014519	Proteobacteria	Gammaproteobacteria	Enterobacteriales	Enterobacteriaceae	Escherichia	19	0.838224	0.00113568	Palatine_Tonsils
700014519	Firmicutes	Clostridia	Clostridiales	ClostridialesFamilyXIII.IncertaeSedis	Eubacterium	3	1	0.000179319	Palatine_Tonsils
700014519	Firmicutes	Clostridia	Clostridiales	Ruminococcaceae	Faecalibacterium	1	0.75	5.97729e-05	Palatine_Tonsils
700014519	Firmicutes	Clostridia	Clostridiales	Peptostreptococcaceae	Filifactor	4	1	0.000239091	Palatine_Tonsils
700014519	Fusobacteria	Fusobacteria	Fusobacteriales	Fusobacteriaceae	Fusobacterium	245	0.821528	0.0146444	Palatine_Tonsils
700014519	Firmicutes	Bacilli	Gemellales	Gemellaceae	Gemella	2257	0.6	0.134907	Palatine_Tonsils
700014519	Firmicutes	Bacilli	Lactobacillales	Carnobacteriaceae	Granulicatella	77		0.00460251	Palatine_Tonsils
700014519	Proteobacteria	Gammaproteobacteria	Pasteurellales	Pasteurellaceae	Haemophilus	5159	0.245521	0.308368	Palatine_Tonsils
700014519	Proteobacteria	Betaproteobacteria	Neisseriales	Neisseriaceae	Kingella	4	0.8	0.000239091	Palatine_Tonsils
700014519	Firmicutes	Bacilli	Lactobacillales	Lactobacillaceae	Lactobacillus	4	0.624971	0.000239091	Palatine_Tonsils
700014519	Proteobacteria	Betaproteobacteria	Burkholderiales	Burkholderiaceae	Lautropia	2	1	0.000119546	Palatine_Tonsils
700014519	Fusobacteria	Fusobacteria	Fusobacteriales	Fusobacteriaceae	Leptotrichia	100	0.75	0.00597729	Palatine_Tonsils
700014519	Firmicutes	Clostridia	Clostridiales	ClostridialesFamilyXIII.IncertaeSedis	Mogibacterium	1	0.5	5.97729e-05	Palatine_Tonsils
700014519	Firmicutes	Clostridia	Clostridiales	Lachnospiraceae	Moryella	109		0.00651524	Palatine_Tonsils
700014519	Tenericutes	Mollicutes	Mycoplasmatales	Mycoplasmataceae	Mycoplasma	5	0.0128205	0.000298864	Palatine_Tonsils
700014519	Proteobacteria	Betaproteobacteria	Neisseriales	Neisseriaceae	Neisseria	252	0.882155	0.0150628	Palatine_Tonsils
700014519	Firmicutes	Clostridia	Clostridiales	Lachnospiraceae	Oribacterium	33		0.0019725	Palatine_Tonsils
700014519	Firmicutes	Clostridia	Clostridiales	Peptococcaceae	Peptococcus	4		0.000239091	Palatine_Tonsils
700014519	Firmicutes	Clostridia	Clostridiales	Peptostreptococcaceae	Peptostreptococcus	4		0.000239091	Palatine_Tonsils
700014519	Bacteroidetes	Bacteroidia	Bacteroidales	Porphyromonadaceae	Porphyromonas	371	1	0.0221757	Palatine_Tonsils
700014519	Bacteroidetes	Bacteroidia	Bacteroidales	Prevotellaceae	Prevotella	252	0.791667	0.0150628	Palatine_Tonsils
700014519	Actinobacteria	Actinobacteria	Actinomycetales	Propionibacteriaceae	Propionibacterium	13	0.666667	0.000777047	Palatine_Tonsils
700014519	Proteobacteria	Gammaproteobacteria	Pseudomonadales	Pseudomonadaceae	Pseudomonas	2	0.0600604	0.000119546	Palatine_Tonsils
700014519	Actinobacteria	Actinobacteria	Actinomycetales	Micrococcaceae	Rothia	58	0.678571	0.00346683	Palatine_Tonsils
700014519	Firmicutes	Clostridia	Clostridiales	Veillonellaceae	Selenomonas	6	0.857143	0.000358637	Palatine_Tonsils
700014519	Proteobacteria	Betaproteobacteria	Neisseriales	Neisseriaceae	Simonsiella	2	0	0.000119546	Palatine_Tonsils
700014519	Firmicutes	Bacilli	Lactobacillales	Streptococcaceae	Streptococcus	6992	0.57981	0.417932	Palatine_Tonsils
700014519	Synergistetes	Synergistia	Synergistales	Dethiosulfovibrionaceae	TG5	3		0.000179319	Palatine_Tonsils
700014519	Bacteroidetes	Bacteroidia	Bacteroidales	Porphyromonadaceae	Tannerella	8	0.5	0.000478183	Palatine_Tonsils
700014519	Spirochaetes	Spirochaetes	Spirochaetales	Spirochaetaceae	Treponema	30	0.558824	0.00179319	Palatine_Tonsils
700014519	Firmicutes	Clostridia	Clostridiales	Veillonellaceae	Veillonella	285	0.966667	0.0170353	Palatine_Tonsils
700014520	Proteobacteria	Gammaproteobacteria	Pasteurellales	Pasteurellaceae	Actinobacillus	142	0.962963	0.0293207	Throat
700014520	Actinobacteria	Actinobacteria	Actinomycetales	Actinomycetaceae	Actinomyces	54	0.796875	0.0111501	Throat
700014520	Proteobacteria	Gammaproteobacteria	Pasteurellales	Pasteurellaceae	Aggregatibacter	1	0.916667	0.000206484	Throat
700014520	Bacteroidetes	Bacteroidia	Bacteroidales	Bacteroidaceae	Bacteroides	2	0.385022	0.000412967	Throat
700014520	Proteobacteria	Epsilonproteobacteria	Campylobacterales	Campylobacteraceae	Campylobacter	2	0.598181	0.000412967	Throat
700014520	Bacteroidetes	Flavobacteria	Flavobacteriales	Flavobacteriaceae	Capnocytophaga	21	0.910714	0.00433616	Throat
700014520	Proteobacteria	Gammaproteobacteria	Cardiobacteriales	Cardiobacteriaceae	Cardiobacterium	2	1	0.000412967	Throat
700014520	Firmicutes	Clostridia	Clostridiales	Lachnospiraceae	Catonella	7		0.00144539	Throat
700014520	Tenericutes	Erysipelotrichi	Erysipelotrichales	Erysipelotrichaceae	Clostridium	2	0.641845	0.000412967	Throat
700014520	Actinobacteria	Actinobacteria	Actinomycetales	Corynebacteriaceae	Corynebacterium	3	0.592302	0.000619451	Throat
700014520	Proteobacteria	Betaproteobacteria	Burkholderiales	Comamonadaceae	Delftia	1	1	0.000206484	Throat
700014520	Proteobacteria	Betaproteobacteria	Neisseriales	Neisseriaceae	Eikenella	4	0	0.000825934	Throat
700014520	Firmicutes	Clostridia	Clostridiales	ClostridialesFamilyXIII.IncertaeSedis	Eubacterium	3	1	0.000619451	Throat
700014520	Firmicutes	Clostridia	Clostridiales	Peptostreptococcaceae	Filifactor	2	1	0.000412967	Throat
700014520	Fusobacteria	Fusobacteria	Fusobacteriales	Fusobacteriaceae	Fusobacterium	59	0.821528	0.0121825	Throat
700014520	Firmicutes	Bacilli	Gemellales	Gemellaceae	Gemella	383	0.6	0.0790832	Throat
700014520	Firmicutes	Bacilli	Lactobacillales	Carnobacteriaceae	Granulicatella	58		0.011976	Throat
700014520	Proteobacteria	Gammaproteobacteria	Pasteurellales	Pasteurellaceae	Haemophilus	514	0.245521	0.106133	Throat
700014520	Proteobacteria	Epsilonproteobacteria	Campylobacterales	Helicobacteraceae	Helicobacter	1	0.325	0.000206484	Throat
700014520	Proteobacteria	Betaproteobacteria	Neisseriales	Neisseriaceae	Kingella	7	0.8	0.00144539	Throat
700014520	Proteobacteria	Betaproteobacteria	Burkholderiales	Burkholderiaceae	Lautropia	1	1	0.000206484	Throat
700014520	Fusobacteria	Fusobacteria	Fusobacteriales	Fusobacteriaceae	Leptotrichia	15	0.75	0.00309725	Throat
700014520	Firmicutes	Clostridia	Clostridiales	ClostridialesFamilyXIII.IncertaeSedis	Mogibacterium	1	0.5	0.000206484	Throat
700014520	Firmicutes	Clostridia	Clostridiales	Lachnospiraceae	Moryella	40		0.00825934	Throat
700014520	Tenericutes	Mollicutes	Mycoplasmatales	Mycoplasmataceae	Mycoplasma	1	0.0128205	0.000206484	Throat
700014520	Proteobacteria	Betaproteobacteria	Neisseriales	Neisseriaceae	Neisseria	159	0.882155	0.0328309	Throat
700014520	Firmicutes	Clostridia	Clostridiales	Lachnospiraceae	Oribacterium	16		0.00330374	Throat
700014520	Firmicutes	Clostridia	Clostridiales	Peptococcaceae	Peptococcus	1		0.000206484	Throat
700014520	Firmicutes	Clostridia	Clostridiales	Peptostreptococcaceae	Peptostreptococcus	5		0.00103242	Throat
700014520	Bacteroidetes	Bacteroidia	Bacteroidales	Porphyromonadaceae	Porphyromonas	182	1	0.03758	Throat
700014520	Bacteroidetes	Bacteroidia	Bacteroidales	Prevotellaceae	Prevotella	149	0.791667	0.0307661	Throat
700014520	Actinobacteria	Actinobacteria	Actinomycetales	Propionibacteriaceae	Propionibacterium	5	0.666667	0.00103242	Throat
700014520	Proteobacteria	Alphaproteobacteria	Rhodobacterales	Rhodobacteraceae	Rhodobacter	1	0.45	0.000206484	Throat
700014520	Actinobacteria	Actinobacteria	Actinomycetales	Micrococcaceae	Rothia	20	0.678571	0.00412967	Throat
700014520	Firmicutes	Bacilli	Bacillales	Staphylococcaceae	Staphylococcus	1	0.311514	0.000206484	Throat
700014520	Firmicutes	Bacilli	Lactobacillales	Streptococcaceae	Streptococcus	2777	0.57981	0.573405	Throat
700014520	Bacteroidetes	Bacteroidia	Bacteroidales	Porphyromonadaceae	Tannerella	2	0.5	0.000412967	Throat
700014520	Spirochaetes	Spirochaetes	Spirochaetales	Spirochaetaceae	Treponema	4	0.558824	0.000825934	Throat
700014520	Firmicutes	Clostridia	Clostridiales	Veillonellaceae	Veillonella	195	0.966667	0.0402643	Throat
700014521	Actinobacteria	Actinobacteria	Actinomycetales	Actinomycetaceae	Actinomyces	1090	0.796875	0.0662131	Supragingival_plaque
700014521	Proteobacteria	Gammaproteobacteria	Pasteurellales	Pasteurellaceae	Aggregatibacter	377	0.916667	0.0229012	Supragingival_plaque
700014521	Firmicutes	Clostridia	Clostridiales	Veillonellaceae	Anaeroglobus	2		0.000121492	Supragingival_plaque
700014521	Actinobacteria	Actinobacteria	Coriobacteriales	Coriobacteriaceae	Atopobium	3	0	0.000182238	Supragingival_plaque
700014521	Tenericutes	Erysipelotrichi	Erysipelotrichales	Erysipelotrichaceae	Bulleidia	1		6.0746e-05	Supragingival_plaque
700014521	Firmicutes	Clostridia	Clostridiales	Lachnospiraceae	Butyrivibrio	1	0.555556	6.0746e-05	Supragingival_plaque
700014521	Proteobacteria	Epsilonproteobacteria	Campylobacterales	Campylobacteraceae	Campylobacter	304	0.598181	0.0184668	Supragingival_plaque
700014521	Bacteroidetes	Flavobacteria	Flavobacteriales	Flavobacteriaceae	Capnocytophaga	1300	0.910714	0.0789697	Supragingival_plaque
700014521	Proteobacteria	Gammaproteobacteria	Cardiobacteriales	Cardiobacteriaceae	Cardiobacterium	228	1	0.0138501	Supragingival_plaque
700014521	Firmicutes	Clostridia	Clostridiales	Lachnospiraceae	Catonella	43		0.00261208	Supragingival_plaque
700014521	Actinobacteria	Actinobacteria	Actinomycetales	Corynebacteriaceae	Corynebacterium	827	0.592302	0.0502369	Supragingival_plaque
700014521	Proteobacteria	Deltaproteobacteria	Desulfobacterales	Desulfobulbaceae	Desulfobulbus	1	1	6.0746e-05	Supragingival_plaque
700014521	Firmicutes	Clostridia	Clostridiales	Veillonellaceae	Dialister	34	1	0.00206536	Supragingival_plaque
700014521	Proteobacteria	Betaproteobacteria	Neisseriales	Neisseriaceae	Eikenella	63	0	0.003827	Supragingival_plaque
700014521	Firmicutes	Clostridia	Clostridiales	ClostridialesFamilyXIII.IncertaeSedis	Eubacterium	121	1	0.00735026	Supragingival_plaque
700014521	Firmicutes	Clostridia	Clostridiales	Peptostreptococcaceae	Filifactor	10	1	0.00060746	Supragingival_plaque
700014521	Fusobacteria	Fusobacteria	Fusobacteriales	Fusobacteriaceae	Fusobacterium	1714	0.821528	0.104119	Supragingival_plaque
700014521	Firmicutes	Bacilli	Gemellales	Gemellaceae	Gemella	81	0.6	0.00492042	Supragingival_plaque
700014521	Firmicutes	Bacilli	Lactobacillales	Carnobacteriaceae	Granulicatella	61		0.0037055	Supragingival_plaque
700014521	Proteobacteria	Gammaproteobacteria	Pasteurellales	Pasteurellaceae	Haemophilus	1726	0.245521	0.104848	Supragingival_plaque
700014521	Firmicutes	Clostridia	Clostridiales	Lachnospiraceae	Johnsonella	14		0.000850443	Supragingival_plaque
700014521	Proteobacteria	Betaproteobacteria	Neisseriales	Neisseriaceae	Kingella	403	0.8	0.0244806	Supragingival_plaque
700014521	Proteobacteria	Betaproteobacteria	Burkholderiales	Burkholderiaceae	Lautropia	5	1	0.00030373	Supragingival_plaque
700014521	Fusobacteria	Fusobacteria	Fusobacteriales	Fusobacteriaceae	Leptotrichia	1029	0.75	0.0625076	Supragingival_plaque
700014521	Firmicutes	Clostridia	Clostridiales	ClostridialesFamilyXIII.IncertaeSedis	Mogibacterium	4	0.5	0.000242984	Supragingival_plaque
700014521	Firmicutes	Clostridia	Clostridiales	Lachnospiraceae	Moryella	3		0.000182238	Supragingival_plaque
700014521	Proteobacteria	Betaproteobacteria	Neisseriales	Neisseriaceae	Neisseria	253	0.882155	0.0153687	Supragingival_plaque
700014521	Firmicutes	Clostridia	Clostridiales	Lachnospiraceae	Oribacterium	6		0.000364476	Supragingival_plaque
700014521	Firmicutes	Clostridia	Clostridiales	Peptococcaceae	Peptococcus	10		0.00060746	Supragingival_plaque
700014521	Firmicutes	Clostridia	Clostridiales	Peptostreptococcaceae	Peptostreptococcus	18		0.00109343	Supragingival_plaque
700014521	Bacteroidetes	Bacteroidia	Bacteroidales	Porphyromonadaceae	Porphyromonas	203	1	0.0123314	Supragingival_plaque
700014521	Bacteroidetes	Bacteroidia	Bacteroidales	Prevotellaceae	Prevotella	1441	0.791667	0.0875349	Supragingival_plaque
700014521	Actinobacteria	Actinobacteria	Actinomycetales	Propionibacteriaceae	Propionibacterium	150	0.666667	0.00911189	Supragingival_plaque
700014521	Proteobacteria	Gammaproteobacteria	Pseudomonadales	Pseudomonadaceae	Pseudomonas	1	0.0600604	6.0746e-05	Supragingival_plaque
700014521	Firmicutes	Clostridia	Clostridiales	Eubacteriaceae	Pseudoramibacter	1		6.0746e-05	Supragingival_plaque
700014521	Proteobacteria	Betaproteobacteria	Rhodocyclales	Rhodocyclaceae	Rhodocyclus	10		0.00060746	Supragingival_plaque
700014521	Actinobacteria	Actinobacteria	Actinomycetales	Micrococcaceae	Rothia	344	0.678571	0.0208966	Supragingival_plaque
700014521	Firmicutes	Clostridia	Clostridiales	Veillonellaceae	Selenomonas	225	0.857143	0.0136678	Supragingival_plaque
700014521	Firmicutes	Bacilli	Lactobacillales	Streptococcaceae	Streptococcus	3670	0.57981	0.222938	Supragingival_plaque
700014521	Synergistetes	Synergistia	Synergistales	Dethiosulfovibrionaceae	TG5	61		0.0037055	Supragingival_plaque
700014521	Bacteroidetes	Bacteroidia	Bacteroidales	Porphyromonadaceae	Tannerella	93	0.5	0.00564937	Supragingival_plaque
700014521	Spirochaetes	Spirochaetes	Spirochaetales	Spirochaetaceae	Treponema	86	0.558824	0.00522415	Supragingival_plaque
700014521	Firmicutes	Clostridia	Clostridiales	Veillonellaceae	Veillonella	445	0.966667	0.027032	Supragingival_plaque
700014522	Proteobacteria	Gammaproteobacteria	Pasteurellales	Pasteurellaceae	Actinobacillus	2	0.962963	8.99888e-05	Subgingival_plaque
700014522	Actinobacteria	Actinobacteria	Actinomycetales	Actinomycetaceae	Actinomyces	1146	0.796875	0.0515636	Subgingival_plaque
700014522	Proteobacteria	Gammaproteobacteria	Pasteurellales	Pasteurellaceae	Aggregatibacter	370	0.916667	0.0166479	Subgingival_plaque
700014522	Firmicutes	Clostridia	Clostridiales	Veillonellaceae	Anaeroglobus	5		0.000224972	Subgingival_plaque
700014522	Firmicutes	Clostridia	Clostridiales	ClostridialesFamilyXIII.IncertaeSedis	Anaerovorax	2		8.99888e-05	Subgingival_plaque
700014522	Actinobacteria	Actinobacteria	Coriobacteriales	Coriobacteriaceae	Atopobium	1	0	4.49944e-05	Subgingival_plaque
700014522	Tenericutes	Erysipelotrichi	Erysipelotrichales	Erysipelotrichaceae	Bulleidia	1		4.49944e-05	Subgingival_plaque
700014522	Firmicutes	Clostridia	Clostridiales	Lachnospiraceae	Butyrivibrio	26	0.555556	0.00116985	Subgingival_plaque
700014522	Proteobacteria	Epsilonproteobacteria	Campylobacterales	Campylobacteraceae	Campylobacter	404	0.598181	0.0181777	Subgingival_plaque
700014522	Bacteroidetes	Flavobacteria	Flavobacteriales	Flavobacteriaceae	Capnocytophaga	1306	0.910714	0.0587627	Subgingival_plaque
700014522	Proteobacteria	Gammaproteobacteria	Cardiobacteriales	Cardiobacteriaceae	Cardiobacterium	219	1	0.00985377	Subgingival_plaque
700014522	Firmicutes	Clostridia	Clostridiales	Lachnospiraceae	Catonella	87		0.00391451	Subgingival_plaque
700014522	Actinobacteria	Actinobacteria	Actinomycetales	Corynebacteriaceae	Corynebacterium	874	0.592302	0.0393251	Subgingival_plaque
700014522	Proteobacteria	Deltaproteobacteria	Desulfobacterales	Desulfobulbaceae	Desulfobulbus	15	1	0.000674916	Subgingival_plaque
700014522	Firmicutes	Clostridia	Clostridiales	Veillonellaceae	Dialister	82	1	0.00368954	Subgingival_plaque
700014522	Proteobacteria	Betaproteobacteria	Neisseriales	Neisseriaceae	Eikenella	88	0	0.00395951	Subgingival_plaque
700014522	Firmicutes	Clostridia	Clostridiales	ClostridialesFamilyXIII.IncertaeSedis	Eubacterium	151	1	0.00679415	Subgingival_plaque
700014522	Firmicutes	Clostridia	Clostridiales	Peptostreptococcaceae	Filifactor	70	1	0.00314961	Subgingival_plaque
700014522	Fusobacteria	Fusobacteria	Fusobacteriales	Fusobacteriaceae	Fusobacterium	4279	0.821528	0.192531	Subgingival_plaque
700014522	Firmicutes	Bacilli	Gemellales	Gemellaceae	Gemella	113	0.6	0.00508436	Subgingival_plaque
700014522	Firmicutes	Bacilli	Lactobacillales	Carnobacteriaceae	Granulicatella	35		0.0015748	Subgingival_plaque
700014522	Proteobacteria	Gammaproteobacteria	Pasteurellales	Pasteurellaceae	Haemophilus	1288	0.245521	0.0579528	Subgingival_plaque
700014522	Firmicutes	Clostridia	Clostridiales	Lachnospiraceae	Johnsonella	37		0.00166479	Subgingival_plaque
700014522	Proteobacteria	Betaproteobacteria	Neisseriales	Neisseriaceae	Kingella	204	0.8	0.00917885	Subgingival_plaque
700014522	Proteobacteria	Betaproteobacteria	Burkholderiales	Burkholderiaceae	Lautropia	65	1	0.00292463	Subgingival_plaque
700014522	Fusobacteria	Fusobacteria	Fusobacteriales	Fusobacteriaceae	Leptotrichia	703	0.75	0.031631	Subgingival_plaque
700014522	Firmicutes	Clostridia	Clostridiales	ClostridialesFamilyXIII.IncertaeSedis	Mogibacterium	16	0.5	0.00071991	Subgingival_plaque
700014522	Firmicutes	Clostridia	Clostridiales	Lachnospiraceae	Moryella	4		0.000179978	Subgingival_plaque
700014522	Tenericutes	Mollicutes	Mycoplasmatales	Mycoplasmataceae	Mycoplasma	40	0.0128205	0.00179978	Subgingival_plaque
700014522	Proteobacteria	Betaproteobacteria	Neisseriales	Neisseriaceae	Neisseria	283	0.882155	0.0127334	Subgingival_plaque
700014522	Firmicutes	Clostridia	Clostridiales	Lachnospiraceae	Oribacterium	16		0.00071991	Subgingival_plaque
700014522	Firmicutes	Clostridia	Clostridiales	Peptococcaceae	Peptococcus	26		0.00116985	Subgingival_plaque
700014522	Firmicutes	Clostridia	Clostridiales	Peptostreptococcaceae	Peptostreptococcus	30		0.00134983	Subgingival_plaque
700014522	Bacteroidetes	Bacteroidia	Bacteroidales	Porphyromonadaceae	Porphyromonas	1328	1	0.0597525	Subgingival_plaque
700014522	Bacteroidetes	Bacteroidia	Bacteroidales	Prevotellaceae	Prevotella	2322	0.791667	0.104477	Subgingival_plaque
700014522	Actinobacteria	Actinobacteria	Actinomycetales	Propionibacteriaceae	Propionibacterium	113	0.666667	0.00508436	Subgingival_plaque
700014522	Proteobacteria	Gammaproteobacteria	Pseudomonadales	Pseudomonadaceae	Pseudomonas	1	0.0600604	4.49944e-05	Subgingival_plaque
700014522	Firmicutes	Clostridia	Clostridiales	Eubacteriaceae	Pseudoramibacter	2		8.99888e-05	Subgingival_plaque
700014522	Proteobacteria	Betaproteobacteria	Rhodocyclales	Rhodocyclaceae	Rhodocyclus	17		0.000764904	Subgingival_plaque
700014522	Actinobacteria	Actinobacteria	Actinomycetales	Micrococcaceae	Rothia	572	0.678571	0.0257368	Subgingival_plaque
700014522	Chloroflexi	Anaerolineae	Anaerolineales	Anaerolinaceae	SHD-231	5		0.000224972	Subgingival_plaque
700014522	Firmicutes	Clostridia	Clostridiales	Veillonellaceae	Selenomonas	556	0.857143	0.0250169	Subgingival_plaque
700014522	Firmicutes	Bacilli	Lactobacillales	Streptococcaceae	Streptococcus	2924	0.57981	0.131564	Subgingival_plaque
700014522	Synergistetes	Synergistia	Synergistales	Dethiosulfovibrionaceae	TG5	433		0.0194826	Subgingival_plaque
700014522	Bacteroidetes	Bacteroidia	Bacteroidales	Porphyromonadaceae	Tannerella	310	0.5	0.0139483	Subgingival_plaque
700014522	Spirochaetes	Spirochaetes	Spirochaetales	Spirochaetaceae	Treponema	1345	0.558824	0.0605174	Subgingival_plaque
700014522	Firmicutes	Clostridia	Clostridiales	Veillonellaceae	Veillonella	309	0.966667	0.0139033	Subgingival_plaque
700014523	Firmicutes	Clostridia	Clostridiales	ClostridialesFamilyXI.IncertaeSedis	Anaerococcus	91	0.75	0.0124983	Left_Retroauricular_crease
700014523	Bacteroidetes	Bacteroidia	Bacteroidales	Bacteroidaceae	Bacteroides	1	0.385022	0.000137344	Left_Retroauricular_crease
700014523	Firmicutes	Clostridia	Clostridiales	Lachnospiraceae	Blautia	1	0.555556	0.000137344	Left_Retroauricular_crease
700014523	Actinobacteria	Actinobacteria	Actinomycetales	Corynebacteriaceae	Corynebacterium	10	0.592302	0.00137344	Left_Retroauricular_crease
700014523	Proteobacteria	Gammaproteobacteria	Enterobacteriales	Enterobacteriaceae	Escherichia	5	0.838224	0.000686719	Left_Retroauricular_crease
700014523	Firmicutes	Clostridia	Clostridiales	ClostridialesFamilyXI.IncertaeSedis	Finegoldia	3	1	0.000412031	Left_Retroauricular_crease
700014523	Firmicutes	Bacilli	Lactobacillales	Lactobacillaceae	Lactobacillus	1	0.624971	0.000137344	Left_Retroauricular_crease
700014523	Firmicutes	Clostridia	Clostridiales	Ruminococcaceae	Oscillospira	1		0.000137344	Left_Retroauricular_crease
700014523	Firmicutes	Clostridia	Clostridiales	ClostridialesFamilyXI.IncertaeSedis	Peptoniphilus	29	0.666667	0.00398297	Left_Retroauricular_crease
700014523	Actinobacteria	Actinobacteria	Actinomycetales	Propionibacteriaceae	Propionibacterium	6824	0.666667	0.937234	Left_Retroauricular_crease
700014523	Firmicutes	Clostridia	Clostridiales	Lachnospiraceae	Ruminococcus	1	1	0.000137344	Left_Retroauricular_crease
700014523	Firmicutes	Bacilli	Bacillales	Staphylococcaceae	Staphylococcus	312	0.311514	0.0428513	Left_Retroauricular_crease
700014523	Firmicutes	Bacilli	Lactobacillales	Streptococcaceae	Streptococcus	2	0.57981	0.000274688	Left_Retroauricular_crease
700014524	Firmicutes	Clostridia	Clostridiales	ClostridialesFamilyXI.IncertaeSedis	Anaerococcus	7	0.75	0.000633886	Right_Retroauricular_crease
700014524	Proteobacteria	Betaproteobacteria	Burkholderiales	Burkholderiaceae	Burkholderia	4	0.120763	0.00036222	Right_Retroauricular_crease
700014524	Actinobacteria	Actinobacteria	Actinomycetales	Corynebacteriaceae	Corynebacterium	64	0.592302	0.00579553	Right_Retroauricular_crease
700014524	Proteobacteria	Betaproteobacteria	Burkholderiales	Comamonadaceae	Delftia	2	1	0.00018111	Right_Retroauricular_crease
700014524	Proteobacteria	Gammaproteobacteria	Enterobacteriales	Enterobacteriaceae	Escherichia	6	0.838224	0.000543331	Right_Retroauricular_crease
700014524	Firmicutes	Clostridia	Clostridiales	ClostridialesFamilyXI.IncertaeSedis	Finegoldia	6	1	0.000543331	Right_Retroauricular_crease
700014524	Firmicutes	Bacilli	Gemellales	Gemellaceae	Gemella	1	0.6	9.05551e-05	Right_Retroauricular_crease
700014524	Proteobacteria	Betaproteobacteria	Neisseriales	Neisseriaceae	Kingella	1	0.8	9.05551e-05	Right_Retroauricular_crease
700014524	Firmicutes	Bacilli	Lactobacillales	Lactobacillaceae	Lactobacillus	5	0.624971	0.000452776	Right_Retroauricular_crease
700014524	Firmicutes	Clostridia	Clostridiales	ClostridialesFamilyXI.IncertaeSedis	Peptoniphilus	3	0.666667	0.000271665	Right_Retroauricular_crease
700014524	Bacteroidetes	Bacteroidia	Bacteroidales	Prevotellaceae	Prevotella	1	0.791667	9.05551e-05	Right_Retroauricular_crease
700014524	Actinobacteria	Actinobacteria	Actinomycetales	Propionibacteriaceae	Propionibacterium	10063	0.666667	0.911256	Right_Retroauricular_crease
700014524	Proteobacteria	Gammaproteobacteria	Pseudomonadales	Pseudomonadaceae	Pseudomonas	4	0.0600604	0.00036222	Right_Retroauricular_crease
700014524	Firmicutes	Clostridia	Clostridiales	Lachnospiraceae	Ruminococcus	1	1	9.05551e-05	Right_Retroauricular_crease
700014524	Firmicutes	Bacilli	Bacillales	Staphylococcaceae	Staphylococcus	870	0.311514	0.0787829	Right_Retroauricular_crease
700014524	Firmicutes	Bacilli	Lactobacillales	Streptococcaceae	Streptococcus	3	0.57981	0.000271665	Right_Retroauricular_crease
700014524	Proteobacteria	Gammaproteobacteria	Enterobacteriales	Enterobacteriaceae	Trabulsiella	2		0.00018111	Right_Retroauricular_crease
700014526	Proteobacteria	Betaproteobacteria	Burkholderiales	Comamonadaceae	Acidovorax	1	0.44958	0.0144928	Right_Antecubital_fossa
700014526	Actinobacteria	Actinobacteria	Bifidobacteriales	Bifidobacteriaceae	Bifidobacterium	3	0.709707	0.0434783	Right_Antecubital_fossa
700014526	Proteobacteria	Betaproteobacteria	Burkholderiales	Burkholderiaceae	Burkholderia	1	0.120763	0.0144928	Right_Antecubital_fossa
700014526	Proteobacteria	Gammaproteobacteria	Enterobacteriales	Enterobacteriaceae	Escherichia	13	0.838224	0.188406	Right_Antecubital_fossa
700014526	Proteobacteria	Gammaproteobacteria	Pasteurellales	Pasteurellaceae	Haemophilus	1	0.245521	0.0144928	Right_Antecubital_fossa
700014526	Firmicutes	Bacilli	Lactobacillales	Lactobacillaceae	Lactobacillus	1	0.624971	0.0144928	Right_Antecubital_fossa
700014526	Actinobacteria	Actinobacteria	Actinomycetales	Microbacteriaceae	Microbacterium	1	0.0255102	0.0144928	Right_Antecubital_fossa
700014526	Bacteroidetes	Bacteroidia	Bacteroidales	Porphyromonadaceae	Porphyromonas	1	1	0.0144928	Right_Antecubital_fossa
700014526	Actinobacteria	Actinobacteria	Actinomycetales	Propionibacteriaceae	Propionibacterium	36	0.666667	0.521739	Right_Antecubital_fossa
700014526	Proteobacteria	Gammaproteobacteria	Pseudomonadales	Pseudomonadaceae	Pseudomonas	6	0.0600604	0.0869565	Right_Antecubital_fossa
700014526	Firmicutes	Clostridia	Clostridiales	Lachnospiraceae	Ruminococcus	1	1	0.0144928	Right_Antecubital_fossa
700014526	Firmicutes	Bacilli	Lactobacillales	Streptococcaceae	Streptococcus	3	0.57981	0.0434783	Right_Antecubital_fossa
700014526	Firmicutes	Clostridia	Clostridiales	Veillonellaceae	Veillonella	1	0.966667	0.0144928	Right_Antecubital_fossa
700014527	Proteobacteria	Gammaproteobacteria	Pasteurellales	Pasteurellaceae	Actinobacillus	1	0.962963	6.595e-05	Anterior_nares
700014527	Actinobacteria	Actinobacteria	Actinomycetales	Actinomycetaceae	Actinomyces	8	0.796875	0.0005276	Anterior_nares
700014527	Verrucomicrobia	Verrucomicrobiae	Verrucomicrobiales	Verrucomicrobiaceae	Akkermansia	1	0.9	6.595e-05	Anterior_nares
700014527	Bacteroidetes	Bacteroidia	Bacteroidales	Rikenellaceae	Alistipes	1	0.125	6.595e-05	Anterior_nares
700014527	Firmicutes	Clostridia	Clostridiales	ClostridialesFamilyXI.IncertaeSedis	Anaerococcus	1081	0.75	0.071292	Anterior_nares
700014527	Actinobacteria	Actinobacteria	Bifidobacteriales	Bifidobacteriaceae	Bifidobacterium	1	0.709707	6.595e-05	Anterior_nares
700014527	Firmicutes	Clostridia	Clostridiales	Lachnospiraceae	Blautia	2	0.555556	0.0001319	Anterior_nares
700014527	Proteobacteria	Betaproteobacteria	Burkholderiales	Burkholderiaceae	Burkholderia	2	0.120763	0.0001319	Anterior_nares
700014527	Bacteroidetes	Flavobacteria	Flavobacteriales	Flavobacteriaceae	Capnocytophaga	4	0.910714	0.0002638	Anterior_nares
700014527	Firmicutes	Clostridia	Clostridiales	Lachnospiraceae	Catonella	1		6.595e-05	Anterior_nares
700014527	Proteobacteria	Gammaproteobacteria	Enterobacteriales	Enterobacteriaceae	Citrobacter	1	0.461044	6.595e-05	Anterior_nares
700014527	Firmicutes	Clostridia	Clostridiales	Lachnospiraceae	Coprococcus	1	0.5	6.595e-05	Anterior_nares
700014527	Actinobacteria	Actinobacteria	Actinomycetales	Corynebacteriaceae	Corynebacterium	4922	0.592302	0.324606	Anterior_nares
700014527	Proteobacteria	Betaproteobacteria	Burkholderiales	Comamonadaceae	Delftia	3	1	0.00019785	Anterior_nares
700014527	Actinobacteria	Actinobacteria	Actinomycetales	Dermabacteraceae	Dermabacter	1	0	6.595e-05	Anterior_nares
700014527	Firmicutes	Clostridia	Clostridiales	Veillonellaceae	Dialister	125	1	0.00824375	Anterior_nares
700014527	Proteobacteria	Betaproteobacteria	Burkholderiales	Comamonadaceae	Diaphorobacter	1	0.428571	6.595e-05	Anterior_nares
700014527	Proteobacteria	Gammaproteobacteria	Enterobacteriales	Enterobacteriaceae	Escherichia	28	0.838224	0.0018466	Anterior_nares
700014527	Firmicutes	Clostridia	Clostridiales	Ruminococcaceae	Faecalibacterium	1	0.75	6.595e-05	Anterior_nares
700014527	Firmicutes	Clostridia	Clostridiales	ClostridialesFamilyXI.IncertaeSedis	Finegoldia	323	1	0.0213019	Anterior_nares
700014527	Fusobacteria	Fusobacteria	Fusobacteriales	Fusobacteriaceae	Fusobacterium	8	0.821528	0.0005276	Anterior_nares
700014527	Firmicutes	Bacilli	Gemellales	Gemellaceae	Gemella	3	0.6	0.00019785	Anterior_nares
700014527	Firmicutes	Bacilli	Lactobacillales	Carnobacteriaceae	Granulicatella	2		0.0001319	Anterior_nares
700014527	Proteobacteria	Gammaproteobacteria	Pasteurellales	Pasteurellaceae	Haemophilus	6	0.245521	0.0003957	Anterior_nares
700014527	Proteobacteria	Gammaproteobacteria	Enterobacteriales	Enterobacteriaceae	Klebsiella	1	0.193724	6.595e-05	Anterior_nares
700014527	Firmicutes	Bacilli	Lactobacillales	Lactobacillaceae	Lactobacillus	7	0.624971	0.00046165	Anterior_nares
700014527	Fusobacteria	Fusobacteria	Fusobacteriales	Fusobacteriaceae	Leptotrichia	4	0.75	0.0002638	Anterior_nares
700014527	Proteobacteria	Alphaproteobacteria	Rhizobiales	Methylobacteriaceae	Methylobacterium	2	0.25	0.0001319	Anterior_nares
700014527	Proteobacteria	Betaproteobacteria	Neisseriales	Neisseriaceae	Neisseria	2	0.882155	0.0001319	Anterior_nares
700014527	Firmicutes	Clostridia	Clostridiales	Lachnospiraceae	Oribacterium	1		6.595e-05	Anterior_nares
700014527	Proteobacteria	Gammaproteobacteria	Enterobacteriales	Enterobacteriaceae	Pantoea	3	0.0714286	0.00019785	Anterior_nares
700014527	Proteobacteria	Alphaproteobacteria	Rhodobacterales	Rhodobacteraceae	Paracoccus	1	0.25	6.595e-05	Anterior_nares
700014527	Firmicutes	Clostridia	Clostridiales	ClostridialesFamilyXI.IncertaeSedis	Peptoniphilus	965	0.666667	0.0636418	Anterior_nares
700014527	Bacteroidetes	Bacteroidia	Bacteroidales	Prevotellaceae	Prevotella	219	0.791667	0.0144431	Anterior_nares
700014527	Actinobacteria	Actinobacteria	Actinomycetales	Propionibacteriaceae	Propionibacterium	3847	0.666667	0.25371	Anterior_nares
700014527	Proteobacteria	Gammaproteobacteria	Pseudomonadales	Pseudomonadaceae	Pseudomonas	5	0.0600604	0.00032975	Anterior_nares
700014527	Actinobacteria	Actinobacteria	Actinomycetales	Nocardiaceae	Rhodococcus	1	0.0731707	6.595e-05	Anterior_nares
700014527	Actinobacteria	Actinobacteria	Actinomycetales	Micrococcaceae	Rothia	8	0.678571	0.0005276	Anterior_nares
700014527	Firmicutes	Clostridia	Clostridiales	Lachnospiraceae	Ruminococcus	1	1	6.595e-05	Anterior_nares
700014527	Firmicutes	Bacilli	Bacillales	Staphylococcaceae	Staphylococcus	2929	0.311514	0.193168	Anterior_nares
700014527	Firmicutes	Bacilli	Lactobacillales	Streptococcaceae	Streptococcus	79	0.57981	0.00521005	Anterior_nares
700014527	Firmicutes	Clostridia	Clostridiales	Ruminococcaceae	Subdoligranulum	2		0.0001319	Anterior_nares
700014527	Proteobacteria	Gammaproteobacteria	Enterobacteriales	Enterobacteriaceae	Trabulsiella	556		0.0366682	Anterior_nares
700014527	Firmicutes	Clostridia	Clostridiales	Veillonellaceae	Veillonella	3	0.966667	0.00019785	Anterior_nares
700014555	Verrucomicrobia	Verrucomicrobiae	Verrucomicrobiales	Verrucomicrobiaceae	Akkermansia	3	0.9	0.000345066	Stool
700014555	Bacteroidetes	Bacteroidia	Bacteroidales	Rikenellaceae	Alistipes	414	0.125	0.047619	Stool
700014555	Bacteroidetes	Bacteroidia	Bacteroidales	Bacteroidaceae	Bacteroides	3609	0.385022	0.415114	Stool
700014555	Firmicutes	Clostridia	Clostridiales	Lachnospiraceae	Blautia	3	0.555556	0.000345066	Stool
700014555	Tenericutes	Erysipelotrichi	Erysipelotrichales	Erysipelotrichaceae	Catenibacterium	5		0.000575109	Stool
700014555	Tenericutes	Erysipelotrichi	Erysipelotrichales	Erysipelotrichaceae	Clostridium	41	0.641845	0.0047159	Stool
700014555	Firmicutes	Clostridia	Clostridiales	Lachnospiraceae	Coprococcus	32	0.5	0.0036807	Stool
700014555	Firmicutes	Clostridia	Clostridiales	Veillonellaceae	Dialister	4	1	0.000460087	Stool
700014555	Firmicutes	Clostridia	Clostridiales	Lachnospiraceae	Dorea	2		0.000230044	Stool
700014555	Firmicutes	Clostridia	Clostridiales	ClostridialesFamilyXIII.IncertaeSedis	Eubacterium	87	1	0.0100069	Stool
700014555	Firmicutes	Clostridia	Clostridiales	Ruminococcaceae	Faecalibacterium	299	0.75	0.0343915	Stool
700014555	Firmicutes	Bacilli	Lactobacillales	Carnobacteriaceae	Granulicatella	1		0.000115022	Stool
700014555	Firmicutes	Clostridia	Clostridiales	Lachnospiraceae	Lachnospira	109		0.0125374	Stool
700014555	Bacteroidetes	Bacteroidia	Bacteroidales	Porphyromonadaceae	Odoribacter	17	1	0.00195537	Stool
700014555	Firmicutes	Clostridia	Clostridiales	Ruminococcaceae	Oscillospira	346		0.0397976	Stool
700014555	Bacteroidetes	Bacteroidia	Bacteroidales	Porphyromonadaceae	Parabacteroides	2157	0.785714	0.248102	Stool
700014555	Bacteroidetes	Bacteroidia	Bacteroidales	Prevotellaceae	Prevotella	1	0.791667	0.000115022	Stool
700014555	Firmicutes	Clostridia	Clostridiales	Lachnospiraceae	Roseburia	72	1	0.00828157	Stool
700014555	Firmicutes	Clostridia	Clostridiales	Lachnospiraceae	Ruminococcus	1453	1	0.167127	Stool
700014555	Fusobacteria	Fusobacteria	Fusobacteriales	Fusobacteriaceae	Sneathia	1	1	0.000115022	Stool
700014555	Firmicutes	Bacilli	Lactobacillales	Streptococcaceae	Streptococcus	5	0.57981	0.000575109	Stool
700014555	Firmicutes	Clostridia	Clostridiales	Ruminococcaceae	Subdoligranulum	32		0.0036807	Stool
700014555	Firmicutes	Clostridia	Clostridiales	Veillonellaceae	Veillonella	1	0.966667	0.000115022	Stool
700014559	Firmicutes	Bacilli	Lactobacillales	Aerococcaceae	Abiotrophia	2	0	0.00019192	Saliva
700014559	Proteobacteria	Gammaproteobacteria	Pasteurellales	Pasteurellaceae	Actinobacillus	73	0.962963	0.00700509	Saliva
700014559	Actinobacteria	Actinobacteria	Actinomycetales	Actinomycetaceae	Actinomyces	339	0.796875	0.0325305	Saliva
700014559	Proteobacteria	Gammaproteobacteria	Pasteurellales	Pasteurellaceae	Aggregatibacter	69	0.916667	0.00662125	Saliva
700014559	Firmicutes	Clostridia	Clostridiales	Veillonellaceae	Anaeroglobus	4		0.00038384	Saliva
700014559	Actinobacteria	Actinobacteria	Coriobacteriales	Coriobacteriaceae	Atopobium	24	0	0.00230304	Saliva
700014559	Bacteroidetes	Bacteroidia	Bacteroidales	Bacteroidaceae	Bacteroides	10	0.385022	0.000959601	Saliva
700014559	Firmicutes	Clostridia	Clostridiales	Lachnospiraceae	Blautia	1	0.555556	9.59601e-05	Saliva
700014559	Tenericutes	Erysipelotrichi	Erysipelotrichales	Erysipelotrichaceae	Bulleidia	1		9.59601e-05	Saliva
700014559	Proteobacteria	Epsilonproteobacteria	Campylobacterales	Campylobacteraceae	Campylobacter	171	0.598181	0.0164092	Saliva
700014559	Bacteroidetes	Flavobacteria	Flavobacteriales	Flavobacteriaceae	Capnocytophaga	71	0.910714	0.00681317	Saliva
700014559	Proteobacteria	Gammaproteobacteria	Cardiobacteriales	Cardiobacteriaceae	Cardiobacterium	8	1	0.000767681	Saliva
700014559	Firmicutes	Clostridia	Clostridiales	Lachnospiraceae	Catonella	1		9.59601e-05	Saliva
700014559	Tenericutes	Erysipelotrichi	Erysipelotrichales	Erysipelotrichaceae	Clostridium	2	0.641845	0.00019192	Saliva
700014559	Actinobacteria	Actinobacteria	Actinomycetales	Corynebacteriaceae	Corynebacterium	14	0.592302	0.00134344	Saliva
700014559	Firmicutes	Clostridia	Clostridiales	Veillonellaceae	Dialister	13	1	0.00124748	Saliva
700014559	Proteobacteria	Betaproteobacteria	Neisseriales	Neisseriaceae	Eikenella	2	0	0.00019192	Saliva
700014559	Firmicutes	Clostridia	Clostridiales	Ruminococcaceae	Faecalibacterium	2	0.75	0.00019192	Saliva
700014559	Firmicutes	Clostridia	Clostridiales	Peptostreptococcaceae	Filifactor	6	1	0.00057576	Saliva
700014559	Fusobacteria	Fusobacteria	Fusobacteriales	Fusobacteriaceae	Fusobacterium	162	0.821528	0.0155455	Saliva
700014559	Firmicutes	Bacilli	Gemellales	Gemellaceae	Gemella	57	0.6	0.00546972	Saliva
700014559	Firmicutes	Bacilli	Lactobacillales	Carnobacteriaceae	Granulicatella	85		0.00815661	Saliva
700014559	Proteobacteria	Gammaproteobacteria	Pasteurellales	Pasteurellaceae	Haemophilus	1378	0.245521	0.132233	Saliva
700014559	Proteobacteria	Betaproteobacteria	Neisseriales	Neisseriaceae	Kingella	204	0.8	0.0195759	Saliva
700014559	Firmicutes	Bacilli	Lactobacillales	Lactobacillaceae	Lactobacillus	1	0.624971	9.59601e-05	Saliva
700014559	Proteobacteria	Betaproteobacteria	Burkholderiales	Burkholderiaceae	Lautropia	115	1	0.0110354	Saliva
700014559	Fusobacteria	Fusobacteria	Fusobacteriales	Fusobacteriaceae	Leptotrichia	65	0.75	0.00623741	Saliva
700014559	Firmicutes	Clostridia	Clostridiales	Veillonellaceae	Megasphaera	27	0.666667	0.00259092	Saliva
700014559	Firmicutes	Clostridia	Clostridiales	ClostridialesFamilyXIII.IncertaeSedis	Mogibacterium	3	0.5	0.00028788	Saliva
700014559	Firmicutes	Clostridia	Clostridiales	Lachnospiraceae	Moryella	80		0.00767681	Saliva
700014559	Proteobacteria	Betaproteobacteria	Neisseriales	Neisseriaceae	Neisseria	213	0.882155	0.0204395	Saliva
700014559	Firmicutes	Clostridia	Clostridiales	Lachnospiraceae	Oribacterium	336		0.0322426	Saliva
700014559	Firmicutes	Clostridia	Clostridiales	Ruminococcaceae	Oscillospira	3		0.00028788	Saliva
700014559	Bacteroidetes	Bacteroidia	Bacteroidales	Porphyromonadaceae	Parabacteroides	6	0.785714	0.00057576	Saliva
700014559	Firmicutes	Clostridia	Clostridiales	Peptostreptococcaceae	Peptostreptococcus	2		0.00019192	Saliva
700014559	Bacteroidetes	Bacteroidia	Bacteroidales	Porphyromonadaceae	Porphyromonas	277	1	0.0265809	Saliva
700014559	Bacteroidetes	Bacteroidia	Bacteroidales	Prevotellaceae	Prevotella	2117	0.791667	0.203147	Saliva
700014559	Actinobacteria	Actinobacteria	Actinomycetales	Propionibacteriaceae	Propionibacterium	3	0.666667	0.00028788	Saliva
700014559	Actinobacteria	Actinobacteria	Actinomycetales	Micrococcaceae	Rothia	227	0.678571	0.0217829	Saliva
700014559	Firmicutes	Clostridia	Clostridiales	Lachnospiraceae	Ruminococcus	8	1	0.000767681	Saliva
700014559	Firmicutes	Clostridia	Clostridiales	Veillonellaceae	Selenomonas	10	0.857143	0.000959601	Saliva
700014559	Firmicutes	Clostridia	Clostridiales	Lachnospiraceae	Shuttleworthia	1		9.59601e-05	Saliva
700014559	Proteobacteria	Betaproteobacteria	Neisseriales	Neisseriaceae	Simonsiella	4	0	0.00038384	Saliva
700014559	Firmicutes	Bacilli	Bacillales	Staphylococcaceae	Staphylococcus	6	0.311514	0.00057576	Saliva
700014559	Firmicutes	Bacilli	Lactobacillales	Streptococcaceae	Streptococcus	2401	0.57981	0.2304	Saliva
700014559	Firmicutes	Clostridia	Clostridiales	Ruminococcaceae	Subdoligranulum	1		9.59601e-05	Saliva
700014559	Synergistetes	Synergistia	Synergistales	Dethiosulfovibrionaceae	TG5	1		9.59601e-05	Saliva
700014559	Bacteroidetes	Bacteroidia	Bacteroidales	Porphyromonadaceae	Tannerella	1	0.5	9.59601e-05	Saliva
700014559	Spirochaetes	Spirochaetes	Spirochaetales	Spirochaetaceae	Treponema	13	0.558824	0.00124748	Saliva
700014559	Firmicutes	Clostridia	Clostridiales	Veillonellaceae	Veillonella	1801	0.966667	0.172824	Saliva
700014603	Firmicutes	Bacilli	Lactobacillales	Aerococcaceae	Abiotrophia	43	0	0.00288687	Supragingival_plaque
700014603	Proteobacteria	Gammaproteobacteria	Pasteurellales	Pasteurellaceae	Actinobacillus	54	0.962963	0.00362538	Supragingival_plaque
700014603	Actinobacteria	Actinobacteria	Actinomycetales	Actinomycetaceae	Actinomyces	681	0.796875	0.04572	Supragingival_plaque
700014603	Proteobacteria	Gammaproteobacteria	Pasteurellales	Pasteurellaceae	Aggregatibacter	1048	0.916667	0.0703592	Supragingival_plaque
700014603	Firmicutes	Clostridia	Clostridiales	Veillonellaceae	Anaeroglobus	1		6.71366e-05	Supragingival_plaque
700014603	Firmicutes	Clostridia	Clostridiales	ClostridialesFamilyXIII.IncertaeSedis	Anaerovorax	2		0.000134273	Supragingival_plaque
700014603	Actinobacteria	Actinobacteria	Coriobacteriales	Coriobacteriaceae	Atopobium	34	0	0.00228265	Supragingival_plaque
700014603	Tenericutes	Erysipelotrichi	Erysipelotrichales	Erysipelotrichaceae	Bulleidia	4		0.000268546	Supragingival_plaque
700014603	Proteobacteria	Epsilonproteobacteria	Campylobacterales	Campylobacteraceae	Campylobacter	664	0.598181	0.0445787	Supragingival_plaque
700014603	Bacteroidetes	Flavobacteria	Flavobacteriales	Flavobacteriaceae	Capnocytophaga	2028	0.910714	0.136153	Supragingival_plaque
700014603	Proteobacteria	Gammaproteobacteria	Cardiobacteriales	Cardiobacteriaceae	Cardiobacterium	69	1	0.00463243	Supragingival_plaque
700014603	Firmicutes	Clostridia	Clostridiales	Lachnospiraceae	Catonella	31		0.00208124	Supragingival_plaque
700014603	Firmicutes	Clostridia	Clostridiales	Lachnospiraceae	Coprococcus	1	0.5	6.71366e-05	Supragingival_plaque
700014603	Actinobacteria	Actinobacteria	Actinomycetales	Corynebacteriaceae	Corynebacterium	2036	0.592302	0.13669	Supragingival_plaque
700014603	Firmicutes	Clostridia	Clostridiales	Veillonellaceae	Dialister	95	1	0.00637798	Supragingival_plaque
700014603	Proteobacteria	Betaproteobacteria	Neisseriales	Neisseriaceae	Eikenella	13	0	0.000872776	Supragingival_plaque
700014603	Firmicutes	Clostridia	Clostridiales	ClostridialesFamilyXIII.IncertaeSedis	Eubacterium	28	1	0.00187983	Supragingival_plaque
700014603	Firmicutes	Clostridia	Clostridiales	Ruminococcaceae	Faecalibacterium	1	0.75	6.71366e-05	Supragingival_plaque
700014603	Fusobacteria	Fusobacteria	Fusobacteriales	Fusobacteriaceae	Fusobacterium	710	0.821528	0.047667	Supragingival_plaque
700014603	Firmicutes	Bacilli	Gemellales	Gemellaceae	Gemella	99	0.6	0.00664653	Supragingival_plaque
700014603	Firmicutes	Bacilli	Lactobacillales	Carnobacteriaceae	Granulicatella	56		0.00375965	Supragingival_plaque
700014603	Proteobacteria	Gammaproteobacteria	Pasteurellales	Pasteurellaceae	Haemophilus	81	0.245521	0.00543807	Supragingival_plaque
700014603	Proteobacteria	Betaproteobacteria	Neisseriales	Neisseriaceae	Kingella	41	0.8	0.0027526	Supragingival_plaque
700014603	Firmicutes	Bacilli	Lactobacillales	Lactobacillaceae	Lactobacillus	17	0.624971	0.00114132	Supragingival_plaque
700014603	Proteobacteria	Betaproteobacteria	Burkholderiales	Burkholderiaceae	Lautropia	469	1	0.0314871	Supragingival_plaque
700014603	Fusobacteria	Fusobacteria	Fusobacteriales	Fusobacteriaceae	Leptotrichia	1124	0.75	0.0754616	Supragingival_plaque
700014603	Firmicutes	Clostridia	Clostridiales	ClostridialesFamilyXIII.IncertaeSedis	Mogibacterium	8	0.5	0.000537093	Supragingival_plaque
700014603	Firmicutes	Clostridia	Clostridiales	Lachnospiraceae	Moryella	36		0.00241692	Supragingival_plaque
700014603	Proteobacteria	Betaproteobacteria	Neisseriales	Neisseriaceae	Neisseria	1135	0.882155	0.0762001	Supragingival_plaque
700014603	Firmicutes	Clostridia	Clostridiales	Lachnospiraceae	Oribacterium	9		0.00060423	Supragingival_plaque
700014603	Bacteroidetes	Bacteroidia	Bacteroidales	Porphyromonadaceae	Parabacteroides	2	0.785714	0.000134273	Supragingival_plaque
700014603	Firmicutes	Clostridia	Clostridiales	Peptostreptococcaceae	Peptostreptococcus	29		0.00194696	Supragingival_plaque
700014603	Bacteroidetes	Bacteroidia	Bacteroidales	Porphyromonadaceae	Porphyromonas	556	1	0.037328	Supragingival_plaque
700014603	Bacteroidetes	Bacteroidia	Bacteroidales	Prevotellaceae	Prevotella	1038	0.791667	0.0696878	Supragingival_plaque
700014603	Actinobacteria	Actinobacteria	Actinomycetales	Propionibacteriaceae	Propionibacterium	9	0.666667	0.00060423	Supragingival_plaque
700014603	Firmicutes	Clostridia	Clostridiales	Lachnospiraceae	Roseburia	1	1	6.71366e-05	Supragingival_plaque
700014603	Actinobacteria	Actinobacteria	Actinomycetales	Micrococcaceae	Rothia	420	0.678571	0.0281974	Supragingival_plaque
700014603	Firmicutes	Clostridia	Clostridiales	Veillonellaceae	Selenomonas	227	0.857143	0.01524	Supragingival_plaque
700014603	Firmicutes	Clostridia	Clostridiales	Lachnospiraceae	Shuttleworthia	4		0.000268546	Supragingival_plaque
700014603	Firmicutes	Bacilli	Lactobacillales	Streptococcaceae	Streptococcus	1376	0.57981	0.09238	Supragingival_plaque
700014603	Bacteroidetes	Bacteroidia	Bacteroidales	Porphyromonadaceae	Tannerella	162	0.5	0.0108761	Supragingival_plaque
700014603	Spirochaetes	Spirochaetes	Spirochaetales	Spirochaetaceae	Treponema	116	0.558824	0.00778785	Supragingival_plaque
700014603	Firmicutes	Clostridia	Clostridiales	Veillonellaceae	Veillonella	337	0.966667	0.022625	Supragingival_plaque
700014604	Firmicutes	Bacilli	Lactobacillales	Aerococcaceae	Abiotrophia	7	0	0.000494001	Throat
700014604	Proteobacteria	Gammaproteobacteria	Pasteurellales	Pasteurellaceae	Actinobacillus	112	0.962963	0.00790402	Throat
700014604	Actinobacteria	Actinobacteria	Actinomycetales	Actinomycetaceae	Actinomyces	509	0.796875	0.035921	Throat
700014604	Proteobacteria	Gammaproteobacteria	Pasteurellales	Pasteurellaceae	Aggregatibacter	17	0.916667	0.00119972	Throat
700014604	Actinobacteria	Actinobacteria	Coriobacteriales	Coriobacteriaceae	Atopobium	22	0	0.00155258	Throat
700014604	Bacteroidetes	Bacteroidia	Bacteroidales	Bacteroidaceae	Bacteroides	3	0.385022	0.000211715	Throat
700014604	Proteobacteria	Betaproteobacteria	Burkholderiales	Burkholderiaceae	Burkholderia	1	0.120763	7.05716e-05	Throat
700014604	Proteobacteria	Epsilonproteobacteria	Campylobacterales	Campylobacteraceae	Campylobacter	49	0.598181	0.00345801	Throat
700014604	Bacteroidetes	Flavobacteria	Flavobacteriales	Flavobacteriaceae	Capnocytophaga	39	0.910714	0.00275229	Throat
700014604	Firmicutes	Clostridia	Clostridiales	Lachnospiraceae	Catonella	20		0.00141143	Throat
700014604	Actinobacteria	Actinobacteria	Actinomycetales	Corynebacteriaceae	Corynebacterium	97	0.592302	0.00684545	Throat
700014604	Firmicutes	Clostridia	Clostridiales	Veillonellaceae	Dialister	1	1	7.05716e-05	Throat
700014604	Firmicutes	Clostridia	Clostridiales	ClostridialesFamilyXIII.IncertaeSedis	Eubacterium	24	1	0.00169372	Throat
700014604	Fusobacteria	Fusobacteria	Fusobacteriales	Fusobacteriaceae	Fusobacterium	595	0.821528	0.0419901	Throat
700014604	Firmicutes	Bacilli	Gemellales	Gemellaceae	Gemella	370	0.6	0.0261115	Throat
700014604	Firmicutes	Bacilli	Lactobacillales	Carnobacteriaceae	Granulicatella	314		0.0221595	Throat
700014604	Proteobacteria	Gammaproteobacteria	Pasteurellales	Pasteurellaceae	Haemophilus	1832	0.245521	0.129287	Throat
700014604	Proteobacteria	Betaproteobacteria	Burkholderiales	Burkholderiaceae	Lautropia	5	1	0.000352858	Throat
700014604	Fusobacteria	Fusobacteria	Fusobacteriales	Fusobacteriaceae	Leptotrichia	240	0.75	0.0169372	Throat
700014604	Firmicutes	Clostridia	Clostridiales	Veillonellaceae	Megasphaera	3	0.666667	0.000211715	Throat
700014604	Firmicutes	Clostridia	Clostridiales	ClostridialesFamilyXIII.IncertaeSedis	Mogibacterium	21	0.5	0.001482	Throat
700014604	Firmicutes	Clostridia	Clostridiales	Lachnospiraceae	Moryella	171		0.0120677	Throat
700014604	Proteobacteria	Betaproteobacteria	Neisseriales	Neisseriaceae	Neisseria	2749	0.882155	0.194001	Throat
700014604	Firmicutes	Clostridia	Clostridiales	Lachnospiraceae	Oribacterium	101		0.00712773	Throat
700014604	Firmicutes	Clostridia	Clostridiales	Peptostreptococcaceae	Peptostreptococcus	12		0.00084686	Throat
700014604	Bacteroidetes	Bacteroidia	Bacteroidales	Porphyromonadaceae	Porphyromonas	802	1	0.0565984	Throat
700014604	Bacteroidetes	Bacteroidia	Bacteroidales	Prevotellaceae	Prevotella	1049	0.791667	0.0740296	Throat
700014604	Actinobacteria	Actinobacteria	Actinomycetales	Micrococcaceae	Rothia	196	0.678571	0.013832	Throat
700014604	Firmicutes	Clostridia	Clostridiales	Veillonellaceae	Selenomonas	30	0.857143	0.00211715	Throat
700014604	Firmicutes	Bacilli	Lactobacillales	Streptococcaceae	Streptococcus	4296	0.57981	0.303176	Throat
700014604	Bacteroidetes	Bacteroidia	Bacteroidales	Porphyromonadaceae	Tannerella	1	0.5	7.05716e-05	Throat
700014604	Firmicutes	Clostridia	Clostridiales	Veillonellaceae	Veillonella	482	0.966667	0.0340155	Throat
700014605	Firmicutes	Bacilli	Lactobacillales	Aerococcaceae	Abiotrophia	37	0	0.00262151	Palatine_Tonsils
700014605	Proteobacteria	Gammaproteobacteria	Pasteurellales	Pasteurellaceae	Actinobacillus	273	0.962963	0.0193425	Palatine_Tonsils
700014605	Actinobacteria	Actinobacteria	Actinomycetales	Actinomycetaceae	Actinomyces	133	0.796875	0.00942327	Palatine_Tonsils
700014605	Proteobacteria	Gammaproteobacteria	Pasteurellales	Pasteurellaceae	Aggregatibacter	28	0.916667	0.00198385	Palatine_Tonsils
700014605	Actinobacteria	Actinobacteria	Coriobacteriales	Coriobacteriaceae	Atopobium	4	0	0.000283407	Palatine_Tonsils
700014605	Proteobacteria	Epsilonproteobacteria	Campylobacterales	Campylobacteraceae	Campylobacter	36	0.598181	0.00255066	Palatine_Tonsils
700014605	Bacteroidetes	Flavobacteria	Flavobacteriales	Flavobacteriaceae	Capnocytophaga	81	0.910714	0.00573898	Palatine_Tonsils
700014605	Firmicutes	Clostridia	Clostridiales	Lachnospiraceae	Catonella	11		0.000779368	Palatine_Tonsils
700014605	Actinobacteria	Actinobacteria	Actinomycetales	Corynebacteriaceae	Corynebacterium	25	0.592302	0.00177129	Palatine_Tonsils
700014605	Firmicutes	Clostridia	Clostridiales	ClostridialesFamilyXIII.IncertaeSedis	Eubacterium	8	1	0.000566813	Palatine_Tonsils
700014605	Fusobacteria	Fusobacteria	Fusobacteriales	Fusobacteriaceae	Fusobacterium	634	0.821528	0.0449199	Palatine_Tonsils
700014605	Firmicutes	Bacilli	Gemellales	Gemellaceae	Gemella	1091	0.6	0.0772991	Palatine_Tonsils
700014605	Firmicutes	Bacilli	Lactobacillales	Carnobacteriaceae	Granulicatella	135		0.00956497	Palatine_Tonsils
700014605	Proteobacteria	Gammaproteobacteria	Pasteurellales	Pasteurellaceae	Haemophilus	1165	0.245521	0.0825422	Palatine_Tonsils
700014605	Proteobacteria	Betaproteobacteria	Burkholderiales	Burkholderiaceae	Lautropia	113	1	0.00800623	Palatine_Tonsils
700014605	Fusobacteria	Fusobacteria	Fusobacteriales	Fusobacteriaceae	Leptotrichia	231	0.75	0.0163667	Palatine_Tonsils
700014605	Firmicutes	Clostridia	Clostridiales	Veillonellaceae	Megasphaera	1	0.666667	7.08516e-05	Palatine_Tonsils
700014605	Firmicutes	Clostridia	Clostridiales	ClostridialesFamilyXIII.IncertaeSedis	Mogibacterium	4	0.5	0.000283407	Palatine_Tonsils
700014605	Firmicutes	Clostridia	Clostridiales	Lachnospiraceae	Moryella	74		0.00524302	Palatine_Tonsils
700014605	Proteobacteria	Betaproteobacteria	Neisseriales	Neisseriaceae	Neisseria	1845	0.882155	0.130721	Palatine_Tonsils
700014605	Firmicutes	Clostridia	Clostridiales	Lachnospiraceae	Oribacterium	42		0.00297577	Palatine_Tonsils
700014605	Bacteroidetes	Bacteroidia	Bacteroidales	Porphyromonadaceae	Parabacteroides	1	0.785714	7.08516e-05	Palatine_Tonsils
700014605	Firmicutes	Clostridia	Clostridiales	Peptostreptococcaceae	Peptostreptococcus	2		0.000141703	Palatine_Tonsils
700014605	Bacteroidetes	Bacteroidia	Bacteroidales	Porphyromonadaceae	Porphyromonas	501	1	0.0354967	Palatine_Tonsils
700014605	Bacteroidetes	Bacteroidia	Bacteroidales	Prevotellaceae	Prevotella	193	0.791667	0.0136744	Palatine_Tonsils
700014605	Proteobacteria	Gammaproteobacteria	Pseudomonadales	Pseudomonadaceae	Pseudomonas	1	0.0600604	7.08516e-05	Palatine_Tonsils
700014605	Actinobacteria	Actinobacteria	Actinomycetales	Micrococcaceae	Rothia	306	0.678571	0.0216806	Palatine_Tonsils
700014605	Firmicutes	Clostridia	Clostridiales	Veillonellaceae	Selenomonas	2	0.857143	0.000141703	Palatine_Tonsils
700014605	Firmicutes	Bacilli	Lactobacillales	Streptococcaceae	Streptococcus	6876	0.57981	0.487176	Palatine_Tonsils
700014605	Spirochaetes	Spirochaetes	Spirochaetales	Spirochaetaceae	Treponema	1	0.558824	7.08516e-05	Palatine_Tonsils
700014605	Firmicutes	Clostridia	Clostridiales	Veillonellaceae	Veillonella	260	0.966667	0.0184214	Palatine_Tonsils
700014606	Firmicutes	Bacilli	Lactobacillales	Aerococcaceae	Abiotrophia	7	0	0.000703235	Attached_Keratinized_gingiva
700014606	Proteobacteria	Gammaproteobacteria	Pasteurellales	Pasteurellaceae	Actinobacillus	1599	0.962963	0.160639	Attached_Keratinized_gingiva
700014606	Actinobacteria	Actinobacteria	Actinomycetales	Actinomycetaceae	Actinomyces	1	0.796875	0.000100462	Attached_Keratinized_gingiva
700014606	Proteobacteria	Gammaproteobacteria	Pasteurellales	Pasteurellaceae	Aggregatibacter	2	0.916667	0.000200924	Attached_Keratinized_gingiva
700014606	Proteobacteria	Epsilonproteobacteria	Campylobacterales	Campylobacteraceae	Campylobacter	6	0.598181	0.000602773	Attached_Keratinized_gingiva
700014606	Bacteroidetes	Flavobacteria	Flavobacteriales	Flavobacteriaceae	Capnocytophaga	1	0.910714	0.000100462	Attached_Keratinized_gingiva
700014606	Firmicutes	Clostridia	Clostridiales	ClostridialesFamilyXIII.IncertaeSedis	Eubacterium	2	1	0.000200924	Attached_Keratinized_gingiva
700014606	Fusobacteria	Fusobacteria	Fusobacteriales	Fusobacteriaceae	Fusobacterium	850	0.821528	0.0853928	Attached_Keratinized_gingiva
700014606	Firmicutes	Bacilli	Gemellales	Gemellaceae	Gemella	260	0.6	0.0261202	Attached_Keratinized_gingiva
700014606	Firmicutes	Bacilli	Lactobacillales	Carnobacteriaceae	Granulicatella	198		0.0198915	Attached_Keratinized_gingiva
700014606	Proteobacteria	Gammaproteobacteria	Pasteurellales	Pasteurellaceae	Haemophilus	519	0.245521	0.0521398	Attached_Keratinized_gingiva
700014606	Bacteroidetes	Flavobacteria	Flavobacteriales	Flavobacteriaceae	Haloanella	1		0.000100462	Attached_Keratinized_gingiva
700014606	Proteobacteria	Betaproteobacteria	Neisseriales	Neisseriaceae	Kingella	1	0.8	0.000100462	Attached_Keratinized_gingiva
700014606	Proteobacteria	Betaproteobacteria	Burkholderiales	Burkholderiaceae	Lautropia	1	1	0.000100462	Attached_Keratinized_gingiva
700014606	Fusobacteria	Fusobacteria	Fusobacteriales	Fusobacteriaceae	Leptotrichia	7	0.75	0.000703235	Attached_Keratinized_gingiva
700014606	Proteobacteria	Betaproteobacteria	Neisseriales	Neisseriaceae	Neisseria	712	0.882155	0.071529	Attached_Keratinized_gingiva
700014606	Bacteroidetes	Bacteroidia	Bacteroidales	Porphyromonadaceae	Porphyromonas	1980	1	0.198915	Attached_Keratinized_gingiva
700014606	Bacteroidetes	Bacteroidia	Bacteroidales	Prevotellaceae	Prevotella	735	0.791667	0.0738397	Attached_Keratinized_gingiva
700014606	Actinobacteria	Actinobacteria	Actinomycetales	Micrococcaceae	Rothia	4	0.678571	0.000401849	Attached_Keratinized_gingiva
700014606	Firmicutes	Bacilli	Lactobacillales	Streptococcaceae	Streptococcus	2974	0.57981	0.298774	Attached_Keratinized_gingiva
700014606	Firmicutes	Clostridia	Clostridiales	Veillonellaceae	Veillonella	94	0.966667	0.00944344	Attached_Keratinized_gingiva
700014607	Firmicutes	Bacilli	Lactobacillales	Aerococcaceae	Abiotrophia	12	0	0.00106648	Buccal_mucosa
700014607	Proteobacteria	Gammaproteobacteria	Pasteurellales	Pasteurellaceae	Actinobacillus	1225	0.962963	0.10887	Buccal_mucosa
700014607	Actinobacteria	Actinobacteria	Actinomycetales	Actinomycetaceae	Actinomyces	39	0.796875	0.00346605	Buccal_mucosa
700014607	Proteobacteria	Gammaproteobacteria	Pasteurellales	Pasteurellaceae	Aggregatibacter	25	0.916667	0.00222183	Buccal_mucosa
700014607	Actinobacteria	Actinobacteria	Coriobacteriales	Coriobacteriaceae	Atopobium	4	0	0.000355492	Buccal_mucosa
700014607	Proteobacteria	Epsilonproteobacteria	Campylobacterales	Campylobacteraceae	Campylobacter	1	0.598181	8.88731e-05	Buccal_mucosa
700014607	Bacteroidetes	Flavobacteria	Flavobacteriales	Flavobacteriaceae	Capnocytophaga	5	0.910714	0.000444365	Buccal_mucosa
700014607	Firmicutes	Clostridia	Clostridiales	Lachnospiraceae	Catonella	3		0.000266619	Buccal_mucosa
700014607	Actinobacteria	Actinobacteria	Actinomycetales	Corynebacteriaceae	Corynebacterium	12	0.592302	0.00106648	Buccal_mucosa
700014607	Firmicutes	Clostridia	Clostridiales	ClostridialesFamilyXIII.IncertaeSedis	Eubacterium	2	1	0.000177746	Buccal_mucosa
700014607	Fusobacteria	Fusobacteria	Fusobacteriales	Fusobacteriaceae	Fusobacterium	28	0.821528	0.00248845	Buccal_mucosa
700014607	Firmicutes	Bacilli	Gemellales	Gemellaceae	Gemella	1317	0.6	0.117046	Buccal_mucosa
700014607	Firmicutes	Bacilli	Lactobacillales	Carnobacteriaceae	Granulicatella	37		0.0032883	Buccal_mucosa
700014607	Proteobacteria	Gammaproteobacteria	Pasteurellales	Pasteurellaceae	Haemophilus	284	0.245521	0.02524	Buccal_mucosa
700014607	Proteobacteria	Betaproteobacteria	Neisseriales	Neisseriaceae	Kingella	1	0.8	8.88731e-05	Buccal_mucosa
700014607	Proteobacteria	Betaproteobacteria	Burkholderiales	Burkholderiaceae	Lautropia	8	1	0.000710985	Buccal_mucosa
700014607	Fusobacteria	Fusobacteria	Fusobacteriales	Fusobacteriaceae	Leptotrichia	7	0.75	0.000622112	Buccal_mucosa
700014607	Firmicutes	Clostridia	Clostridiales	ClostridialesFamilyXIII.IncertaeSedis	Mogibacterium	1	0.5	8.88731e-05	Buccal_mucosa
700014607	Firmicutes	Clostridia	Clostridiales	Lachnospiraceae	Moryella	1		8.88731e-05	Buccal_mucosa
700014607	Proteobacteria	Betaproteobacteria	Neisseriales	Neisseriaceae	Neisseria	273	0.882155	0.0242624	Buccal_mucosa
700014607	Firmicutes	Clostridia	Clostridiales	Lachnospiraceae	Oribacterium	1		8.88731e-05	Buccal_mucosa
700014607	Bacteroidetes	Bacteroidia	Bacteroidales	Porphyromonadaceae	Porphyromonas	273	1	0.0242624	Buccal_mucosa
700014607	Bacteroidetes	Bacteroidia	Bacteroidales	Prevotellaceae	Prevotella	43	0.791667	0.00382154	Buccal_mucosa
700014607	Actinobacteria	Actinobacteria	Actinomycetales	Propionibacteriaceae	Propionibacterium	1	0.666667	8.88731e-05	Buccal_mucosa
700014607	Actinobacteria	Actinobacteria	Actinomycetales	Micrococcaceae	Rothia	32	0.678571	0.00284394	Buccal_mucosa
700014607	Firmicutes	Clostridia	Clostridiales	Veillonellaceae	Selenomonas	1	0.857143	8.88731e-05	Buccal_mucosa
700014607	Firmicutes	Bacilli	Bacillales	Staphylococcaceae	Staphylococcus	1	0.311514	8.88731e-05	Buccal_mucosa
700014607	Firmicutes	Bacilli	Lactobacillales	Streptococcaceae	Streptococcus	7591	0.57981	0.674636	Buccal_mucosa
700014607	Firmicutes	Clostridia	Clostridiales	Veillonellaceae	Veillonella	24	0.966667	0.00213295	Buccal_mucosa
700014608	Firmicutes	Bacilli	Lactobacillales	Aerococcaceae	Abiotrophia	14	0	0.00121013	Hard_palate
700014608	Proteobacteria	Gammaproteobacteria	Pseudomonadales	Moraxellaceae	Acinetobacter	4	0.367588	0.000345752	Hard_palate
700014608	Proteobacteria	Gammaproteobacteria	Pasteurellales	Pasteurellaceae	Actinobacillus	2231	0.962963	0.192843	Hard_palate
700014608	Actinobacteria	Actinobacteria	Actinomycetales	Actinomycetaceae	Actinomyces	34	0.796875	0.00293889	Hard_palate
700014608	Proteobacteria	Gammaproteobacteria	Pasteurellales	Pasteurellaceae	Aggregatibacter	9	0.916667	0.000777941	Hard_palate
700014608	Bacteroidetes	Bacteroidia	Bacteroidales	Rikenellaceae	Alistipes	5	0.125	0.000432189	Hard_palate
700014608	Actinobacteria	Actinobacteria	Coriobacteriales	Coriobacteriaceae	Atopobium	1	0	8.64379e-05	Hard_palate
700014608	Proteobacteria	Betaproteobacteria	Burkholderiales	Burkholderiaceae	Burkholderia	1	0.120763	8.64379e-05	Hard_palate
700014608	Proteobacteria	Epsilonproteobacteria	Campylobacterales	Campylobacteraceae	Campylobacter	15	0.598181	0.00129657	Hard_palate
700014608	Bacteroidetes	Flavobacteria	Flavobacteriales	Flavobacteriaceae	Capnocytophaga	5	0.910714	0.000432189	Hard_palate
700014608	Firmicutes	Clostridia	Clostridiales	Lachnospiraceae	Catonella	4		0.000345752	Hard_palate
700014608	Actinobacteria	Actinobacteria	Actinomycetales	Corynebacteriaceae	Corynebacterium	13	0.592302	0.00112369	Hard_palate
700014608	Firmicutes	Clostridia	Clostridiales	ClostridialesFamilyXIII.IncertaeSedis	Eubacterium	7	1	0.000605065	Hard_palate
700014608	Firmicutes	Clostridia	Clostridiales	Ruminococcaceae	Faecalibacterium	1	0.75	8.64379e-05	Hard_palate
700014608	Fusobacteria	Fusobacteria	Fusobacteriales	Fusobacteriaceae	Fusobacterium	50	0.821528	0.00432189	Hard_palate
700014608	Firmicutes	Bacilli	Gemellales	Gemellaceae	Gemella	264	0.6	0.0228196	Hard_palate
700014608	Firmicutes	Bacilli	Lactobacillales	Carnobacteriaceae	Granulicatella	182		0.0157317	Hard_palate
700014608	Proteobacteria	Gammaproteobacteria	Pasteurellales	Pasteurellaceae	Haemophilus	393	0.245521	0.0339701	Hard_palate
700014608	Firmicutes	Clostridia	Clostridiales	Lachnospiraceae	Lachnospira	3		0.000259314	Hard_palate
700014608	Proteobacteria	Betaproteobacteria	Burkholderiales	Burkholderiaceae	Lautropia	6	1	0.000518627	Hard_palate
700014608	Fusobacteria	Fusobacteria	Fusobacteriales	Fusobacteriaceae	Leptotrichia	15	0.75	0.00129657	Hard_palate
700014608	Firmicutes	Clostridia	Clostridiales	Veillonellaceae	Megasphaera	2	0.666667	0.000172876	Hard_palate
700014608	Firmicutes	Clostridia	Clostridiales	Lachnospiraceae	Moryella	10		0.000864379	Hard_palate
700014608	Proteobacteria	Betaproteobacteria	Neisseriales	Neisseriaceae	Neisseria	494	0.882155	0.0427003	Hard_palate
700014608	Firmicutes	Clostridia	Clostridiales	Lachnospiraceae	Oribacterium	10		0.000864379	Hard_palate
700014608	Firmicutes	Clostridia	Clostridiales	Peptostreptococcaceae	Peptostreptococcus	1		8.64379e-05	Hard_palate
700014608	Bacteroidetes	Bacteroidia	Bacteroidales	Porphyromonadaceae	Porphyromonas	573	1	0.0495289	Hard_palate
700014608	Bacteroidetes	Bacteroidia	Bacteroidales	Prevotellaceae	Prevotella	149	0.791667	0.0128792	Hard_palate
700014608	Actinobacteria	Actinobacteria	Actinomycetales	Propionibacteriaceae	Propionibacterium	2	0.666667	0.000172876	Hard_palate
700014608	Proteobacteria	Gammaproteobacteria	Pseudomonadales	Pseudomonadaceae	Pseudomonas	1	0.0600604	8.64379e-05	Hard_palate
700014608	Firmicutes	Clostridia	Clostridiales	Lachnospiraceae	Roseburia	3	1	0.000259314	Hard_palate
700014608	Actinobacteria	Actinobacteria	Actinomycetales	Micrococcaceae	Rothia	102	0.678571	0.00881667	Hard_palate
700014608	Firmicutes	Clostridia	Clostridiales	Lachnospiraceae	Ruminococcus	2	1	0.000172876	Hard_palate
700014608	Firmicutes	Clostridia	Clostridiales	Veillonellaceae	Selenomonas	9	0.857143	0.000777941	Hard_palate
700014608	Proteobacteria	Gammaproteobacteria	Alteromonadales	Shewanellaceae	Shewanella	6	0.20562	0.000518627	Hard_palate
700014608	Firmicutes	Bacilli	Lactobacillales	Streptococcaceae	Streptococcus	6840	0.57981	0.591235	Hard_palate
700014608	Firmicutes	Clostridia	Clostridiales	Veillonellaceae	Veillonella	108	0.966667	0.00933529	Hard_palate
700014609	Firmicutes	Bacilli	Lactobacillales	Aerococcaceae	Abiotrophia	3	0	0.000204374	Tongue_dorsum
700014609	Proteobacteria	Gammaproteobacteria	Pseudomonadales	Moraxellaceae	Acinetobacter	1	0.367588	6.81245e-05	Tongue_dorsum
700014609	Proteobacteria	Gammaproteobacteria	Pasteurellales	Pasteurellaceae	Actinobacillus	29	0.962963	0.00197561	Tongue_dorsum
700014609	Actinobacteria	Actinobacteria	Actinomycetales	Actinomycetaceae	Actinomyces	190	0.796875	0.0129437	Tongue_dorsum
700014609	Proteobacteria	Gammaproteobacteria	Pasteurellales	Pasteurellaceae	Aggregatibacter	3	0.916667	0.000204374	Tongue_dorsum
700014609	Actinobacteria	Actinobacteria	Coriobacteriales	Coriobacteriaceae	Atopobium	6	0	0.000408747	Tongue_dorsum
700014609	Tenericutes	Erysipelotrichi	Erysipelotrichales	Erysipelotrichaceae	Bulleidia	1		6.81245e-05	Tongue_dorsum
700014609	Proteobacteria	Epsilonproteobacteria	Campylobacterales	Campylobacteraceae	Campylobacter	25	0.598181	0.00170311	Tongue_dorsum
700014609	Bacteroidetes	Flavobacteria	Flavobacteriales	Flavobacteriaceae	Capnocytophaga	15	0.910714	0.00102187	Tongue_dorsum
700014609	Proteobacteria	Gammaproteobacteria	Cardiobacteriales	Cardiobacteriaceae	Cardiobacterium	1	1	6.81245e-05	Tongue_dorsum
700014609	Firmicutes	Clostridia	Clostridiales	Lachnospiraceae	Catonella	20		0.00136249	Tongue_dorsum
700014609	Actinobacteria	Actinobacteria	Actinomycetales	Corynebacteriaceae	Corynebacterium	229	0.592302	0.0156005	Tongue_dorsum
700014609	Firmicutes	Clostridia	Clostridiales	ClostridialesFamilyXIII.IncertaeSedis	Eubacterium	8	1	0.000544996	Tongue_dorsum
700014609	Fusobacteria	Fusobacteria	Fusobacteriales	Fusobacteriaceae	Fusobacterium	426	0.821528	0.0290211	Tongue_dorsum
700014609	Firmicutes	Bacilli	Gemellales	Gemellaceae	Gemella	432	0.6	0.0294298	Tongue_dorsum
700014609	Firmicutes	Bacilli	Lactobacillales	Carnobacteriaceae	Granulicatella	703		0.0478915	Tongue_dorsum
700014609	Proteobacteria	Gammaproteobacteria	Pasteurellales	Pasteurellaceae	Haemophilus	2449	0.245521	0.166837	Tongue_dorsum
700014609	Proteobacteria	Betaproteobacteria	Burkholderiales	Burkholderiaceae	Lautropia	1	1	6.81245e-05	Tongue_dorsum
700014609	Fusobacteria	Fusobacteria	Fusobacteriales	Fusobacteriaceae	Leptotrichia	41	0.75	0.00279311	Tongue_dorsum
700014609	Firmicutes	Clostridia	Clostridiales	ClostridialesFamilyXIII.IncertaeSedis	Mogibacterium	5	0.5	0.000340623	Tongue_dorsum
700014609	Firmicutes	Clostridia	Clostridiales	Lachnospiraceae	Moryella	12		0.000817494	Tongue_dorsum
700014609	Proteobacteria	Betaproteobacteria	Neisseriales	Neisseriaceae	Neisseria	2473	0.882155	0.168472	Tongue_dorsum
700014609	Firmicutes	Clostridia	Clostridiales	Lachnospiraceae	Oribacterium	66		0.00449622	Tongue_dorsum
700014609	Bacteroidetes	Bacteroidia	Bacteroidales	Porphyromonadaceae	Parabacteroides	1	0.785714	6.81245e-05	Tongue_dorsum
700014609	Firmicutes	Clostridia	Clostridiales	Peptostreptococcaceae	Peptostreptococcus	1		6.81245e-05	Tongue_dorsum
700014609	Bacteroidetes	Bacteroidia	Bacteroidales	Porphyromonadaceae	Porphyromonas	561	1	0.0382179	Tongue_dorsum
700014609	Bacteroidetes	Bacteroidia	Bacteroidales	Prevotellaceae	Prevotella	256	0.791667	0.0174399	Tongue_dorsum
700014609	Actinobacteria	Actinobacteria	Actinomycetales	Micrococcaceae	Rothia	824	0.678571	0.0561346	Tongue_dorsum
700014609	Firmicutes	Clostridia	Clostridiales	Veillonellaceae	Selenomonas	7	0.857143	0.000476872	Tongue_dorsum
700014609	Firmicutes	Bacilli	Lactobacillales	Streptococcaceae	Streptococcus	5467	0.57981	0.372437	Tongue_dorsum
700014609	Bacteroidetes	Bacteroidia	Bacteroidales	Porphyromonadaceae	Tannerella	2	0.5	0.000136249	Tongue_dorsum
700014609	Firmicutes	Clostridia	Clostridiales	Veillonellaceae	Veillonella	421	0.966667	0.0286804	Tongue_dorsum
700014611	Firmicutes	Bacilli	Lactobacillales	Aerococcaceae	Abiotrophia	22	0	0.00145061	Saliva
700014611	Proteobacteria	Gammaproteobacteria	Pasteurellales	Pasteurellaceae	Actinobacillus	457	0.962963	0.0301332	Saliva
700014611	Actinobacteria	Actinobacteria	Actinomycetales	Actinomycetaceae	Actinomyces	61	0.796875	0.00402215	Saliva
700014611	Proteobacteria	Gammaproteobacteria	Pasteurellales	Pasteurellaceae	Aggregatibacter	107	0.916667	0.00705526	Saliva
700014611	Firmicutes	Clostridia	Clostridiales	Veillonellaceae	Anaeroglobus	1		6.5937e-05	Saliva
700014611	Actinobacteria	Actinobacteria	Coriobacteriales	Coriobacteriaceae	Atopobium	40	0	0.00263748	Saliva
700014611	Bacteroidetes	Bacteroidia	Bacteroidales	Bacteroidaceae	Bacteroides	2	0.385022	0.000131874	Saliva
700014611	Proteobacteria	Epsilonproteobacteria	Campylobacterales	Campylobacteraceae	Campylobacter	1810	0.598181	0.119346	Saliva
700014611	Bacteroidetes	Flavobacteria	Flavobacteriales	Flavobacteriaceae	Capnocytophaga	155	0.910714	0.0102202	Saliva
700014611	Proteobacteria	Gammaproteobacteria	Cardiobacteriales	Cardiobacteriaceae	Cardiobacterium	2	1	0.000131874	Saliva
700014611	Firmicutes	Clostridia	Clostridiales	Lachnospiraceae	Catonella	141		0.00929711	Saliva
700014611	Actinobacteria	Actinobacteria	Actinomycetales	Corynebacteriaceae	Corynebacterium	13	0.592302	0.000857181	Saliva
700014611	Firmicutes	Clostridia	Clostridiales	Veillonellaceae	Dialister	4	1	0.000263748	Saliva
700014611	Firmicutes	Clostridia	Clostridiales	ClostridialesFamilyXIII.IncertaeSedis	Eubacterium	17	1	0.00112093	Saliva
700014611	Fusobacteria	Fusobacteria	Fusobacteriales	Fusobacteriaceae	Fusobacterium	662	0.821528	0.0436503	Saliva
700014611	Firmicutes	Bacilli	Gemellales	Gemellaceae	Gemella	30	0.6	0.00197811	Saliva
700014611	Firmicutes	Bacilli	Lactobacillales	Carnobacteriaceae	Granulicatella	55		0.00362653	Saliva
700014611	Proteobacteria	Gammaproteobacteria	Pasteurellales	Pasteurellaceae	Haemophilus	770	0.245521	0.0507715	Saliva
700014611	Firmicutes	Bacilli	Lactobacillales	Lactobacillaceae	Lactobacillus	5	0.624971	0.000329685	Saliva
700014611	Proteobacteria	Betaproteobacteria	Burkholderiales	Burkholderiaceae	Lautropia	165	1	0.0108796	Saliva
700014611	Fusobacteria	Fusobacteria	Fusobacteriales	Fusobacteriaceae	Leptotrichia	248	0.75	0.0163524	Saliva
700014611	Firmicutes	Clostridia	Clostridiales	Veillonellaceae	Megasphaera	37	0.666667	0.00243967	Saliva
700014611	Proteobacteria	Alphaproteobacteria	Rhizobiales	Methylobacteriaceae	Methylobacterium	1	0.25	6.5937e-05	Saliva
700014611	Firmicutes	Clostridia	Clostridiales	ClostridialesFamilyXIII.IncertaeSedis	Mogibacterium	30	0.5	0.00197811	Saliva
700014611	Firmicutes	Clostridia	Clostridiales	Lachnospiraceae	Moryella	57		0.00375841	Saliva
700014611	Tenericutes	Mollicutes	Mycoplasmatales	Mycoplasmataceae	Mycoplasma	4	0.0128205	0.000263748	Saliva
700014611	Proteobacteria	Betaproteobacteria	Neisseriales	Neisseriaceae	Neisseria	2369	0.882155	0.156205	Saliva
700014611	Firmicutes	Clostridia	Clostridiales	Lachnospiraceae	Oribacterium	288		0.0189898	Saliva
700014611	Firmicutes	Clostridia	Clostridiales	Peptostreptococcaceae	Peptostreptococcus	24		0.00158249	Saliva
700014611	Bacteroidetes	Bacteroidia	Bacteroidales	Porphyromonadaceae	Porphyromonas	852	1	0.0561783	Saliva
700014611	Bacteroidetes	Bacteroidia	Bacteroidales	Prevotellaceae	Prevotella	2822	0.791667	0.186074	Saliva
700014611	Actinobacteria	Actinobacteria	Actinomycetales	Micrococcaceae	Rothia	23	0.678571	0.00151655	Saliva
700014611	Firmicutes	Clostridia	Clostridiales	Veillonellaceae	Selenomonas	1405	0.857143	0.0926414	Saliva
700014611	Firmicutes	Clostridia	Clostridiales	Lachnospiraceae	Shuttleworthia	2		0.000131874	Saliva
700014611	Firmicutes	Bacilli	Lactobacillales	Streptococcaceae	Streptococcus	1025	0.57981	0.0675854	Saliva
700014611	Bacteroidetes	Bacteroidia	Bacteroidales	Porphyromonadaceae	Tannerella	6	0.5	0.000395622	Saliva
700014611	Spirochaetes	Spirochaetes	Spirochaetales	Spirochaetaceae	Treponema	2	0.558824	0.000131874	Saliva
700014611	Firmicutes	Clostridia	Clostridiales	Veillonellaceae	Veillonella	1452	0.966667	0.0957405	Saliva
700014612	Firmicutes	Bacilli	Lactobacillales	Aerococcaceae	Abiotrophia	70	0	0.00377827	Subgingival_plaque
700014612	Proteobacteria	Gammaproteobacteria	Pasteurellales	Pasteurellaceae	Actinobacillus	63	0.962963	0.00340044	Subgingival_plaque
700014612	Actinobacteria	Actinobacteria	Actinomycetales	Actinomycetaceae	Actinomyces	802	0.796875	0.0432882	Subgingival_plaque
700014612	Proteobacteria	Gammaproteobacteria	Pasteurellales	Pasteurellaceae	Aggregatibacter	252	0.916667	0.0136018	Subgingival_plaque
700014612	Firmicutes	Clostridia	Clostridiales	Veillonellaceae	Anaeroglobus	3		0.000161926	Subgingival_plaque
700014612	Actinobacteria	Actinobacteria	Coriobacteriales	Coriobacteriaceae	Atopobium	23	0	0.00124143	Subgingival_plaque
700014612	Tenericutes	Erysipelotrichi	Erysipelotrichales	Erysipelotrichaceae	Bulleidia	1		5.39753e-05	Subgingival_plaque
700014612	Proteobacteria	Epsilonproteobacteria	Campylobacterales	Campylobacteraceae	Campylobacter	341	0.598181	0.0184056	Subgingival_plaque
700014612	Bacteroidetes	Flavobacteria	Flavobacteriales	Flavobacteriaceae	Capnocytophaga	2719	0.910714	0.146759	Subgingival_plaque
700014612	Proteobacteria	Gammaproteobacteria	Cardiobacteriales	Cardiobacteriaceae	Cardiobacterium	140	1	0.00755654	Subgingival_plaque
700014612	Firmicutes	Clostridia	Clostridiales	Lachnospiraceae	Catonella	33		0.00178118	Subgingival_plaque
700014612	Actinobacteria	Actinobacteria	Actinomycetales	Corynebacteriaceae	Corynebacterium	2652	0.592302	0.143142	Subgingival_plaque
700014612	Firmicutes	Clostridia	Clostridiales	Veillonellaceae	Dialister	57	1	0.00307659	Subgingival_plaque
700014612	Proteobacteria	Betaproteobacteria	Neisseriales	Neisseriaceae	Eikenella	8	0	0.000431802	Subgingival_plaque
700014612	Firmicutes	Clostridia	Clostridiales	ClostridialesFamilyXIII.IncertaeSedis	Eubacterium	14	1	0.000755654	Subgingival_plaque
700014612	Fusobacteria	Fusobacteria	Fusobacteriales	Fusobacteriaceae	Fusobacterium	721	0.821528	0.0389162	Subgingival_plaque
700014612	Firmicutes	Bacilli	Gemellales	Gemellaceae	Gemella	89	0.6	0.0048038	Subgingival_plaque
700014612	Firmicutes	Bacilli	Lactobacillales	Carnobacteriaceae	Granulicatella	256		0.0138177	Subgingival_plaque
700014612	Proteobacteria	Gammaproteobacteria	Pasteurellales	Pasteurellaceae	Haemophilus	164	0.245521	0.00885195	Subgingival_plaque
700014612	Proteobacteria	Betaproteobacteria	Neisseriales	Neisseriaceae	Kingella	31	0.8	0.00167323	Subgingival_plaque
700014612	Firmicutes	Bacilli	Lactobacillales	Lactobacillaceae	Lactobacillus	4	0.624971	0.000215901	Subgingival_plaque
700014612	Proteobacteria	Betaproteobacteria	Burkholderiales	Burkholderiaceae	Lautropia	423	1	0.0228315	Subgingival_plaque
700014612	Fusobacteria	Fusobacteria	Fusobacteriales	Fusobacteriaceae	Leptotrichia	949	0.75	0.0512225	Subgingival_plaque
700014612	Firmicutes	Clostridia	Clostridiales	ClostridialesFamilyXIII.IncertaeSedis	Mogibacterium	6	0.5	0.000323852	Subgingival_plaque
700014612	Firmicutes	Clostridia	Clostridiales	Lachnospiraceae	Moryella	6		0.000323852	Subgingival_plaque
700014612	Proteobacteria	Betaproteobacteria	Neisseriales	Neisseriaceae	Neisseria	2496	0.882155	0.134722	Subgingival_plaque
700014612	Firmicutes	Clostridia	Clostridiales	Lachnospiraceae	Oribacterium	8		0.000431802	Subgingival_plaque
700014612	Firmicutes	Clostridia	Clostridiales	Peptostreptococcaceae	Peptostreptococcus	12		0.000647703	Subgingival_plaque
700014612	Bacteroidetes	Bacteroidia	Bacteroidales	Porphyromonadaceae	Porphyromonas	1301	1	0.0702218	Subgingival_plaque
700014612	Bacteroidetes	Bacteroidia	Bacteroidales	Prevotellaceae	Prevotella	682	0.791667	0.0368111	Subgingival_plaque
700014612	Actinobacteria	Actinobacteria	Actinomycetales	Propionibacteriaceae	Propionibacterium	12	0.666667	0.000647703	Subgingival_plaque
700014612	Actinobacteria	Actinobacteria	Actinomycetales	Micrococcaceae	Rothia	312	0.678571	0.0168403	Subgingival_plaque
700014612	Firmicutes	Clostridia	Clostridiales	Veillonellaceae	Selenomonas	220	0.857143	0.0118746	Subgingival_plaque
700014612	Firmicutes	Clostridia	Clostridiales	Lachnospiraceae	Shuttleworthia	4		0.000215901	Subgingival_plaque
700014612	Firmicutes	Bacilli	Lactobacillales	Streptococcaceae	Streptococcus	3040	0.57981	0.164085	Subgingival_plaque
700014612	Bacteroidetes	Bacteroidia	Bacteroidales	Porphyromonadaceae	Tannerella	32	0.5	0.00172721	Subgingival_plaque
700014612	Spirochaetes	Spirochaetes	Spirochaetales	Spirochaetaceae	Treponema	77	0.558824	0.0041561	Subgingival_plaque
700014612	Firmicutes	Clostridia	Clostridiales	Veillonellaceae	Veillonella	504	0.966667	0.0272035	Subgingival_plaque
700014718	Bacteroidetes	Bacteroidia	Bacteroidales	Rikenellaceae	Alistipes	657	0.125	0.121374	Stool
700014718	Firmicutes	Clostridia	Clostridiales	Ruminococcaceae	Anaerotruncus	2		0.000369481	Stool
700014718	Bacteroidetes	Bacteroidia	Bacteroidales	Bacteroidaceae	Bacteroides	2327	0.385022	0.429891	Stool
700014718	Firmicutes	Clostridia	Clostridiales	Lachnospiraceae	Blautia	110	0.555556	0.0203214	Stool
700014718	Tenericutes	Erysipelotrichi	Erysipelotrichales	Erysipelotrichaceae	Clostridium	43	0.641845	0.00794384	Stool
700014718	Firmicutes	Clostridia	Clostridiales	Lachnospiraceae	Coprococcus	24	0.5	0.00443377	Stool
700014718	Firmicutes	Clostridia	Clostridiales	Dehalobacteriaceae	Dehalobacterium	1	1	0.00018474	Stool
700014718	Proteobacteria	Gammaproteobacteria	Enterobacteriales	Enterobacteriaceae	Escherichia	1	0.838224	0.00018474	Stool
700014718	Firmicutes	Clostridia	Clostridiales	ClostridialesFamilyXIII.IncertaeSedis	Eubacterium	2	1	0.000369481	Stool
700014718	Firmicutes	Clostridia	Clostridiales	Ruminococcaceae	Faecalibacterium	636	0.75	0.117495	Stool
700014718	Firmicutes	Bacilli	Lactobacillales	Carnobacteriaceae	Granulicatella	1		0.00018474	Stool
700014718	Tenericutes	Erysipelotrichi	Erysipelotrichales	Erysipelotrichaceae	Holdemania	1		0.00018474	Stool
700014718	Firmicutes	Clostridia	Clostridiales	Lachnospiraceae	Lachnospira	23		0.00424903	Stool
700014718	Bacteroidetes	Bacteroidia	Bacteroidales	Porphyromonadaceae	Odoribacter	66	1	0.0121929	Stool
700014718	Firmicutes	Clostridia	Clostridiales	Ruminococcaceae	Oscillospira	401		0.0740809	Stool
700014718	Bacteroidetes	Bacteroidia	Bacteroidales	Porphyromonadaceae	Parabacteroides	247	0.785714	0.0456309	Stool
700014718	Firmicutes	Clostridia	Clostridiales	Veillonellaceae	Phascolarctobacterium	151	0.25	0.0278958	Stool
700014718	Firmicutes	Clostridia	Clostridiales	Lachnospiraceae	Roseburia	110	1	0.0203214	Stool
700014718	Firmicutes	Clostridia	Clostridiales	Lachnospiraceae	Ruminococcus	126	1	0.0232773	Stool
700014718	Firmicutes	Clostridia	Clostridiales	Ruminococcaceae	Subdoligranulum	483		0.0892296	Stool
700014718	Firmicutes	Clostridia	Clostridiales	Veillonellaceae	Veillonella	1	0.966667	0.00018474	Stool
700014731	Actinobacteria	Actinobacteria	Actinomycetales	Actinomycetaceae	Actinomyces	867	0.796875	0.112248	Tongue_dorsum
700014731	Actinobacteria	Actinobacteria	Coriobacteriales	Coriobacteriaceae	Atopobium	26	0	0.00336613	Tongue_dorsum
700014731	Actinobacteria	Actinobacteria	Bifidobacteriales	Bifidobacteriaceae	Bifidobacterium	1	0.709707	0.000129467	Tongue_dorsum
700014731	Proteobacteria	Epsilonproteobacteria	Campylobacterales	Campylobacteraceae	Campylobacter	14	0.598181	0.00181253	Tongue_dorsum
700014731	Bacteroidetes	Flavobacteria	Flavobacteriales	Flavobacteriaceae	Capnocytophaga	1	0.910714	0.000129467	Tongue_dorsum
700014731	Fusobacteria	Fusobacteria	Fusobacteriales	Fusobacteriaceae	Fusobacterium	21	0.821528	0.0027188	Tongue_dorsum
700014731	Firmicutes	Bacilli	Gemellales	Gemellaceae	Gemella	78	0.6	0.0100984	Tongue_dorsum
700014731	Firmicutes	Bacilli	Lactobacillales	Carnobacteriaceae	Granulicatella	291		0.0376748	Tongue_dorsum
700014731	Proteobacteria	Gammaproteobacteria	Pasteurellales	Pasteurellaceae	Haemophilus	180	0.245521	0.023304	Tongue_dorsum
700014731	Proteobacteria	Betaproteobacteria	Neisseriales	Neisseriaceae	Kingella	2	0.8	0.000258933	Tongue_dorsum
700014731	Fusobacteria	Fusobacteria	Fusobacteriales	Fusobacteriaceae	Leptotrichia	20	0.75	0.00258933	Tongue_dorsum
700014731	Firmicutes	Clostridia	Clostridiales	Veillonellaceae	Megasphaera	18	0.666667	0.0023304	Tongue_dorsum
700014731	Firmicutes	Clostridia	Clostridiales	Lachnospiraceae	Moryella	53		0.00686173	Tongue_dorsum
700014731	Proteobacteria	Betaproteobacteria	Neisseriales	Neisseriaceae	Neisseria	15	0.882155	0.001942	Tongue_dorsum
700014731	Firmicutes	Clostridia	Clostridiales	Lachnospiraceae	Oribacterium	70		0.00906266	Tongue_dorsum
700014731	Bacteroidetes	Bacteroidia	Bacteroidales	Porphyromonadaceae	Porphyromonas	14	1	0.00181253	Tongue_dorsum
700014731	Bacteroidetes	Bacteroidia	Bacteroidales	Prevotellaceae	Prevotella	434	0.791667	0.0561885	Tongue_dorsum
700014731	Actinobacteria	Actinobacteria	Actinomycetales	Micrococcaceae	Rothia	665	0.678571	0.0860953	Tongue_dorsum
700014731	Proteobacteria	Betaproteobacteria	Neisseriales	Neisseriaceae	Simonsiella	5	0	0.000647333	Tongue_dorsum
700014731	Firmicutes	Bacilli	Bacillales	Staphylococcaceae	Staphylococcus	1	0.311514	0.000129467	Tongue_dorsum
700014731	Firmicutes	Bacilli	Lactobacillales	Streptococcaceae	Streptococcus	4136	0.57981	0.535474	Tongue_dorsum
700014731	Firmicutes	Clostridia	Clostridiales	Veillonellaceae	Veillonella	812	0.966667	0.105127	Tongue_dorsum
700014734	Firmicutes	Bacilli	Lactobacillales	Aerococcaceae	Abiotrophia	3	0	0.000301477	Hard_palate
700014734	Proteobacteria	Gammaproteobacteria	Pasteurellales	Pasteurellaceae	Actinobacillus	14	0.962963	0.00140689	Hard_palate
700014734	Actinobacteria	Actinobacteria	Actinomycetales	Actinomycetaceae	Actinomyces	1194	0.796875	0.119988	Hard_palate
700014734	Actinobacteria	Actinobacteria	Coriobacteriales	Coriobacteriaceae	Atopobium	41	0	0.00412019	Hard_palate
700014734	Tenericutes	Erysipelotrichi	Erysipelotrichales	Erysipelotrichaceae	Bulleidia	1		0.000100492	Hard_palate
700014734	Proteobacteria	Betaproteobacteria	Burkholderiales	Burkholderiaceae	Burkholderia	1	0.120763	0.000100492	Hard_palate
700014734	Proteobacteria	Epsilonproteobacteria	Campylobacterales	Campylobacteraceae	Campylobacter	23	0.598181	0.00231133	Hard_palate
700014734	Bacteroidetes	Flavobacteria	Flavobacteriales	Flavobacteriaceae	Capnocytophaga	4	0.910714	0.00040197	Hard_palate
700014734	Firmicutes	Clostridia	Clostridiales	Lachnospiraceae	Catonella	1		0.000100492	Hard_palate
700014734	Actinobacteria	Actinobacteria	Actinomycetales	Corynebacteriaceae	Corynebacterium	5	0.592302	0.000502462	Hard_palate
700014734	Proteobacteria	Betaproteobacteria	Burkholderiales	Comamonadaceae	Diaphorobacter	1	0.428571	0.000100492	Hard_palate
700014734	Fusobacteria	Fusobacteria	Fusobacteriales	Fusobacteriaceae	Fusobacterium	15	0.821528	0.00150739	Hard_palate
700014734	Firmicutes	Bacilli	Gemellales	Gemellaceae	Gemella	187	0.6	0.0187921	Hard_palate
700014734	Firmicutes	Bacilli	Lactobacillales	Carnobacteriaceae	Granulicatella	252		0.0253241	Hard_palate
700014734	Proteobacteria	Gammaproteobacteria	Pasteurellales	Pasteurellaceae	Haemophilus	154	0.245521	0.0154758	Hard_palate
700014734	Proteobacteria	Betaproteobacteria	Neisseriales	Neisseriaceae	Kingella	34	0.8	0.00341674	Hard_palate
700014734	Firmicutes	Bacilli	Lactobacillales	Lactobacillaceae	Lactobacillus	4	0.624971	0.00040197	Hard_palate
700014734	Proteobacteria	Betaproteobacteria	Burkholderiales	Burkholderiaceae	Lautropia	4	1	0.00040197	Hard_palate
700014734	Fusobacteria	Fusobacteria	Fusobacteriales	Fusobacteriaceae	Leptotrichia	24	0.75	0.00241182	Hard_palate
700014734	Firmicutes	Clostridia	Clostridiales	Veillonellaceae	Megasphaera	17	0.666667	0.00170837	Hard_palate
700014734	Firmicutes	Clostridia	Clostridiales	ClostridialesFamilyXIII.IncertaeSedis	Mogibacterium	1	0.5	0.000100492	Hard_palate
700014734	Firmicutes	Clostridia	Clostridiales	Lachnospiraceae	Moryella	81		0.00813989	Hard_palate
700014734	Proteobacteria	Betaproteobacteria	Neisseriales	Neisseriaceae	Neisseria	29	0.882155	0.00291428	Hard_palate
700014734	Firmicutes	Clostridia	Clostridiales	Lachnospiraceae	Oribacterium	95		0.00954678	Hard_palate
700014734	Firmicutes	Clostridia	Clostridiales	Peptostreptococcaceae	Peptostreptococcus	2		0.000200985	Hard_palate
700014734	Bacteroidetes	Bacteroidia	Bacteroidales	Porphyromonadaceae	Porphyromonas	71	1	0.00713496	Hard_palate
700014734	Bacteroidetes	Bacteroidia	Bacteroidales	Prevotellaceae	Prevotella	1106	0.791667	0.111145	Hard_palate
700014734	Actinobacteria	Actinobacteria	Actinomycetales	Propionibacteriaceae	Propionibacterium	1	0.666667	0.000100492	Hard_palate
700014734	Proteobacteria	Gammaproteobacteria	Pseudomonadales	Pseudomonadaceae	Pseudomonas	1	0.0600604	0.000100492	Hard_palate
700014734	Actinobacteria	Actinobacteria	Actinomycetales	Micrococcaceae	Rothia	280	0.678571	0.0281379	Hard_palate
700014734	Firmicutes	Clostridia	Clostridiales	Veillonellaceae	Selenomonas	3	0.857143	0.000301477	Hard_palate
700014734	Firmicutes	Bacilli	Bacillales	Staphylococcaceae	Staphylococcus	9	0.311514	0.000904432	Hard_palate
700014734	Firmicutes	Bacilli	Lactobacillales	Streptococcaceae	Streptococcus	5226	0.57981	0.525173	Hard_palate
700014734	Bacteroidetes	Bacteroidia	Bacteroidales	Porphyromonadaceae	Tannerella	1	0.5	0.000100492	Hard_palate
700014734	Spirochaetes	Spirochaetes	Spirochaetales	Spirochaetaceae	Treponema	1	0.558824	0.000100492	Hard_palate
700014734	Firmicutes	Clostridia	Clostridiales	Veillonellaceae	Veillonella	1065	0.966667	0.107024	Hard_palate
700014737	Firmicutes	Bacilli	Lactobacillales	Aerococcaceae	Abiotrophia	1	0	0.000106349	Buccal_mucosa
700014737	Proteobacteria	Gammaproteobacteria	Pasteurellales	Pasteurellaceae	Actinobacillus	49	0.962963	0.0052111	Buccal_mucosa
700014737	Actinobacteria	Actinobacteria	Actinomycetales	Actinomycetaceae	Actinomyces	95	0.796875	0.0101032	Buccal_mucosa
700014737	Proteobacteria	Gammaproteobacteria	Pasteurellales	Pasteurellaceae	Aggregatibacter	6	0.916667	0.000638094	Buccal_mucosa
700014737	Actinobacteria	Actinobacteria	Coriobacteriales	Coriobacteriaceae	Atopobium	1	0	0.000106349	Buccal_mucosa
700014737	Proteobacteria	Epsilonproteobacteria	Campylobacterales	Campylobacteraceae	Campylobacter	3	0.598181	0.000319047	Buccal_mucosa
700014737	Bacteroidetes	Flavobacteria	Flavobacteriales	Flavobacteriaceae	Capnocytophaga	48	0.910714	0.00510475	Buccal_mucosa
700014737	Actinobacteria	Actinobacteria	Actinomycetales	Corynebacteriaceae	Corynebacterium	9	0.592302	0.000957141	Buccal_mucosa
700014737	Fusobacteria	Fusobacteria	Fusobacteriales	Fusobacteriaceae	Fusobacterium	19	0.821528	0.00202063	Buccal_mucosa
700014737	Firmicutes	Bacilli	Gemellales	Gemellaceae	Gemella	327	0.6	0.0347761	Buccal_mucosa
700014737	Firmicutes	Bacilli	Lactobacillales	Carnobacteriaceae	Granulicatella	27		0.00287142	Buccal_mucosa
700014737	Proteobacteria	Gammaproteobacteria	Pasteurellales	Pasteurellaceae	Haemophilus	880	0.245521	0.0935872	Buccal_mucosa
700014737	Proteobacteria	Betaproteobacteria	Neisseriales	Neisseriaceae	Kingella	71	0.8	0.00755078	Buccal_mucosa
700014737	Firmicutes	Bacilli	Lactobacillales	Lactobacillaceae	Lactobacillus	28	0.624971	0.00297777	Buccal_mucosa
700014737	Proteobacteria	Betaproteobacteria	Burkholderiales	Burkholderiaceae	Lautropia	17	1	0.00180793	Buccal_mucosa
700014737	Fusobacteria	Fusobacteria	Fusobacteriales	Fusobacteriaceae	Leptotrichia	108	0.75	0.0114857	Buccal_mucosa
700014737	Firmicutes	Clostridia	Clostridiales	Lachnospiraceae	Moryella	8		0.000850792	Buccal_mucosa
700014737	Proteobacteria	Betaproteobacteria	Neisseriales	Neisseriaceae	Neisseria	53	0.882155	0.0056365	Buccal_mucosa
700014737	Firmicutes	Clostridia	Clostridiales	Lachnospiraceae	Oribacterium	3		0.000319047	Buccal_mucosa
700014737	Bacteroidetes	Bacteroidia	Bacteroidales	Porphyromonadaceae	Porphyromonas	62	1	0.00659364	Buccal_mucosa
700014737	Bacteroidetes	Bacteroidia	Bacteroidales	Prevotellaceae	Prevotella	39	0.791667	0.00414761	Buccal_mucosa
700014737	Actinobacteria	Actinobacteria	Actinomycetales	Propionibacteriaceae	Propionibacterium	2	0.666667	0.000212698	Buccal_mucosa
700014737	Actinobacteria	Actinobacteria	Actinomycetales	Micrococcaceae	Rothia	18	0.678571	0.00191428	Buccal_mucosa
700014737	Firmicutes	Clostridia	Clostridiales	Veillonellaceae	Selenomonas	1	0.857143	0.000106349	Buccal_mucosa
700014737	Proteobacteria	Alphaproteobacteria	Sphingomonadales	Sphingomonadaceae	Sphingobium	1	0.24	0.000106349	Buccal_mucosa
700014737	Firmicutes	Bacilli	Lactobacillales	Streptococcaceae	Streptococcus	7470	0.57981	0.794427	Buccal_mucosa
700014737	Bacteroidetes	Bacteroidia	Bacteroidales	Porphyromonadaceae	Tannerella	1	0.5	0.000106349	Buccal_mucosa
700014737	Firmicutes	Clostridia	Clostridiales	Veillonellaceae	Veillonella	56	0.966667	0.00595555	Buccal_mucosa
700014740	Firmicutes	Bacilli	Lactobacillales	Aerococcaceae	Abiotrophia	3	0	0.000271444	Attached_Keratinized_gingiva
700014740	Proteobacteria	Gammaproteobacteria	Pasteurellales	Pasteurellaceae	Actinobacillus	3	0.962963	0.000271444	Attached_Keratinized_gingiva
700014740	Actinobacteria	Actinobacteria	Coriobacteriales	Coriobacteriaceae	Atopobium	1	0	9.04814e-05	Attached_Keratinized_gingiva
700014740	Proteobacteria	Epsilonproteobacteria	Campylobacterales	Campylobacteraceae	Campylobacter	1	0.598181	9.04814e-05	Attached_Keratinized_gingiva
700014740	Bacteroidetes	Flavobacteria	Flavobacteriales	Flavobacteriaceae	Capnocytophaga	85	0.910714	0.00769092	Attached_Keratinized_gingiva
700014740	Fusobacteria	Fusobacteria	Fusobacteriales	Fusobacteriaceae	Fusobacterium	43	0.821528	0.0038907	Attached_Keratinized_gingiva
700014740	Firmicutes	Bacilli	Gemellales	Gemellaceae	Gemella	184	0.6	0.0166486	Attached_Keratinized_gingiva
700014740	Firmicutes	Bacilli	Lactobacillales	Carnobacteriaceae	Granulicatella	217		0.0196345	Attached_Keratinized_gingiva
700014740	Proteobacteria	Gammaproteobacteria	Pasteurellales	Pasteurellaceae	Haemophilus	2467	0.245521	0.223218	Attached_Keratinized_gingiva
700014740	Proteobacteria	Betaproteobacteria	Burkholderiales	Burkholderiaceae	Lautropia	2	1	0.000180963	Attached_Keratinized_gingiva
700014740	Fusobacteria	Fusobacteria	Fusobacteriales	Fusobacteriaceae	Leptotrichia	67	0.75	0.00606225	Attached_Keratinized_gingiva
700014740	Proteobacteria	Betaproteobacteria	Neisseriales	Neisseriaceae	Neisseria	1	0.882155	9.04814e-05	Attached_Keratinized_gingiva
700014740	Bacteroidetes	Bacteroidia	Bacteroidales	Porphyromonadaceae	Porphyromonas	581	1	0.0525697	Attached_Keratinized_gingiva
700014740	Bacteroidetes	Bacteroidia	Bacteroidales	Prevotellaceae	Prevotella	3035	0.791667	0.274611	Attached_Keratinized_gingiva
700014740	Actinobacteria	Actinobacteria	Actinomycetales	Micrococcaceae	Rothia	1	0.678571	9.04814e-05	Attached_Keratinized_gingiva
700014740	Proteobacteria	Betaproteobacteria	Neisseriales	Neisseriaceae	Simonsiella	25	0	0.00226203	Attached_Keratinized_gingiva
700014740	Firmicutes	Bacilli	Lactobacillales	Streptococcaceae	Streptococcus	3454	0.57981	0.312523	Attached_Keratinized_gingiva
700014740	Firmicutes	Clostridia	Clostridiales	Veillonellaceae	Veillonella	882	0.966667	0.0798046	Attached_Keratinized_gingiva
700014743	Proteobacteria	Gammaproteobacteria	Pasteurellales	Pasteurellaceae	Actinobacillus	10	0.962963	0.000923361	Palatine_Tonsils
700014743	Actinobacteria	Actinobacteria	Actinomycetales	Actinomycetaceae	Actinomyces	149	0.796875	0.0137581	Palatine_Tonsils
700014743	Proteobacteria	Gammaproteobacteria	Pasteurellales	Pasteurellaceae	Aggregatibacter	1	0.916667	9.23361e-05	Palatine_Tonsils
700014743	Firmicutes	Clostridia	Clostridiales	Veillonellaceae	Anaeroglobus	12		0.00110803	Palatine_Tonsils
700014743	Actinobacteria	Actinobacteria	Coriobacteriales	Coriobacteriaceae	Atopobium	282	0	0.0260388	Palatine_Tonsils
700014743	Tenericutes	Erysipelotrichi	Erysipelotrichales	Erysipelotrichaceae	Bulleidia	9		0.000831025	Palatine_Tonsils
700014743	Proteobacteria	Epsilonproteobacteria	Campylobacterales	Campylobacteraceae	Campylobacter	151	0.598181	0.0139428	Palatine_Tonsils
700014743	Bacteroidetes	Flavobacteria	Flavobacteriales	Flavobacteriaceae	Capnocytophaga	13	0.910714	0.00120037	Palatine_Tonsils
700014743	Firmicutes	Clostridia	Clostridiales	Lachnospiraceae	Catonella	1		9.23361e-05	Palatine_Tonsils
700014743	Tenericutes	Erysipelotrichi	Erysipelotrichales	Erysipelotrichaceae	Clostridium	4	0.641845	0.000369344	Palatine_Tonsils
700014743	Firmicutes	Clostridia	Clostridiales	Veillonellaceae	Dialister	302	1	0.0278855	Palatine_Tonsils
700014743	Proteobacteria	Betaproteobacteria	Neisseriales	Neisseriaceae	Eikenella	2	0	0.000184672	Palatine_Tonsils
700014743	Firmicutes	Clostridia	Clostridiales	ClostridialesFamilyXIII.IncertaeSedis	Eubacterium	5	1	0.000461681	Palatine_Tonsils
700014743	Firmicutes	Clostridia	Clostridiales	Peptostreptococcaceae	Filifactor	19	1	0.00175439	Palatine_Tonsils
700014743	Fusobacteria	Fusobacteria	Fusobacteriales	Fusobacteriaceae	Fusobacterium	1409	0.821528	0.130102	Palatine_Tonsils
700014743	Actinobacteria	Actinobacteria	Bifidobacteriales	Bifidobacteriaceae	Gardnerella	1	0.555556	9.23361e-05	Palatine_Tonsils
700014743	Firmicutes	Bacilli	Gemellales	Gemellaceae	Gemella	90	0.6	0.00831025	Palatine_Tonsils
700014743	Firmicutes	Bacilli	Lactobacillales	Carnobacteriaceae	Granulicatella	232		0.021422	Palatine_Tonsils
700014743	Proteobacteria	Gammaproteobacteria	Pasteurellales	Pasteurellaceae	Haemophilus	725	0.245521	0.0669437	Palatine_Tonsils
700014743	Proteobacteria	Betaproteobacteria	Neisseriales	Neisseriaceae	Kingella	7	0.8	0.000646353	Palatine_Tonsils
700014743	Firmicutes	Bacilli	Lactobacillales	Lactobacillaceae	Lactobacillus	2	0.624971	0.000184672	Palatine_Tonsils
700014743	Proteobacteria	Betaproteobacteria	Burkholderiales	Burkholderiaceae	Lautropia	4	1	0.000369344	Palatine_Tonsils
700014743	Fusobacteria	Fusobacteria	Fusobacteriales	Fusobacteriaceae	Leptotrichia	138	0.75	0.0127424	Palatine_Tonsils
700014743	Firmicutes	Clostridia	Clostridiales	Veillonellaceae	Megasphaera	10	0.666667	0.000923361	Palatine_Tonsils
700014743	Firmicutes	Clostridia	Clostridiales	ClostridialesFamilyXIII.IncertaeSedis	Mogibacterium	62	0.5	0.00572484	Palatine_Tonsils
700014743	Firmicutes	Clostridia	Clostridiales	Lachnospiraceae	Moryella	362		0.0334257	Palatine_Tonsils
700014743	Tenericutes	Mollicutes	Mycoplasmatales	Mycoplasmataceae	Mycoplasma	1	0.0128205	9.23361e-05	Palatine_Tonsils
700014743	Proteobacteria	Betaproteobacteria	Neisseriales	Neisseriaceae	Neisseria	248	0.882155	0.0228994	Palatine_Tonsils
700014743	Firmicutes	Clostridia	Clostridiales	Lachnospiraceae	Oribacterium	178		0.0164358	Palatine_Tonsils
700014743	Bacteroidetes	Bacteroidia	Bacteroidales	Porphyromonadaceae	Parabacteroides	1	0.785714	9.23361e-05	Palatine_Tonsils
700014743	Firmicutes	Clostridia	Clostridiales	Peptococcaceae	Peptococcus	9		0.000831025	Palatine_Tonsils
700014743	Firmicutes	Clostridia	Clostridiales	ClostridialesFamilyXI.IncertaeSedis	Peptoniphilus	2	0.666667	0.000184672	Palatine_Tonsils
700014743	Firmicutes	Clostridia	Clostridiales	Peptostreptococcaceae	Peptostreptococcus	135		0.0124654	Palatine_Tonsils
700014743	Bacteroidetes	Bacteroidia	Bacteroidales	Porphyromonadaceae	Porphyromonas	68	1	0.00627886	Palatine_Tonsils
700014743	Bacteroidetes	Bacteroidia	Bacteroidales	Prevotellaceae	Prevotella	2655	0.791667	0.245152	Palatine_Tonsils
700014743	Actinobacteria	Actinobacteria	Actinomycetales	Propionibacteriaceae	Propionibacterium	2	0.666667	0.000184672	Palatine_Tonsils
700014743	Firmicutes	Clostridia	Clostridiales	Lachnospiraceae	Roseburia	1	1	9.23361e-05	Palatine_Tonsils
700014743	Actinobacteria	Actinobacteria	Actinomycetales	Micrococcaceae	Rothia	38	0.678571	0.00350877	Palatine_Tonsils
700014743	Firmicutes	Clostridia	Clostridiales	Veillonellaceae	Selenomonas	7	0.857143	0.000646353	Palatine_Tonsils
700014743	Tenericutes	Erysipelotrichi	Erysipelotrichales	Erysipelotrichaceae	Sharpea	7		0.000646353	Palatine_Tonsils
700014743	Firmicutes	Clostridia	Clostridiales	Lachnospiraceae	Shuttleworthia	10		0.000923361	Palatine_Tonsils
700014743	Actinobacteria	Actinobacteria	Coriobacteriales	Coriobacteriaceae	Slackia	3	0	0.000277008	Palatine_Tonsils
700014743	Firmicutes	Bacilli	Lactobacillales	Streptococcaceae	Streptococcus	2773	0.57981	0.256048	Palatine_Tonsils
700014743	Bacteroidetes	Bacteroidia	Bacteroidales	Porphyromonadaceae	Tannerella	3	0.5	0.000277008	Palatine_Tonsils
700014743	Spirochaetes	Spirochaetes	Spirochaetales	Spirochaetaceae	Treponema	32	0.558824	0.00295476	Palatine_Tonsils
700014743	Firmicutes	Clostridia	Clostridiales	Veillonellaceae	Veillonella	655	0.966667	0.0604801	Palatine_Tonsils
700014746	Firmicutes	Bacilli	Lactobacillales	Aerococcaceae	Abiotrophia	3	0	0.000376932	Throat
700014746	Proteobacteria	Gammaproteobacteria	Pasteurellales	Pasteurellaceae	Actinobacillus	19	0.962963	0.00238723	Throat
700014746	Actinobacteria	Actinobacteria	Actinomycetales	Actinomycetaceae	Actinomyces	450	0.796875	0.0565398	Throat
700014746	Proteobacteria	Gammaproteobacteria	Pasteurellales	Pasteurellaceae	Aggregatibacter	1	0.916667	0.000125644	Throat
700014746	Proteobacteria	Alphaproteobacteria	Rhizobiales	Rhizobiaceae	Agrobacterium	1	0	0.000125644	Throat
700014746	Firmicutes	Clostridia	Clostridiales	Veillonellaceae	Anaeroglobus	2		0.000251288	Throat
700014746	Actinobacteria	Actinobacteria	Coriobacteriales	Coriobacteriaceae	Atopobium	33	0	0.00414625	Throat
700014746	Proteobacteria	Betaproteobacteria	Burkholderiales	Burkholderiaceae	Burkholderia	1	0.120763	0.000125644	Throat
700014746	Proteobacteria	Epsilonproteobacteria	Campylobacterales	Campylobacteraceae	Campylobacter	64	0.598181	0.00804121	Throat
700014746	Bacteroidetes	Flavobacteria	Flavobacteriales	Flavobacteriaceae	Capnocytophaga	18	0.910714	0.00226159	Throat
700014746	Firmicutes	Clostridia	Clostridiales	Lachnospiraceae	Catonella	4		0.000502576	Throat
700014746	Firmicutes	Clostridia	Clostridiales	Veillonellaceae	Dialister	12	1	0.00150773	Throat
700014746	Firmicutes	Clostridia	Clostridiales	ClostridialesFamilyXIII.IncertaeSedis	Eubacterium	1	1	0.000125644	Throat
700014746	Fusobacteria	Fusobacteria	Fusobacteriales	Fusobacteriaceae	Fusobacterium	278	0.821528	0.034929	Throat
700014746	Firmicutes	Bacilli	Gemellales	Gemellaceae	Gemella	98	0.6	0.0123131	Throat
700014746	Firmicutes	Bacilli	Lactobacillales	Carnobacteriaceae	Granulicatella	115		0.0144491	Throat
700014746	Proteobacteria	Gammaproteobacteria	Pasteurellales	Pasteurellaceae	Haemophilus	273	0.245521	0.0343008	Throat
700014746	Firmicutes	Bacilli	Lactobacillales	Lactobacillaceae	Lactobacillus	11	0.624971	0.00138208	Throat
700014746	Proteobacteria	Betaproteobacteria	Burkholderiales	Burkholderiaceae	Lautropia	2	1	0.000251288	Throat
700014746	Fusobacteria	Fusobacteria	Fusobacteriales	Fusobacteriaceae	Leptotrichia	220	0.75	0.0276417	Throat
700014746	Firmicutes	Clostridia	Clostridiales	Veillonellaceae	Megasphaera	28	0.666667	0.00351803	Throat
700014746	Firmicutes	Clostridia	Clostridiales	Lachnospiraceae	Moryella	395		0.0496294	Throat
700014746	Tenericutes	Mollicutes	Mycoplasmatales	Mycoplasmataceae	Mycoplasma	1	0.0128205	0.000125644	Throat
700014746	Proteobacteria	Betaproteobacteria	Neisseriales	Neisseriaceae	Neisseria	47	0.882155	0.00590526	Throat
700014746	Firmicutes	Clostridia	Clostridiales	Lachnospiraceae	Oribacterium	150		0.0188466	Throat
700014746	Firmicutes	Clostridia	Clostridiales	Peptococcaceae	Peptococcus	2		0.000251288	Throat
700014746	Firmicutes	Clostridia	Clostridiales	Peptostreptococcaceae	Peptostreptococcus	3		0.000376932	Throat
700014746	Bacteroidetes	Bacteroidia	Bacteroidales	Porphyromonadaceae	Porphyromonas	114	1	0.0143234	Throat
700014746	Bacteroidetes	Bacteroidia	Bacteroidales	Prevotellaceae	Prevotella	785	0.791667	0.0986305	Throat
700014746	Actinobacteria	Actinobacteria	Actinomycetales	Propionibacteriaceae	Propionibacterium	1	0.666667	0.000125644	Throat
700014746	Proteobacteria	Gammaproteobacteria	Pseudomonadales	Pseudomonadaceae	Pseudomonas	2	0.0600604	0.000251288	Throat
700014746	Actinobacteria	Actinobacteria	Actinomycetales	Micrococcaceae	Rothia	27	0.678571	0.00339239	Throat
700014746	Firmicutes	Clostridia	Clostridiales	Veillonellaceae	Selenomonas	3	0.857143	0.000376932	Throat
700014746	Tenericutes	Erysipelotrichi	Erysipelotrichales	Erysipelotrichaceae	Sharpea	1		0.000125644	Throat
700014746	Firmicutes	Clostridia	Clostridiales	Lachnospiraceae	Shuttleworthia	3		0.000376932	Throat
700014746	Proteobacteria	Betaproteobacteria	Neisseriales	Neisseriaceae	Simonsiella	1	0	0.000125644	Throat
700014746	Fusobacteria	Fusobacteria	Fusobacteriales	Fusobacteriaceae	Sneathia	2	1	0.000251288	Throat
700014746	Firmicutes	Bacilli	Lactobacillales	Streptococcaceae	Streptococcus	4173	0.57981	0.524312	Throat
700014746	Spirochaetes	Spirochaetes	Spirochaetales	Spirochaetaceae	Treponema	9	0.558824	0.0011308	Throat
700014746	Firmicutes	Clostridia	Clostridiales	Veillonellaceae	Veillonella	606	0.966667	0.0761402	Throat
700014749	Firmicutes	Bacilli	Lactobacillales	Aerococcaceae	Abiotrophia	9	0	0.000892061	Supragingival_plaque
700014749	Proteobacteria	Gammaproteobacteria	Pasteurellales	Pasteurellaceae	Actinobacillus	1	0.962963	9.91179e-05	Supragingival_plaque
700014749	Actinobacteria	Actinobacteria	Actinomycetales	Actinomycetaceae	Actinomyces	1522	0.796875	0.150857	Supragingival_plaque
700014749	Proteobacteria	Gammaproteobacteria	Pasteurellales	Pasteurellaceae	Aggregatibacter	8	0.916667	0.000792943	Supragingival_plaque
700014749	Proteobacteria	Epsilonproteobacteria	Campylobacterales	Campylobacteraceae	Campylobacter	43	0.598181	0.00426207	Supragingival_plaque
700014749	Bacteroidetes	Flavobacteria	Flavobacteriales	Flavobacteriaceae	Capnocytophaga	1369	0.910714	0.135692	Supragingival_plaque
700014749	Proteobacteria	Gammaproteobacteria	Cardiobacteriales	Cardiobacteriaceae	Cardiobacterium	79	1	0.00783031	Supragingival_plaque
700014749	Actinobacteria	Actinobacteria	Actinomycetales	Corynebacteriaceae	Corynebacterium	1462	0.592302	0.14491	Supragingival_plaque
700014749	Firmicutes	Clostridia	Clostridiales	Veillonellaceae	Dialister	8	1	0.000792943	Supragingival_plaque
700014749	Proteobacteria	Betaproteobacteria	Neisseriales	Neisseriaceae	Eikenella	43	0	0.00426207	Supragingival_plaque
700014749	Fusobacteria	Fusobacteria	Fusobacteriales	Fusobacteriaceae	Fusobacterium	213	0.821528	0.0211121	Supragingival_plaque
700014749	Firmicutes	Bacilli	Gemellales	Gemellaceae	Gemella	27	0.6	0.00267618	Supragingival_plaque
700014749	Firmicutes	Bacilli	Lactobacillales	Carnobacteriaceae	Granulicatella	51		0.00505501	Supragingival_plaque
700014749	Proteobacteria	Gammaproteobacteria	Pasteurellales	Pasteurellaceae	Haemophilus	492	0.245521	0.048766	Supragingival_plaque
700014749	Proteobacteria	Betaproteobacteria	Neisseriales	Neisseriaceae	Kingella	514	0.8	0.0509466	Supragingival_plaque
700014749	Proteobacteria	Betaproteobacteria	Burkholderiales	Burkholderiaceae	Lautropia	185	1	0.0183368	Supragingival_plaque
700014749	Fusobacteria	Fusobacteria	Fusobacteriales	Fusobacteriaceae	Leptotrichia	547	0.75	0.0542175	Supragingival_plaque
700014749	Firmicutes	Clostridia	Clostridiales	ClostridialesFamilyXIII.IncertaeSedis	Mogibacterium	1	0.5	9.91179e-05	Supragingival_plaque
700014749	Firmicutes	Clostridia	Clostridiales	Lachnospiraceae	Moryella	1		9.91179e-05	Supragingival_plaque
700014749	Proteobacteria	Betaproteobacteria	Neisseriales	Neisseriaceae	Neisseria	31	0.882155	0.00307265	Supragingival_plaque
700014749	Firmicutes	Clostridia	Clostridiales	Lachnospiraceae	Oribacterium	3		0.000297354	Supragingival_plaque
700014749	Bacteroidetes	Bacteroidia	Bacteroidales	Porphyromonadaceae	Porphyromonas	97	1	0.00961443	Supragingival_plaque
700014749	Bacteroidetes	Bacteroidia	Bacteroidales	Prevotellaceae	Prevotella	112	0.791667	0.0111012	Supragingival_plaque
700014749	Actinobacteria	Actinobacteria	Actinomycetales	Propionibacteriaceae	Propionibacterium	121	0.666667	0.0119933	Supragingival_plaque
700014749	Actinobacteria	Actinobacteria	Actinomycetales	Micrococcaceae	Rothia	1532	0.678571	0.151849	Supragingival_plaque
700014749	Firmicutes	Clostridia	Clostridiales	Veillonellaceae	Selenomonas	4	0.857143	0.000396471	Supragingival_plaque
700014749	Firmicutes	Bacilli	Lactobacillales	Streptococcaceae	Streptococcus	1432	0.57981	0.141937	Supragingival_plaque
700014749	Firmicutes	Clostridia	Clostridiales	Veillonellaceae	Veillonella	182	0.966667	0.0180394	Supragingival_plaque
700014752	Firmicutes	Bacilli	Lactobacillales	Aerococcaceae	Abiotrophia	2	0	0.000192178	Subgingival_plaque
700014752	Actinobacteria	Actinobacteria	Actinomycetales	Actinomycetaceae	Actinomyces	1050	0.796875	0.100894	Subgingival_plaque
700014752	Proteobacteria	Gammaproteobacteria	Pasteurellales	Pasteurellaceae	Aggregatibacter	12	0.916667	0.00115307	Subgingival_plaque
700014752	Firmicutes	Clostridia	Clostridiales	ClostridialesFamilyXIII.IncertaeSedis	Anaerovorax	1		9.60892e-05	Subgingival_plaque
700014752	Proteobacteria	Epsilonproteobacteria	Campylobacterales	Campylobacteraceae	Campylobacter	97	0.598181	0.00932065	Subgingival_plaque
700014752	Bacteroidetes	Flavobacteria	Flavobacteriales	Flavobacteriaceae	Capnocytophaga	2108	0.910714	0.202556	Subgingival_plaque
700014752	Proteobacteria	Gammaproteobacteria	Cardiobacteriales	Cardiobacteriaceae	Cardiobacterium	44	1	0.00422792	Subgingival_plaque
700014752	Actinobacteria	Actinobacteria	Actinomycetales	Corynebacteriaceae	Corynebacterium	754	0.592302	0.0724512	Subgingival_plaque
700014752	Firmicutes	Clostridia	Clostridiales	Veillonellaceae	Dialister	77	1	0.00739887	Subgingival_plaque
700014752	Proteobacteria	Betaproteobacteria	Neisseriales	Neisseriaceae	Eikenella	21	0	0.00201787	Subgingival_plaque
700014752	Fusobacteria	Fusobacteria	Fusobacteriales	Fusobacteriaceae	Fusobacterium	719	0.821528	0.0690881	Subgingival_plaque
700014752	Firmicutes	Bacilli	Gemellales	Gemellaceae	Gemella	70	0.6	0.00672624	Subgingival_plaque
700014752	Firmicutes	Bacilli	Lactobacillales	Carnobacteriaceae	Granulicatella	107		0.0102815	Subgingival_plaque
700014752	Proteobacteria	Gammaproteobacteria	Pasteurellales	Pasteurellaceae	Haemophilus	174	0.245521	0.0167195	Subgingival_plaque
700014752	Proteobacteria	Betaproteobacteria	Neisseriales	Neisseriaceae	Kingella	507	0.8	0.0487172	Subgingival_plaque
700014752	Firmicutes	Bacilli	Lactobacillales	Lactobacillaceae	Lactobacillus	2	0.624971	0.000192178	Subgingival_plaque
700014752	Proteobacteria	Betaproteobacteria	Burkholderiales	Burkholderiaceae	Lautropia	119	1	0.0114346	Subgingival_plaque
700014752	Fusobacteria	Fusobacteria	Fusobacteriales	Fusobacteriaceae	Leptotrichia	789	0.75	0.0758144	Subgingival_plaque
700014752	Proteobacteria	Betaproteobacteria	Neisseriales	Neisseriaceae	Neisseria	48	0.882155	0.00461228	Subgingival_plaque
700014752	Firmicutes	Clostridia	Clostridiales	Lachnospiraceae	Oribacterium	5		0.000480446	Subgingival_plaque
700014752	Bacteroidetes	Bacteroidia	Bacteroidales	Porphyromonadaceae	Porphyromonas	117	1	0.0112424	Subgingival_plaque
700014752	Bacteroidetes	Bacteroidia	Bacteroidales	Prevotellaceae	Prevotella	1497	0.791667	0.143845	Subgingival_plaque
700014752	Actinobacteria	Actinobacteria	Actinomycetales	Propionibacteriaceae	Propionibacterium	66	0.666667	0.00634189	Subgingival_plaque
700014752	Firmicutes	Clostridia	Clostridiales	Lachnospiraceae	Roseburia	1	1	9.60892e-05	Subgingival_plaque
700014752	Actinobacteria	Actinobacteria	Actinomycetales	Micrococcaceae	Rothia	243	0.678571	0.0233497	Subgingival_plaque
700014752	Firmicutes	Clostridia	Clostridiales	Lachnospiraceae	Ruminococcus	1	1	9.60892e-05	Subgingival_plaque
700014752	Firmicutes	Clostridia	Clostridiales	Veillonellaceae	Selenomonas	187	0.857143	0.0179687	Subgingival_plaque
700014752	Firmicutes	Bacilli	Lactobacillales	Streptococcaceae	Streptococcus	1105	0.57981	0.106179	Subgingival_plaque
700014752	Spirochaetes	Spirochaetes	Spirochaetales	Spirochaetaceae	Treponema	1	0.558824	9.60892e-05	Subgingival_plaque
700014752	Firmicutes	Clostridia	Clostridiales	Veillonellaceae	Veillonella	483	0.966667	0.0464111	Subgingival_plaque
700014755	Firmicutes	Bacilli	Bacillales	Bacillaceae	Bacillus	4	0.0762073	0.000910332	Left_Retroauricular_crease
700014755	Proteobacteria	Betaproteobacteria	Burkholderiales	Burkholderiaceae	Burkholderia	4	0.120763	0.000910332	Left_Retroauricular_crease
700014755	Actinobacteria	Actinobacteria	Actinomycetales	Propionibacteriaceae	Propionibacterium	2564	0.666667	0.583523	Left_Retroauricular_crease
700014755	Proteobacteria	Gammaproteobacteria	Pseudomonadales	Pseudomonadaceae	Pseudomonas	2	0.0600604	0.000455166	Left_Retroauricular_crease
700014755	Firmicutes	Bacilli	Bacillales	Staphylococcaceae	Staphylococcus	1820	0.311514	0.414201	Left_Retroauricular_crease
700014767	Proteobacteria	Gammaproteobacteria	Pasteurellales	Pasteurellaceae	Actinobacillus	3	0.962963	0.000449573	Anterior_nares
700014767	Actinobacteria	Actinobacteria	Actinomycetales	Actinomycetaceae	Actinomyces	5	0.796875	0.000749288	Anterior_nares
700014767	Actinobacteria	Actinobacteria	Coriobacteriales	Coriobacteriaceae	Atopobium	2	0	0.000299715	Anterior_nares
700014767	Proteobacteria	Alphaproteobacteria	Caulobacterales	Caulobacteraceae	Brevundimonas	1	0	0.000149858	Anterior_nares
700014767	Actinobacteria	Actinobacteria	Actinomycetales	Corynebacteriaceae	Corynebacterium	137	0.592302	0.0205305	Anterior_nares
700014767	Proteobacteria	Betaproteobacteria	Neisseriales	Neisseriaceae	Eikenella	1	0	0.000149858	Anterior_nares
700014767	Fusobacteria	Fusobacteria	Fusobacteriales	Fusobacteriaceae	Fusobacterium	1	0.821528	0.000149858	Anterior_nares
700014767	Firmicutes	Bacilli	Gemellales	Gemellaceae	Gemella	2	0.6	0.000299715	Anterior_nares
700014767	Firmicutes	Bacilli	Lactobacillales	Carnobacteriaceae	Granulicatella	1		0.000149858	Anterior_nares
700014767	Proteobacteria	Gammaproteobacteria	Pasteurellales	Pasteurellaceae	Haemophilus	23	0.245521	0.00344673	Anterior_nares
700014767	Firmicutes	Bacilli	Lactobacillales	Lactobacillaceae	Lactobacillus	6	0.624971	0.000899146	Anterior_nares
700014767	Actinobacteria	Actinobacteria	Actinomycetales	Micrococcaceae	Micrococcus	1	0.6	0.000149858	Anterior_nares
700014767	Proteobacteria	Betaproteobacteria	Neisseriales	Neisseriaceae	Neisseria	13	0.882155	0.00194815	Anterior_nares
700014767	Bacteroidetes	Bacteroidia	Bacteroidales	Porphyromonadaceae	Porphyromonas	7	1	0.001049	Anterior_nares
700014767	Actinobacteria	Actinobacteria	Actinomycetales	Propionibacteriaceae	Propionibacterium	60	0.666667	0.00899146	Anterior_nares
700014767	Proteobacteria	Gammaproteobacteria	Pseudomonadales	Pseudomonadaceae	Pseudomonas	1	0.0600604	0.000149858	Anterior_nares
700014767	Actinobacteria	Actinobacteria	Actinomycetales	Micrococcaceae	Rothia	5	0.678571	0.000749288	Anterior_nares
700014767	Firmicutes	Bacilli	Bacillales	Staphylococcaceae	Staphylococcus	6249	0.311514	0.93646	Anterior_nares
700014767	Firmicutes	Bacilli	Lactobacillales	Streptococcaceae	Streptococcus	146	0.57981	0.0218792	Anterior_nares
700014767	Firmicutes	Clostridia	Clostridiales	Veillonellaceae	Veillonella	9	0.966667	0.00134872	Anterior_nares
700014770	Actinobacteria	Actinobacteria	Coriobacteriales	Coriobacteriaceae	Adlercreutzia	59	0	0.00548633	Vaginal_introitus
700014770	Firmicutes	Bacilli	Lactobacillales	Aerococcaceae	Aerococcus	10	0.75	0.000929887	Vaginal_introitus
700014770	Firmicutes	Clostridia	Clostridiales	ClostridialesFamilyXI.IncertaeSedis	Anaerococcus	42	0.75	0.00390552	Vaginal_introitus
700014770	Actinobacteria	Actinobacteria	Coriobacteriales	Coriobacteriaceae	Atopobium	455	0	0.0423098	Vaginal_introitus
700014770	Proteobacteria	Epsilonproteobacteria	Campylobacterales	Campylobacteraceae	Campylobacter	1	0.598181	9.29887e-05	Vaginal_introitus
700014770	Firmicutes	Clostridia	Clostridiales	Veillonellaceae	Dialister	186	1	0.0172959	Vaginal_introitus
700014770	Actinobacteria	Actinobacteria	Bifidobacteriales	Bifidobacteriaceae	Gardnerella	1344	0.555556	0.124977	Vaginal_introitus
700014770	Firmicutes	Bacilli	Lactobacillales	Lactobacillaceae	Lactobacillus	7848	0.624971	0.729775	Vaginal_introitus
700014770	Actinobacteria	Actinobacteria	Actinomycetales	Actinomycetaceae	Mobiluncus	13	1	0.00120885	Vaginal_introitus
700014770	Tenericutes	Mollicutes	Mycoplasmatales	Mycoplasmataceae	Mycoplasma	3	0.0128205	0.000278966	Vaginal_introitus
700014770	Firmicutes	Clostridia	Clostridiales	Peptococcaceae	Peptococcus	5		0.000464943	Vaginal_introitus
700014770	Firmicutes	Clostridia	Clostridiales	ClostridialesFamilyXI.IncertaeSedis	Peptoniphilus	64	0.666667	0.00595127	Vaginal_introitus
700014770	Bacteroidetes	Bacteroidia	Bacteroidales	Porphyromonadaceae	Porphyromonas	1	1	9.29887e-05	Vaginal_introitus
700014770	Bacteroidetes	Bacteroidia	Bacteroidales	Prevotellaceae	Prevotella	245	0.791667	0.0227822	Vaginal_introitus
700014770	Fusobacteria	Fusobacteria	Fusobacteriales	Fusobacteriaceae	Sneathia	433	1	0.0402641	Vaginal_introitus
700014770	Firmicutes	Bacilli	Bacillales	Staphylococcaceae	Staphylococcus	1	0.311514	9.29887e-05	Vaginal_introitus
700014770	Tenericutes	Mollicutes	Mycoplasmatales	Mycoplasmataceae	Ureaplasma	43	0	0.00399851	Vaginal_introitus
700014770	Actinobacteria	Actinobacteria	Actinomycetales	Actinomycetaceae	Varibaculum	1		9.29887e-05	Vaginal_introitus
700014773	Actinobacteria	Actinobacteria	Actinomycetales	Actinomycetaceae	Actinomyces	1	0.796875	9.2081e-05	Mid_vagina
700014773	Actinobacteria	Actinobacteria	Coriobacteriales	Coriobacteriaceae	Adlercreutzia	46	0	0.00423573	Mid_vagina
700014773	Firmicutes	Bacilli	Lactobacillales	Aerococcaceae	Aerococcus	13	0.75	0.00119705	Mid_vagina
700014773	Firmicutes	Clostridia	Clostridiales	ClostridialesFamilyXI.IncertaeSedis	Anaerococcus	32	0.75	0.00294659	Mid_vagina
700014773	Actinobacteria	Actinobacteria	Coriobacteriales	Coriobacteriaceae	Atopobium	371	0	0.0341621	Mid_vagina
700014773	Actinobacteria	Actinobacteria	Actinomycetales	Corynebacteriaceae	Corynebacterium	2	0.592302	0.000184162	Mid_vagina
700014773	Firmicutes	Clostridia	Clostridiales	Veillonellaceae	Dialister	150	1	0.0138122	Mid_vagina
700014773	Actinobacteria	Actinobacteria	Bifidobacteriales	Bifidobacteriaceae	Gardnerella	1691	0.555556	0.155709	Mid_vagina
700014773	Firmicutes	Bacilli	Gemellales	Gemellaceae	Gemella	6	0.6	0.000552486	Mid_vagina
700014773	Firmicutes	Bacilli	Lactobacillales	Lactobacillaceae	Lactobacillus	7801	0.624971	0.718324	Mid_vagina
700014773	Actinobacteria	Actinobacteria	Actinomycetales	Actinomycetaceae	Mobiluncus	17	1	0.00156538	Mid_vagina
700014773	Tenericutes	Mollicutes	Mycoplasmatales	Mycoplasmataceae	Mycoplasma	5	0.0128205	0.000460405	Mid_vagina
700014773	Firmicutes	Clostridia	Clostridiales	Peptococcaceae	Peptococcus	4		0.000368324	Mid_vagina
700014773	Firmicutes	Clostridia	Clostridiales	ClostridialesFamilyXI.IncertaeSedis	Peptoniphilus	58	0.666667	0.0053407	Mid_vagina
700014773	Bacteroidetes	Bacteroidia	Bacteroidales	Porphyromonadaceae	Porphyromonas	1	1	9.2081e-05	Mid_vagina
700014773	Bacteroidetes	Bacteroidia	Bacteroidales	Prevotellaceae	Prevotella	256	0.791667	0.0235727	Mid_vagina
700014773	Fusobacteria	Fusobacteria	Fusobacteriales	Fusobacteriaceae	Sneathia	392	1	0.0360958	Mid_vagina
700014773	Tenericutes	Mollicutes	Mycoplasmatales	Mycoplasmataceae	Ureaplasma	14	0	0.00128913	Mid_vagina
700014776	Actinobacteria	Actinobacteria	Actinomycetales	Actinomycetaceae	Actinomyces	1	0.796875	0.000108578	Posterior_fornix
700014776	Actinobacteria	Actinobacteria	Coriobacteriales	Coriobacteriaceae	Adlercreutzia	135	0	0.014658	Posterior_fornix
700014776	Firmicutes	Bacilli	Lactobacillales	Aerococcaceae	Aerococcus	25	0.75	0.00271444	Posterior_fornix
700014776	Firmicutes	Clostridia	Clostridiales	ClostridialesFamilyXI.IncertaeSedis	Anaerococcus	166	0.75	0.0180239	Posterior_fornix
700014776	Actinobacteria	Actinobacteria	Coriobacteriales	Coriobacteriaceae	Atopobium	1064	0	0.115527	Posterior_fornix
700014776	Firmicutes	Clostridia	Clostridiales	Veillonellaceae	Dialister	221	1	0.0239957	Posterior_fornix
700014776	Actinobacteria	Actinobacteria	Bifidobacteriales	Bifidobacteriaceae	Gardnerella	2373	0.555556	0.257655	Posterior_fornix
700014776	Firmicutes	Bacilli	Gemellales	Gemellaceae	Gemella	8	0.6	0.000868621	Posterior_fornix
700014776	Firmicutes	Bacilli	Lactobacillales	Lactobacillaceae	Lactobacillus	3925	0.624971	0.426167	Posterior_fornix
700014776	Actinobacteria	Actinobacteria	Actinomycetales	Actinomycetaceae	Mobiluncus	19	1	0.00206298	Posterior_fornix
700014776	Tenericutes	Mollicutes	Mycoplasmatales	Mycoplasmataceae	Mycoplasma	2	0.0128205	0.000217155	Posterior_fornix
700014776	Firmicutes	Clostridia	Clostridiales	Peptococcaceae	Peptococcus	2		0.000217155	Posterior_fornix
700014776	Firmicutes	Clostridia	Clostridiales	ClostridialesFamilyXI.IncertaeSedis	Peptoniphilus	74	0.666667	0.00803474	Posterior_fornix
700014776	Bacteroidetes	Bacteroidia	Bacteroidales	Prevotellaceae	Prevotella	480	0.791667	0.0521173	Posterior_fornix
700014776	Fusobacteria	Fusobacteria	Fusobacteriales	Fusobacteriaceae	Sneathia	714	1	0.0775244	Posterior_fornix
700014776	Actinobacteria	Actinobacteria	Actinomycetales	Actinomycetaceae	Varibaculum	1		0.000108578	Posterior_fornix
700014783	Proteobacteria	Gammaproteobacteria	Pasteurellales	Pasteurellaceae	Actinobacillus	4	0.962963	0.000739782	Saliva
700014783	Actinobacteria	Actinobacteria	Actinomycetales	Actinomycetaceae	Actinomyces	58	0.796875	0.0107268	Saliva
700014783	Proteobacteria	Gammaproteobacteria	Pasteurellales	Pasteurellaceae	Aggregatibacter	9	0.916667	0.00166451	Saliva
700014783	Firmicutes	Clostridia	Clostridiales	Veillonellaceae	Anaeroglobus	2		0.000369891	Saliva
700014783	Actinobacteria	Actinobacteria	Coriobacteriales	Coriobacteriaceae	Atopobium	15	0	0.00277418	Saliva
700014783	Tenericutes	Erysipelotrichi	Erysipelotrichales	Erysipelotrichaceae	Bulleidia	2		0.000369891	Saliva
700014783	Firmicutes	Clostridia	Clostridiales	Lachnospiraceae	Butyrivibrio	1	0.555556	0.000184945	Saliva
700014783	Proteobacteria	Epsilonproteobacteria	Campylobacterales	Campylobacteraceae	Campylobacter	321	0.598181	0.0593675	Saliva
700014783	Bacteroidetes	Flavobacteria	Flavobacteriales	Flavobacteriaceae	Capnocytophaga	241	0.910714	0.0445719	Saliva
700014783	Firmicutes	Clostridia	Clostridiales	Lachnospiraceae	Catonella	45		0.00832254	Saliva
700014783	Firmicutes	Clostridia	Clostridiales	Veillonellaceae	Dialister	3	1	0.000554836	Saliva
700014783	Proteobacteria	Betaproteobacteria	Neisseriales	Neisseriaceae	Eikenella	13	0	0.00240429	Saliva
700014783	Firmicutes	Clostridia	Clostridiales	ClostridialesFamilyXIII.IncertaeSedis	Eubacterium	28	1	0.00517847	Saliva
700014783	Fusobacteria	Fusobacteria	Fusobacteriales	Fusobacteriaceae	Fusobacterium	189	0.821528	0.0349547	Saliva
700014783	Firmicutes	Bacilli	Gemellales	Gemellaceae	Gemella	37	0.6	0.00684298	Saliva
700014783	Firmicutes	Bacilli	Lactobacillales	Carnobacteriaceae	Granulicatella	37		0.00684298	Saliva
700014783	Proteobacteria	Gammaproteobacteria	Pasteurellales	Pasteurellaceae	Haemophilus	783	0.245521	0.144812	Saliva
700014783	Proteobacteria	Betaproteobacteria	Burkholderiales	Burkholderiaceae	Lautropia	88	1	0.0162752	Saliva
700014783	Fusobacteria	Fusobacteria	Fusobacteriales	Fusobacteriaceae	Leptotrichia	94	0.75	0.0173849	Saliva
700014783	Proteobacteria	Gammaproteobacteria	Xanthomonadales	Xanthomonadaceae	Luteibacter	1	0	0.000184945	Saliva
700014783	Firmicutes	Clostridia	Clostridiales	Veillonellaceae	Megasphaera	12	0.666667	0.00221935	Saliva
700014783	Actinobacteria	Actinobacteria	Actinomycetales	Actinomycetaceae	Mobiluncus	20	1	0.00369891	Saliva
700014783	Firmicutes	Clostridia	Clostridiales	ClostridialesFamilyXIII.IncertaeSedis	Mogibacterium	5	0.5	0.000924727	Saliva
700014783	Firmicutes	Clostridia	Clostridiales	Lachnospiraceae	Moryella	113		0.0208988	Saliva
700014783	Tenericutes	Mollicutes	Mycoplasmatales	Mycoplasmataceae	Mycoplasma	1	0.0128205	0.000184945	Saliva
700014783	Proteobacteria	Betaproteobacteria	Neisseriales	Neisseriaceae	Neisseria	822	0.882155	0.152025	Saliva
700014783	Firmicutes	Clostridia	Clostridiales	Lachnospiraceae	Oribacterium	184		0.03403	Saliva
700014783	Firmicutes	Clostridia	Clostridiales	Peptococcaceae	Peptococcus	1		0.000184945	Saliva
700014783	Firmicutes	Clostridia	Clostridiales	Peptostreptococcaceae	Peptostreptococcus	52		0.00961716	Saliva
700014783	Bacteroidetes	Bacteroidia	Bacteroidales	Porphyromonadaceae	Porphyromonas	352	1	0.0651008	Saliva
700014783	Bacteroidetes	Bacteroidia	Bacteroidales	Prevotellaceae	Prevotella	712	0.791667	0.131681	Saliva
700014783	Actinobacteria	Actinobacteria	Actinomycetales	Propionibacteriaceae	Propionibacterium	1	0.666667	0.000184945	Saliva
700014783	Actinobacteria	Actinobacteria	Actinomycetales	Micrococcaceae	Rothia	1	0.678571	0.000184945	Saliva
700014783	Firmicutes	Clostridia	Clostridiales	Veillonellaceae	Selenomonas	190	0.857143	0.0351396	Saliva
700014783	Firmicutes	Bacilli	Bacillales	Staphylococcaceae	Staphylococcus	1	0.311514	0.000184945	Saliva
700014783	Firmicutes	Bacilli	Lactobacillales	Streptococcaceae	Streptococcus	349	0.57981	0.064546	Saliva
700014783	Bacteroidetes	Bacteroidia	Bacteroidales	Porphyromonadaceae	Tannerella	3	0.5	0.000554836	Saliva
700014783	Spirochaetes	Spirochaetes	Spirochaetales	Spirochaetaceae	Treponema	12	0.558824	0.00221935	Saliva
700014783	Firmicutes	Clostridia	Clostridiales	Veillonellaceae	Veillonella	605	0.966667	0.111892	Saliva
700014785	Proteobacteria	Gammaproteobacteria	Pasteurellales	Pasteurellaceae	Actinobacillus	2	0.962963	0.000374462	Tongue_dorsum
700014785	Actinobacteria	Actinobacteria	Actinomycetales	Actinomycetaceae	Actinomyces	225	0.796875	0.0421269	Tongue_dorsum
700014785	Proteobacteria	Gammaproteobacteria	Pasteurellales	Pasteurellaceae	Aggregatibacter	2	0.916667	0.000374462	Tongue_dorsum
700014785	Actinobacteria	Actinobacteria	Coriobacteriales	Coriobacteriaceae	Atopobium	11	0	0.00205954	Tongue_dorsum
700014785	Firmicutes	Clostridia	Clostridiales	Lachnospiraceae	Butyrivibrio	3	0.555556	0.000561693	Tongue_dorsum
700014785	Proteobacteria	Epsilonproteobacteria	Campylobacterales	Campylobacteraceae	Campylobacter	23	0.598181	0.00430631	Tongue_dorsum
700014785	Bacteroidetes	Flavobacteria	Flavobacteriales	Flavobacteriaceae	Capnocytophaga	318	0.910714	0.0595394	Tongue_dorsum
700014785	Firmicutes	Clostridia	Clostridiales	Lachnospiraceae	Catonella	28		0.00524246	Tongue_dorsum
700014785	Actinobacteria	Actinobacteria	Actinomycetales	Corynebacteriaceae	Corynebacterium	1	0.592302	0.000187231	Tongue_dorsum
700014785	Proteobacteria	Betaproteobacteria	Neisseriales	Neisseriaceae	Eikenella	7	0	0.00131062	Tongue_dorsum
700014785	Firmicutes	Clostridia	Clostridiales	ClostridialesFamilyXIII.IncertaeSedis	Eubacterium	22	1	0.00411908	Tongue_dorsum
700014785	Fusobacteria	Fusobacteria	Fusobacteriales	Fusobacteriaceae	Fusobacterium	248	0.821528	0.0464333	Tongue_dorsum
700014785	Firmicutes	Bacilli	Gemellales	Gemellaceae	Gemella	87	0.6	0.0162891	Tongue_dorsum
700014785	Firmicutes	Bacilli	Lactobacillales	Carnobacteriaceae	Granulicatella	123		0.0230294	Tongue_dorsum
700014785	Proteobacteria	Gammaproteobacteria	Pasteurellales	Pasteurellaceae	Haemophilus	506	0.245521	0.0947388	Tongue_dorsum
700014785	Proteobacteria	Betaproteobacteria	Burkholderiales	Burkholderiaceae	Lautropia	4	1	0.000748923	Tongue_dorsum
700014785	Fusobacteria	Fusobacteria	Fusobacteriales	Fusobacteriaceae	Leptotrichia	205	0.75	0.0383823	Tongue_dorsum
700014785	Firmicutes	Clostridia	Clostridiales	Veillonellaceae	Megasphaera	1	0.666667	0.000187231	Tongue_dorsum
700014785	Actinobacteria	Actinobacteria	Actinomycetales	Actinomycetaceae	Mobiluncus	2	1	0.000374462	Tongue_dorsum
700014785	Firmicutes	Clostridia	Clostridiales	ClostridialesFamilyXIII.IncertaeSedis	Mogibacterium	8	0.5	0.00149785	Tongue_dorsum
700014785	Firmicutes	Clostridia	Clostridiales	Lachnospiraceae	Moryella	153		0.0286463	Tongue_dorsum
700014785	Proteobacteria	Betaproteobacteria	Neisseriales	Neisseriaceae	Neisseria	1048	0.882155	0.196218	Tongue_dorsum
700014785	Firmicutes	Clostridia	Clostridiales	Lachnospiraceae	Oribacterium	96		0.0179742	Tongue_dorsum
700014785	Firmicutes	Clostridia	Clostridiales	Peptococcaceae	Peptococcus	11		0.00205954	Tongue_dorsum
700014785	Firmicutes	Clostridia	Clostridiales	Peptostreptococcaceae	Peptostreptococcus	27		0.00505523	Tongue_dorsum
700014785	Bacteroidetes	Bacteroidia	Bacteroidales	Porphyromonadaceae	Porphyromonas	603	1	0.1129	Tongue_dorsum
700014785	Bacteroidetes	Bacteroidia	Bacteroidales	Prevotellaceae	Prevotella	268	0.791667	0.0501779	Tongue_dorsum
700014785	Actinobacteria	Actinobacteria	Actinomycetales	Micrococcaceae	Rothia	5	0.678571	0.000936154	Tongue_dorsum
700014785	Firmicutes	Clostridia	Clostridiales	Veillonellaceae	Selenomonas	3	0.857143	0.000561693	Tongue_dorsum
700014785	Firmicutes	Bacilli	Lactobacillales	Streptococcaceae	Streptococcus	879	0.57981	0.164576	Tongue_dorsum
700014785	Bacteroidetes	Bacteroidia	Bacteroidales	Porphyromonadaceae	Tannerella	11	0.5	0.00205954	Tongue_dorsum
700014785	Spirochaetes	Spirochaetes	Spirochaetales	Spirochaetaceae	Treponema	18	0.558824	0.00337016	Tongue_dorsum
700014785	Firmicutes	Clostridia	Clostridiales	Veillonellaceae	Veillonella	393	0.966667	0.0735817	Tongue_dorsum
700014786	Firmicutes	Bacilli	Lactobacillales	Aerococcaceae	Abiotrophia	2	0	0.000379723	Hard_palate
700014786	Proteobacteria	Gammaproteobacteria	Pasteurellales	Pasteurellaceae	Actinobacillus	6	0.962963	0.00113917	Hard_palate
700014786	Actinobacteria	Actinobacteria	Actinomycetales	Actinomycetaceae	Actinomyces	204	0.796875	0.0387317	Hard_palate
700014786	Proteobacteria	Gammaproteobacteria	Pasteurellales	Pasteurellaceae	Aggregatibacter	1	0.916667	0.000189861	Hard_palate
700014786	Firmicutes	Clostridia	Clostridiales	ClostridialesFamilyXI.IncertaeSedis	Anaerococcus	1	0.75	0.000189861	Hard_palate
700014786	Actinobacteria	Actinobacteria	Coriobacteriales	Coriobacteriaceae	Atopobium	7	0	0.00132903	Hard_palate
700014786	Bacteroidetes	Bacteroidia	Bacteroidales	Bacteroidaceae	Bacteroides	5	0.385022	0.000949307	Hard_palate
700014786	Firmicutes	Clostridia	Clostridiales	Lachnospiraceae	Butyrivibrio	1	0.555556	0.000189861	Hard_palate
700014786	Proteobacteria	Epsilonproteobacteria	Campylobacterales	Campylobacteraceae	Campylobacter	10	0.598181	0.00189861	Hard_palate
700014786	Bacteroidetes	Flavobacteria	Flavobacteriales	Flavobacteriaceae	Capnocytophaga	122	0.910714	0.0231631	Hard_palate
700014786	Firmicutes	Clostridia	Clostridiales	Lachnospiraceae	Catonella	9		0.00170875	Hard_palate
700014786	Tenericutes	Erysipelotrichi	Erysipelotrichales	Erysipelotrichaceae	Clostridium	3	0.641845	0.000569584	Hard_palate
700014786	Actinobacteria	Actinobacteria	Actinomycetales	Corynebacteriaceae	Corynebacterium	4	0.592302	0.000759446	Hard_palate
700014786	Proteobacteria	Betaproteobacteria	Burkholderiales	Comamonadaceae	Delftia	1	1	0.000189861	Hard_palate
700014786	Proteobacteria	Betaproteobacteria	Neisseriales	Neisseriaceae	Eikenella	13	0	0.0024682	Hard_palate
700014786	Proteobacteria	Gammaproteobacteria	Enterobacteriales	Enterobacteriaceae	Escherichia	6	0.838224	0.00113917	Hard_palate
700014786	Firmicutes	Clostridia	Clostridiales	ClostridialesFamilyXIII.IncertaeSedis	Eubacterium	10	1	0.00189861	Hard_palate
700014786	Firmicutes	Clostridia	Clostridiales	Ruminococcaceae	Faecalibacterium	3	0.75	0.000569584	Hard_palate
700014786	Fusobacteria	Fusobacteria	Fusobacteriales	Fusobacteriaceae	Fusobacterium	100	0.821528	0.0189861	Hard_palate
700014786	Firmicutes	Bacilli	Gemellales	Gemellaceae	Gemella	179	0.6	0.0339852	Hard_palate
700014786	Firmicutes	Bacilli	Lactobacillales	Carnobacteriaceae	Granulicatella	73		0.0138599	Hard_palate
700014786	Proteobacteria	Gammaproteobacteria	Pasteurellales	Pasteurellaceae	Haemophilus	432	0.245521	0.0820201	Hard_palate
700014786	Proteobacteria	Betaproteobacteria	Neisseriales	Neisseriaceae	Kingella	2	0.8	0.000379723	Hard_palate
700014786	Firmicutes	Clostridia	Clostridiales	Lachnospiraceae	Lachnobacterium	2		0.000379723	Hard_palate
700014786	Firmicutes	Bacilli	Lactobacillales	Lactobacillaceae	Lactobacillus	347	0.624971	0.0658819	Hard_palate
700014786	Proteobacteria	Betaproteobacteria	Burkholderiales	Burkholderiaceae	Lautropia	16	1	0.00303778	Hard_palate
700014786	Fusobacteria	Fusobacteria	Fusobacteriales	Fusobacteriaceae	Leptotrichia	72	0.75	0.01367	Hard_palate
700014786	Proteobacteria	Gammaproteobacteria	Xanthomonadales	Xanthomonadaceae	Luteibacter	2	0	0.000379723	Hard_palate
700014786	Firmicutes	Clostridia	Clostridiales	Veillonellaceae	Megasphaera	2	0.666667	0.000379723	Hard_palate
700014786	Firmicutes	Clostridia	Clostridiales	ClostridialesFamilyXIII.IncertaeSedis	Mogibacterium	7	0.5	0.00132903	Hard_palate
700014786	Firmicutes	Clostridia	Clostridiales	Lachnospiraceae	Moryella	96		0.0182267	Hard_palate
700014786	Tenericutes	Mollicutes	Mycoplasmatales	Mycoplasmataceae	Mycoplasma	1	0.0128205	0.000189861	Hard_palate
700014786	Proteobacteria	Betaproteobacteria	Neisseriales	Neisseriaceae	Neisseria	613	0.882155	0.116385	Hard_palate
700014786	Firmicutes	Clostridia	Clostridiales	Lachnospiraceae	Oribacterium	48		0.00911335	Hard_palate
700014786	Bacteroidetes	Bacteroidia	Bacteroidales	Porphyromonadaceae	Parabacteroides	1	0.785714	0.000189861	Hard_palate
700014786	Firmicutes	Clostridia	Clostridiales	Peptococcaceae	Peptococcus	3		0.000569584	Hard_palate
700014786	Firmicutes	Clostridia	Clostridiales	Peptostreptococcaceae	Peptostreptococcus	43		0.00816404	Hard_palate
700014786	Proteobacteria	Alphaproteobacteria	Rhizobiales	Phyllobacteriaceae	Phyllobacterium	1	0	0.000189861	Hard_palate
700014786	Bacteroidetes	Bacteroidia	Bacteroidales	Porphyromonadaceae	Porphyromonas	396	1	0.0751851	Hard_palate
700014786	Bacteroidetes	Bacteroidia	Bacteroidales	Prevotellaceae	Prevotella	363	0.791667	0.0689197	Hard_palate
700014786	Actinobacteria	Actinobacteria	Actinomycetales	Propionibacteriaceae	Propionibacterium	6	0.666667	0.00113917	Hard_palate
700014786	Firmicutes	Clostridia	Clostridiales	Lachnospiraceae	Roseburia	6	1	0.00113917	Hard_palate
700014786	Actinobacteria	Actinobacteria	Actinomycetales	Micrococcaceae	Rothia	11	0.678571	0.00208848	Hard_palate
700014786	Firmicutes	Clostridia	Clostridiales	Veillonellaceae	Selenomonas	10	0.857143	0.00189861	Hard_palate
700014786	Proteobacteria	Gammaproteobacteria	Enterobacteriales	Enterobacteriaceae	Serratia	1	0.128115	0.000189861	Hard_palate
700014786	Firmicutes	Bacilli	Bacillales	Staphylococcaceae	Staphylococcus	5	0.311514	0.000949307	Hard_palate
700014786	Firmicutes	Bacilli	Lactobacillales	Streptococcaceae	Streptococcus	1739	0.57981	0.330169	Hard_palate
700014786	Bacteroidetes	Bacteroidia	Bacteroidales	Porphyromonadaceae	Tannerella	10	0.5	0.00189861	Hard_palate
700014786	Spirochaetes	Spirochaetes	Spirochaetales	Spirochaetaceae	Treponema	8	0.558824	0.00151889	Hard_palate
700014786	Tenericutes	Mollicutes	Mycoplasmatales	Mycoplasmataceae	Ureaplasma	4	0	0.000759446	Hard_palate
700014786	Firmicutes	Clostridia	Clostridiales	Veillonellaceae	Veillonella	260	0.966667	0.049364	Hard_palate
700014787	Firmicutes	Bacilli	Lactobacillales	Aerococcaceae	Abiotrophia	2	0	0.000285307	Buccal_mucosa
700014787	Proteobacteria	Gammaproteobacteria	Pasteurellales	Pasteurellaceae	Actinobacillus	27	0.962963	0.00385164	Buccal_mucosa
700014787	Actinobacteria	Actinobacteria	Actinomycetales	Actinomycetaceae	Actinomyces	143	0.796875	0.0203994	Buccal_mucosa
700014787	Proteobacteria	Gammaproteobacteria	Pasteurellales	Pasteurellaceae	Aggregatibacter	12	0.916667	0.00171184	Buccal_mucosa
700014787	Actinobacteria	Actinobacteria	Coriobacteriales	Coriobacteriaceae	Atopobium	6	0	0.00085592	Buccal_mucosa
700014787	Tenericutes	Erysipelotrichi	Erysipelotrichales	Erysipelotrichaceae	Bulleidia	2		0.000285307	Buccal_mucosa
700014787	Proteobacteria	Epsilonproteobacteria	Campylobacterales	Campylobacteraceae	Campylobacter	24	0.598181	0.00342368	Buccal_mucosa
700014787	Bacteroidetes	Flavobacteria	Flavobacteriales	Flavobacteriaceae	Capnocytophaga	118	0.910714	0.0168331	Buccal_mucosa
700014787	Firmicutes	Clostridia	Clostridiales	Lachnospiraceae	Catonella	8		0.00114123	Buccal_mucosa
700014787	Actinobacteria	Actinobacteria	Actinomycetales	Corynebacteriaceae	Corynebacterium	10	0.592302	0.00142653	Buccal_mucosa
700014787	Proteobacteria	Betaproteobacteria	Neisseriales	Neisseriaceae	Eikenella	5	0	0.000713267	Buccal_mucosa
700014787	Firmicutes	Clostridia	Clostridiales	ClostridialesFamilyXIII.IncertaeSedis	Eubacterium	6	1	0.00085592	Buccal_mucosa
700014787	Firmicutes	Clostridia	Clostridiales	Ruminococcaceae	Faecalibacterium	3	0.75	0.00042796	Buccal_mucosa
700014787	Fusobacteria	Fusobacteria	Fusobacteriales	Fusobacteriaceae	Fusobacterium	162	0.821528	0.0231098	Buccal_mucosa
700014787	Firmicutes	Bacilli	Gemellales	Gemellaceae	Gemella	1062	0.6	0.151498	Buccal_mucosa
700014787	Firmicutes	Bacilli	Lactobacillales	Carnobacteriaceae	Granulicatella	57		0.00813124	Buccal_mucosa
700014787	Proteobacteria	Gammaproteobacteria	Pasteurellales	Pasteurellaceae	Haemophilus	929	0.245521	0.132525	Buccal_mucosa
700014787	Proteobacteria	Betaproteobacteria	Neisseriales	Neisseriaceae	Kingella	1	0.8	0.000142653	Buccal_mucosa
700014787	Proteobacteria	Betaproteobacteria	Burkholderiales	Burkholderiaceae	Lautropia	37	1	0.00527817	Buccal_mucosa
700014787	Fusobacteria	Fusobacteria	Fusobacteriales	Fusobacteriaceae	Leptotrichia	82	0.75	0.0116976	Buccal_mucosa
700014787	Proteobacteria	Gammaproteobacteria	Xanthomonadales	Xanthomonadaceae	Luteibacter	7	0	0.000998573	Buccal_mucosa
700014787	Firmicutes	Clostridia	Clostridiales	Veillonellaceae	Megasphaera	2	0.666667	0.000285307	Buccal_mucosa
700014787	Proteobacteria	Alphaproteobacteria	Rhizobiales	Methylobacteriaceae	Methylobacterium	1	0.25	0.000142653	Buccal_mucosa
700014787	Actinobacteria	Actinobacteria	Actinomycetales	Actinomycetaceae	Mobiluncus	2	1	0.000285307	Buccal_mucosa
700014787	Firmicutes	Clostridia	Clostridiales	ClostridialesFamilyXIII.IncertaeSedis	Mogibacterium	1	0.5	0.000142653	Buccal_mucosa
700014787	Firmicutes	Clostridia	Clostridiales	Lachnospiraceae	Moryella	81		0.0115549	Buccal_mucosa
700014787	Proteobacteria	Betaproteobacteria	Neisseriales	Neisseriaceae	Neisseria	949	0.882155	0.135378	Buccal_mucosa
700014787	Firmicutes	Clostridia	Clostridiales	Lachnospiraceae	Oribacterium	29		0.00413695	Buccal_mucosa
700014787	Bacteroidetes	Bacteroidia	Bacteroidales	Porphyromonadaceae	Parabacteroides	1	0.785714	0.000142653	Buccal_mucosa
700014787	Firmicutes	Clostridia	Clostridiales	Peptococcaceae	Peptococcus	8		0.00114123	Buccal_mucosa
700014787	Firmicutes	Clostridia	Clostridiales	Peptostreptococcaceae	Peptostreptococcus	27		0.00385164	Buccal_mucosa
700014787	Bacteroidetes	Bacteroidia	Bacteroidales	Porphyromonadaceae	Porphyromonas	357	1	0.0509272	Buccal_mucosa
700014787	Bacteroidetes	Bacteroidia	Bacteroidales	Prevotellaceae	Prevotella	177	0.791667	0.0252496	Buccal_mucosa
700014787	Actinobacteria	Actinobacteria	Actinomycetales	Propionibacteriaceae	Propionibacterium	1	0.666667	0.000142653	Buccal_mucosa
700014787	Actinobacteria	Actinobacteria	Actinomycetales	Micrococcaceae	Rothia	19	0.678571	0.00271041	Buccal_mucosa
700014787	Firmicutes	Clostridia	Clostridiales	Veillonellaceae	Selenomonas	5	0.857143	0.000713267	Buccal_mucosa
700014787	Firmicutes	Bacilli	Lactobacillales	Streptococcaceae	Streptococcus	2381	0.57981	0.339658	Buccal_mucosa
700014787	Bacteroidetes	Bacteroidia	Bacteroidales	Porphyromonadaceae	Tannerella	2	0.5	0.000285307	Buccal_mucosa
700014787	Spirochaetes	Spirochaetes	Spirochaetales	Spirochaetaceae	Treponema	2	0.558824	0.000285307	Buccal_mucosa
700014787	Firmicutes	Clostridia	Clostridiales	Veillonellaceae	Veillonella	262	0.966667	0.0373752	Buccal_mucosa
700014788	Actinobacteria	Actinobacteria	Actinomycetales	Actinomycetaceae	Actinomyces	1	0.796875	0.00012285	Attached_Keratinized_gingiva
700014788	Bacteroidetes	Flavobacteria	Flavobacteriales	Flavobacteriaceae	Capnocytophaga	32	0.910714	0.0039312	Attached_Keratinized_gingiva
700014788	Fusobacteria	Fusobacteria	Fusobacteriales	Fusobacteriaceae	Fusobacterium	4	0.821528	0.0004914	Attached_Keratinized_gingiva
700014788	Firmicutes	Bacilli	Gemellales	Gemellaceae	Gemella	443	0.6	0.0544226	Attached_Keratinized_gingiva
700014788	Firmicutes	Bacilli	Lactobacillales	Carnobacteriaceae	Granulicatella	260		0.031941	Attached_Keratinized_gingiva
700014788	Proteobacteria	Gammaproteobacteria	Pasteurellales	Pasteurellaceae	Haemophilus	1414	0.245521	0.17371	Attached_Keratinized_gingiva
700014788	Firmicutes	Bacilli	Lactobacillales	Lactobacillaceae	Lactobacillus	1	0.624971	0.00012285	Attached_Keratinized_gingiva
700014788	Fusobacteria	Fusobacteria	Fusobacteriales	Fusobacteriaceae	Leptotrichia	2	0.75	0.0002457	Attached_Keratinized_gingiva
700014788	Proteobacteria	Betaproteobacteria	Neisseriales	Neisseriaceae	Neisseria	2	0.882155	0.0002457	Attached_Keratinized_gingiva
700014788	Firmicutes	Clostridia	Clostridiales	Lachnospiraceae	Oribacterium	1		0.00012285	Attached_Keratinized_gingiva
700014788	Bacteroidetes	Bacteroidia	Bacteroidales	Porphyromonadaceae	Porphyromonas	1429	1	0.175553	Attached_Keratinized_gingiva
700014788	Bacteroidetes	Bacteroidia	Bacteroidales	Prevotellaceae	Prevotella	1227	0.791667	0.150737	Attached_Keratinized_gingiva
700014788	Firmicutes	Bacilli	Lactobacillales	Streptococcaceae	Streptococcus	2139	0.57981	0.262776	Attached_Keratinized_gingiva
700014788	Firmicutes	Clostridia	Clostridiales	Veillonellaceae	Veillonella	1185	0.966667	0.145577	Attached_Keratinized_gingiva
700014789	Firmicutes	Bacilli	Lactobacillales	Aerococcaceae	Abiotrophia	6	0	0.000651395	Palatine_Tonsils
700014789	Proteobacteria	Gammaproteobacteria	Pseudomonadales	Moraxellaceae	Acinetobacter	5	0.367588	0.000542829	Palatine_Tonsils
700014789	Proteobacteria	Gammaproteobacteria	Pasteurellales	Pasteurellaceae	Actinobacillus	63	0.962963	0.00683965	Palatine_Tonsils
700014789	Actinobacteria	Actinobacteria	Actinomycetales	Actinomycetaceae	Actinomyces	203	0.796875	0.0220389	Palatine_Tonsils
700014789	Proteobacteria	Gammaproteobacteria	Pasteurellales	Pasteurellaceae	Aggregatibacter	8	0.916667	0.000868527	Palatine_Tonsils
700014789	Actinobacteria	Actinobacteria	Coriobacteriales	Coriobacteriaceae	Atopobium	12	0	0.00130279	Palatine_Tonsils
700014789	Tenericutes	Erysipelotrichi	Erysipelotrichales	Erysipelotrichaceae	Bulleidia	5		0.000542829	Palatine_Tonsils
700014789	Firmicutes	Clostridia	Clostridiales	Lachnospiraceae	Butyrivibrio	1	0.555556	0.000108566	Palatine_Tonsils
700014789	Proteobacteria	Epsilonproteobacteria	Campylobacterales	Campylobacteraceae	Campylobacter	40	0.598181	0.00434263	Palatine_Tonsils
700014789	Bacteroidetes	Flavobacteria	Flavobacteriales	Flavobacteriaceae	Capnocytophaga	179	0.910714	0.0194333	Palatine_Tonsils
700014789	Firmicutes	Clostridia	Clostridiales	Lachnospiraceae	Catonella	20		0.00217132	Palatine_Tonsils
700014789	Actinobacteria	Actinobacteria	Actinomycetales	Corynebacteriaceae	Corynebacterium	6	0.592302	0.000651395	Palatine_Tonsils
700014789	Firmicutes	Clostridia	Clostridiales	Veillonellaceae	Dialister	1	1	0.000108566	Palatine_Tonsils
700014789	Proteobacteria	Betaproteobacteria	Neisseriales	Neisseriaceae	Eikenella	3	0	0.000325698	Palatine_Tonsils
700014789	Firmicutes	Clostridia	Clostridiales	ClostridialesFamilyXIII.IncertaeSedis	Eubacterium	19	1	0.00206275	Palatine_Tonsils
700014789	Fusobacteria	Fusobacteria	Fusobacteriales	Fusobacteriaceae	Fusobacterium	207	0.821528	0.0224731	Palatine_Tonsils
700014789	Firmicutes	Bacilli	Gemellales	Gemellaceae	Gemella	626	0.6	0.0679622	Palatine_Tonsils
700014789	Firmicutes	Bacilli	Lactobacillales	Carnobacteriaceae	Granulicatella	153		0.0166106	Palatine_Tonsils
700014789	Proteobacteria	Gammaproteobacteria	Pasteurellales	Pasteurellaceae	Haemophilus	818	0.245521	0.0888069	Palatine_Tonsils
700014789	Firmicutes	Bacilli	Lactobacillales	Lactobacillaceae	Lactobacillus	5	0.624971	0.000542829	Palatine_Tonsils
700014789	Proteobacteria	Betaproteobacteria	Burkholderiales	Burkholderiaceae	Lautropia	49	1	0.00531973	Palatine_Tonsils
700014789	Fusobacteria	Fusobacteria	Fusobacteriales	Fusobacteriaceae	Leptotrichia	453	0.75	0.0491803	Palatine_Tonsils
700014789	Proteobacteria	Gammaproteobacteria	Xanthomonadales	Xanthomonadaceae	Luteibacter	3	0	0.000325698	Palatine_Tonsils
700014789	Proteobacteria	Betaproteobacteria	Burkholderiales	Oxalobacteraceae	Massilia	1	0	0.000108566	Palatine_Tonsils
700014789	Firmicutes	Clostridia	Clostridiales	Veillonellaceae	Megasphaera	3	0.666667	0.000325698	Palatine_Tonsils
700014789	Firmicutes	Clostridia	Clostridiales	ClostridialesFamilyXIII.IncertaeSedis	Mogibacterium	4	0.5	0.000434263	Palatine_Tonsils
700014789	Firmicutes	Clostridia	Clostridiales	Lachnospiraceae	Moryella	132		0.0143307	Palatine_Tonsils
700014789	Proteobacteria	Betaproteobacteria	Neisseriales	Neisseriaceae	Neisseria	1225	0.882155	0.132993	Palatine_Tonsils
700014789	Firmicutes	Clostridia	Clostridiales	Lachnospiraceae	Oribacterium	60		0.00651395	Palatine_Tonsils
700014789	Bacteroidetes	Bacteroidia	Bacteroidales	Porphyromonadaceae	Parabacteroides	2	0.785714	0.000217132	Palatine_Tonsils
700014789	Firmicutes	Clostridia	Clostridiales	Peptococcaceae	Peptococcus	10		0.00108566	Palatine_Tonsils
700014789	Firmicutes	Clostridia	Clostridiales	Peptostreptococcaceae	Peptostreptococcus	33		0.00358267	Palatine_Tonsils
700014789	Bacteroidetes	Bacteroidia	Bacteroidales	Porphyromonadaceae	Porphyromonas	532	1	0.057757	Palatine_Tonsils
700014789	Bacteroidetes	Bacteroidia	Bacteroidales	Prevotellaceae	Prevotella	615	0.791667	0.066768	Palatine_Tonsils
700014789	Actinobacteria	Actinobacteria	Actinomycetales	Propionibacteriaceae	Propionibacterium	8	0.666667	0.000868527	Palatine_Tonsils
700014789	Proteobacteria	Gammaproteobacteria	Pseudomonadales	Pseudomonadaceae	Pseudomonas	2	0.0600604	0.000217132	Palatine_Tonsils
700014789	Actinobacteria	Actinobacteria	Actinomycetales	Micrococcaceae	Rothia	31	0.678571	0.00336554	Palatine_Tonsils
700014789	Firmicutes	Clostridia	Clostridiales	Veillonellaceae	Selenomonas	5	0.857143	0.000542829	Palatine_Tonsils
700014789	Firmicutes	Bacilli	Lactobacillales	Streptococcaceae	Streptococcus	3145	0.57981	0.34144	Palatine_Tonsils
700014789	Bacteroidetes	Bacteroidia	Bacteroidales	Porphyromonadaceae	Tannerella	14	0.5	0.00151992	Palatine_Tonsils
700014789	Spirochaetes	Spirochaetes	Spirochaetales	Spirochaetaceae	Treponema	16	0.558824	0.00173705	Palatine_Tonsils
700014789	Firmicutes	Clostridia	Clostridiales	Veillonellaceae	Veillonella	488	0.966667	0.0529801	Palatine_Tonsils
700014790	Proteobacteria	Gammaproteobacteria	Pasteurellales	Pasteurellaceae	Actinobacillus	18	0.962963	0.00527395	Throat
700014790	Actinobacteria	Actinobacteria	Actinomycetales	Actinomycetaceae	Actinomyces	189	0.796875	0.0553765	Throat
700014790	Proteobacteria	Gammaproteobacteria	Pasteurellales	Pasteurellaceae	Aggregatibacter	2	0.916667	0.000585995	Throat
700014790	Actinobacteria	Actinobacteria	Coriobacteriales	Coriobacteriaceae	Atopobium	1	0	0.000292997	Throat
700014790	Bacteroidetes	Bacteroidia	Bacteroidales	Bacteroidaceae	Bacteroides	4	0.385022	0.00117199	Throat
700014790	Proteobacteria	Epsilonproteobacteria	Campylobacterales	Campylobacteraceae	Campylobacter	2	0.598181	0.000585995	Throat
700014790	Bacteroidetes	Flavobacteria	Flavobacteriales	Flavobacteriaceae	Capnocytophaga	102	0.910714	0.0298857	Throat
700014790	Firmicutes	Clostridia	Clostridiales	Lachnospiraceae	Catonella	14		0.00410196	Throat
700014790	Actinobacteria	Actinobacteria	Actinomycetales	Corynebacteriaceae	Corynebacterium	7	0.592302	0.00205098	Throat
700014790	Proteobacteria	Betaproteobacteria	Burkholderiales	Comamonadaceae	Diaphorobacter	1	0.428571	0.000292997	Throat
700014790	Proteobacteria	Betaproteobacteria	Neisseriales	Neisseriaceae	Eikenella	4	0	0.00117199	Throat
700014790	Proteobacteria	Gammaproteobacteria	Enterobacteriales	Enterobacteriaceae	Escherichia	2	0.838224	0.000585995	Throat
700014790	Firmicutes	Clostridia	Clostridiales	ClostridialesFamilyXIII.IncertaeSedis	Eubacterium	6	1	0.00175798	Throat
700014790	Fusobacteria	Fusobacteria	Fusobacteriales	Fusobacteriaceae	Fusobacterium	64	0.821528	0.0187518	Throat
700014790	Firmicutes	Bacilli	Gemellales	Gemellaceae	Gemella	129	0.6	0.0377967	Throat
700014790	Firmicutes	Bacilli	Lactobacillales	Carnobacteriaceae	Granulicatella	31		0.00908292	Throat
700014790	Proteobacteria	Gammaproteobacteria	Pasteurellales	Pasteurellaceae	Haemophilus	374	0.245521	0.109581	Throat
700014790	Proteobacteria	Betaproteobacteria	Neisseriales	Neisseriaceae	Kingella	1	0.8	0.000292997	Throat
700014790	Firmicutes	Bacilli	Lactobacillales	Lactobacillaceae	Lactobacillus	1	0.624971	0.000292997	Throat
700014790	Proteobacteria	Betaproteobacteria	Burkholderiales	Burkholderiaceae	Lautropia	7	1	0.00205098	Throat
700014790	Fusobacteria	Fusobacteria	Fusobacteriales	Fusobacteriaceae	Leptotrichia	111	0.75	0.0325227	Throat
700014790	Firmicutes	Clostridia	Clostridiales	Veillonellaceae	Megasphaera	2	0.666667	0.000585995	Throat
700014790	Firmicutes	Clostridia	Clostridiales	Lachnospiraceae	Moryella	56		0.0164079	Throat
700014790	Proteobacteria	Betaproteobacteria	Neisseriales	Neisseriaceae	Neisseria	443	0.882155	0.129798	Throat
700014790	Firmicutes	Clostridia	Clostridiales	Lachnospiraceae	Oribacterium	33		0.00966891	Throat
700014790	Firmicutes	Clostridia	Clostridiales	Ruminococcaceae	Oscillospira	2		0.000585995	Throat
700014790	Bacteroidetes	Bacteroidia	Bacteroidales	Porphyromonadaceae	Parabacteroides	1	0.785714	0.000292997	Throat
700014790	Firmicutes	Clostridia	Clostridiales	Peptococcaceae	Peptococcus	5		0.00146499	Throat
700014790	Firmicutes	Clostridia	Clostridiales	Peptostreptococcaceae	Peptostreptococcus	1		0.000292997	Throat
700014790	Firmicutes	Clostridia	Clostridiales	Veillonellaceae	Phascolarctobacterium	1	0.25	0.000292997	Throat
700014790	Bacteroidetes	Bacteroidia	Bacteroidales	Porphyromonadaceae	Porphyromonas	262	1	0.0767653	Throat
700014790	Bacteroidetes	Bacteroidia	Bacteroidales	Prevotellaceae	Prevotella	266	0.791667	0.0779373	Throat
700014790	Actinobacteria	Actinobacteria	Actinomycetales	Propionibacteriaceae	Propionibacterium	3	0.666667	0.000878992	Throat
700014790	Actinobacteria	Actinobacteria	Actinomycetales	Micrococcaceae	Rothia	29	0.678571	0.00849692	Throat
700014790	Firmicutes	Clostridia	Clostridiales	Veillonellaceae	Selenomonas	1	0.857143	0.000292997	Throat
700014790	Firmicutes	Bacilli	Lactobacillales	Streptococcaceae	Streptococcus	986	0.57981	0.288895	Throat
700014790	Bacteroidetes	Bacteroidia	Bacteroidales	Porphyromonadaceae	Tannerella	12	0.5	0.00351597	Throat
700014790	Spirochaetes	Spirochaetes	Spirochaetales	Spirochaetaceae	Treponema	4	0.558824	0.00117199	Throat
700014790	Firmicutes	Clostridia	Clostridiales	Veillonellaceae	Veillonella	236	0.966667	0.0691474	Throat
700014791	Firmicutes	Bacilli	Lactobacillales	Aerococcaceae	Abiotrophia	92	0	0.0115505	Supragingival_plaque
700014791	Proteobacteria	Gammaproteobacteria	Pasteurellales	Pasteurellaceae	Actinobacillus	2	0.962963	0.000251099	Supragingival_plaque
700014791	Actinobacteria	Actinobacteria	Actinomycetales	Actinomycetaceae	Actinomyces	179	0.796875	0.0224733	Supragingival_plaque
700014791	Proteobacteria	Gammaproteobacteria	Pasteurellales	Pasteurellaceae	Aggregatibacter	104	0.916667	0.0130571	Supragingival_plaque
700014791	Firmicutes	Clostridia	Clostridiales	Veillonellaceae	Anaeroglobus	1		0.000125549	Supragingival_plaque
700014791	Firmicutes	Clostridia	Clostridiales	ClostridialesFamilyXIII.IncertaeSedis	Anaerovorax	1		0.000125549	Supragingival_plaque
700014791	Proteobacteria	Betaproteobacteria	Burkholderiales	Comamonadaceae	Brachymonas	9		0.00112994	Supragingival_plaque
700014791	Proteobacteria	Epsilonproteobacteria	Campylobacterales	Campylobacteraceae	Campylobacter	137	0.598181	0.0172003	Supragingival_plaque
700014791	Bacteroidetes	Flavobacteria	Flavobacteriales	Flavobacteriaceae	Capnocytophaga	1738	0.910714	0.218205	Supragingival_plaque
700014791	Proteobacteria	Gammaproteobacteria	Cardiobacteriales	Cardiobacteriaceae	Cardiobacterium	18	1	0.00225989	Supragingival_plaque
700014791	Firmicutes	Clostridia	Clostridiales	Lachnospiraceae	Catonella	9		0.00112994	Supragingival_plaque
700014791	Actinobacteria	Actinobacteria	Actinomycetales	Corynebacteriaceae	Corynebacterium	569	0.592302	0.0714375	Supragingival_plaque
700014791	Firmicutes	Clostridia	Clostridiales	Veillonellaceae	Dialister	3	1	0.000376648	Supragingival_plaque
700014791	Proteobacteria	Betaproteobacteria	Neisseriales	Neisseriaceae	Eikenella	10	0	0.00125549	Supragingival_plaque
700014791	Firmicutes	Clostridia	Clostridiales	ClostridialesFamilyXIII.IncertaeSedis	Eubacterium	34	1	0.00426868	Supragingival_plaque
700014791	Fusobacteria	Fusobacteria	Fusobacteriales	Fusobacteriaceae	Fusobacterium	431	0.821528	0.0541117	Supragingival_plaque
700014791	Firmicutes	Bacilli	Gemellales	Gemellaceae	Gemella	34	0.6	0.00426868	Supragingival_plaque
700014791	Firmicutes	Bacilli	Lactobacillales	Carnobacteriaceae	Granulicatella	45		0.00564972	Supragingival_plaque
700014791	Proteobacteria	Gammaproteobacteria	Pasteurellales	Pasteurellaceae	Haemophilus	635	0.245521	0.0797238	Supragingival_plaque
700014791	Firmicutes	Clostridia	Clostridiales	Lachnospiraceae	Johnsonella	4		0.000502197	Supragingival_plaque
700014791	Proteobacteria	Betaproteobacteria	Neisseriales	Neisseriaceae	Kingella	10	0.8	0.00125549	Supragingival_plaque
700014791	Proteobacteria	Betaproteobacteria	Burkholderiales	Burkholderiaceae	Lautropia	1123	1	0.140992	Supragingival_plaque
700014791	Fusobacteria	Fusobacteria	Fusobacteriales	Fusobacteriaceae	Leptotrichia	561	0.75	0.0704331	Supragingival_plaque
700014791	Firmicutes	Clostridia	Clostridiales	Lachnospiraceae	Moryella	1		0.000125549	Supragingival_plaque
700014791	Proteobacteria	Betaproteobacteria	Neisseriales	Neisseriaceae	Neisseria	401	0.882155	0.0503453	Supragingival_plaque
700014791	Firmicutes	Clostridia	Clostridiales	Lachnospiraceae	Oribacterium	2		0.000251099	Supragingival_plaque
700014791	Firmicutes	Clostridia	Clostridiales	Peptococcaceae	Peptococcus	6		0.000753296	Supragingival_plaque
700014791	Firmicutes	Clostridia	Clostridiales	Peptostreptococcaceae	Peptostreptococcus	1		0.000125549	Supragingival_plaque
700014791	Bacteroidetes	Bacteroidia	Bacteroidales	Porphyromonadaceae	Porphyromonas	282	1	0.0354049	Supragingival_plaque
700014791	Bacteroidetes	Bacteroidia	Bacteroidales	Prevotellaceae	Prevotella	131	0.791667	0.016447	Supragingival_plaque
700014791	Actinobacteria	Actinobacteria	Actinomycetales	Propionibacteriaceae	Propionibacterium	38	0.666667	0.00477087	Supragingival_plaque
700014791	Proteobacteria	Betaproteobacteria	Rhodocyclales	Rhodocyclaceae	Rhodocyclus	4		0.000502197	Supragingival_plaque
700014791	Actinobacteria	Actinobacteria	Actinomycetales	Micrococcaceae	Rothia	310	0.678571	0.0389203	Supragingival_plaque
700014791	Firmicutes	Clostridia	Clostridiales	Veillonellaceae	Selenomonas	68	0.857143	0.00853735	Supragingival_plaque
700014791	Firmicutes	Bacilli	Lactobacillales	Streptococcaceae	Streptococcus	832	0.57981	0.104457	Supragingival_plaque
700014791	Bacteroidetes	Bacteroidia	Bacteroidales	Porphyromonadaceae	Tannerella	17	0.5	0.00213434	Supragingival_plaque
700014791	Spirochaetes	Spirochaetes	Spirochaetales	Spirochaetaceae	Treponema	92	0.558824	0.0115505	Supragingival_plaque
700014791	Firmicutes	Clostridia	Clostridiales	Veillonellaceae	Veillonella	31	0.966667	0.00389203	Supragingival_plaque
700014792	Firmicutes	Bacilli	Lactobacillales	Aerococcaceae	Abiotrophia	64	0	0.00866035	Subgingival_plaque
700014792	Proteobacteria	Gammaproteobacteria	Pasteurellales	Pasteurellaceae	Actinobacillus	3	0.962963	0.000405954	Subgingival_plaque
700014792	Actinobacteria	Actinobacteria	Actinomycetales	Actinomycetaceae	Actinomyces	334	0.796875	0.0451962	Subgingival_plaque
700014792	Proteobacteria	Gammaproteobacteria	Pasteurellales	Pasteurellaceae	Aggregatibacter	109	0.916667	0.0147497	Subgingival_plaque
700014792	Firmicutes	Clostridia	Clostridiales	Veillonellaceae	Anaeroglobus	4		0.000541272	Subgingival_plaque
700014792	Firmicutes	Clostridia	Clostridiales	ClostridialesFamilyXIII.IncertaeSedis	Anaerovorax	2		0.000270636	Subgingival_plaque
700014792	Actinobacteria	Actinobacteria	Coriobacteriales	Coriobacteriaceae	Atopobium	4	0	0.000541272	Subgingival_plaque
700014792	Proteobacteria	Betaproteobacteria	Burkholderiales	Comamonadaceae	Brachymonas	21		0.00284168	Subgingival_plaque
700014792	Proteobacteria	Epsilonproteobacteria	Campylobacterales	Campylobacteraceae	Campylobacter	86	0.598181	0.0116373	Subgingival_plaque
700014792	Bacteroidetes	Flavobacteria	Flavobacteriales	Flavobacteriaceae	Capnocytophaga	916	0.910714	0.123951	Subgingival_plaque
700014792	Proteobacteria	Gammaproteobacteria	Cardiobacteriales	Cardiobacteriaceae	Cardiobacterium	19	1	0.00257104	Subgingival_plaque
700014792	Firmicutes	Clostridia	Clostridiales	Lachnospiraceae	Catonella	19		0.00257104	Subgingival_plaque
700014792	Actinobacteria	Actinobacteria	Actinomycetales	Corynebacteriaceae	Corynebacterium	323	0.592302	0.0437077	Subgingival_plaque
700014792	Firmicutes	Clostridia	Clostridiales	Veillonellaceae	Dialister	6	1	0.000811908	Subgingival_plaque
700014792	Proteobacteria	Betaproteobacteria	Neisseriales	Neisseriaceae	Eikenella	14	0	0.00189445	Subgingival_plaque
700014792	Firmicutes	Clostridia	Clostridiales	ClostridialesFamilyXIII.IncertaeSedis	Eubacterium	37	1	0.00500677	Subgingival_plaque
700014792	Fusobacteria	Fusobacteria	Fusobacteriales	Fusobacteriaceae	Fusobacterium	494	0.821528	0.0668471	Subgingival_plaque
700014792	Firmicutes	Bacilli	Gemellales	Gemellaceae	Gemella	63	0.6	0.00852503	Subgingival_plaque
700014792	Firmicutes	Bacilli	Lactobacillales	Carnobacteriaceae	Granulicatella	36		0.00487145	Subgingival_plaque
700014792	Proteobacteria	Gammaproteobacteria	Pasteurellales	Pasteurellaceae	Haemophilus	421	0.245521	0.0569689	Subgingival_plaque
700014792	Firmicutes	Clostridia	Clostridiales	Lachnospiraceae	Johnsonella	12		0.00162382	Subgingival_plaque
700014792	Proteobacteria	Betaproteobacteria	Neisseriales	Neisseriaceae	Kingella	5	0.8	0.00067659	Subgingival_plaque
700014792	Firmicutes	Bacilli	Lactobacillales	Lactobacillaceae	Lactobacillus	2	0.624971	0.000270636	Subgingival_plaque
700014792	Proteobacteria	Betaproteobacteria	Burkholderiales	Burkholderiaceae	Lautropia	1084	1	0.146685	Subgingival_plaque
700014792	Fusobacteria	Fusobacteria	Fusobacteriales	Fusobacteriaceae	Leptotrichia	594	0.75	0.0803789	Subgingival_plaque
700014792	Firmicutes	Clostridia	Clostridiales	Lachnospiraceae	Moryella	2		0.000270636	Subgingival_plaque
700014792	Tenericutes	Mollicutes	Mycoplasmatales	Mycoplasmataceae	Mycoplasma	1	0.0128205	0.000135318	Subgingival_plaque
700014792	Proteobacteria	Betaproteobacteria	Neisseriales	Neisseriaceae	Neisseria	425	0.882155	0.0575101	Subgingival_plaque
700014792	Firmicutes	Clostridia	Clostridiales	Lachnospiraceae	Oribacterium	1		0.000135318	Subgingival_plaque
700014792	Firmicutes	Clostridia	Clostridiales	Peptococcaceae	Peptococcus	18		0.00243572	Subgingival_plaque
700014792	Firmicutes	Clostridia	Clostridiales	Peptostreptococcaceae	Peptostreptococcus	4		0.000541272	Subgingival_plaque
700014792	Bacteroidetes	Bacteroidia	Bacteroidales	Porphyromonadaceae	Porphyromonas	298	1	0.0403248	Subgingival_plaque
700014792	Bacteroidetes	Bacteroidia	Bacteroidales	Prevotellaceae	Prevotella	234	0.791667	0.0316644	Subgingival_plaque
700014792	Actinobacteria	Actinobacteria	Actinomycetales	Propionibacteriaceae	Propionibacterium	98	0.666667	0.0132612	Subgingival_plaque
700014792	Proteobacteria	Betaproteobacteria	Rhodocyclales	Rhodocyclaceae	Rhodocyclus	8		0.00108254	Subgingival_plaque
700014792	Actinobacteria	Actinobacteria	Actinomycetales	Micrococcaceae	Rothia	330	0.678571	0.0446549	Subgingival_plaque
700014792	Firmicutes	Clostridia	Clostridiales	Veillonellaceae	Selenomonas	114	0.857143	0.0154263	Subgingival_plaque
700014792	Firmicutes	Bacilli	Lactobacillales	Streptococcaceae	Streptococcus	1011	0.57981	0.136806	Subgingival_plaque
700014792	Bacteroidetes	Bacteroidia	Bacteroidales	Porphyromonadaceae	Tannerella	54	0.5	0.00730717	Subgingival_plaque
700014792	Spirochaetes	Spirochaetes	Spirochaetales	Spirochaetaceae	Treponema	68	0.558824	0.00920162	Subgingival_plaque
700014792	Firmicutes	Clostridia	Clostridiales	Veillonellaceae	Veillonella	52	0.966667	0.00703654	Subgingival_plaque
700014793	Bacteroidetes	Flavobacteria	Flavobacteriales	Flavobacteriaceae	Capnocytophaga	1	0.910714	0.000242131	Left_Retroauricular_crease
700014793	Tenericutes	Erysipelotrichi	Erysipelotrichales	Erysipelotrichaceae	Clostridium	1	0.641845	0.000242131	Left_Retroauricular_crease
700014793	Actinobacteria	Actinobacteria	Actinomycetales	Corynebacteriaceae	Corynebacterium	512	0.592302	0.123971	Left_Retroauricular_crease
700014793	Proteobacteria	Betaproteobacteria	Burkholderiales	Comamonadaceae	Delftia	2	1	0.000484262	Left_Retroauricular_crease
700014793	Firmicutes	Bacilli	Lactobacillales	Lactobacillaceae	Lactobacillus	31	0.624971	0.00750605	Left_Retroauricular_crease
700014793	Proteobacteria	Alphaproteobacteria	Rhizobiales	Methylobacteriaceae	Methylobacterium	1	0.25	0.000242131	Left_Retroauricular_crease
700014793	Actinobacteria	Actinobacteria	Actinomycetales	Propionibacteriaceae	Propionibacterium	3206	0.666667	0.776271	Left_Retroauricular_crease
700014793	Proteobacteria	Gammaproteobacteria	Pseudomonadales	Pseudomonadaceae	Pseudomonas	2	0.0600604	0.000484262	Left_Retroauricular_crease
700014793	Actinobacteria	Actinobacteria	Actinomycetales	Micrococcaceae	Rothia	2	0.678571	0.000484262	Left_Retroauricular_crease
700014793	Firmicutes	Bacilli	Bacillales	Staphylococcaceae	Staphylococcus	371	0.311514	0.0898305	Left_Retroauricular_crease
700014793	Firmicutes	Clostridia	Clostridiales	Veillonellaceae	Veillonella	1	0.966667	0.000242131	Left_Retroauricular_crease
700014794	Actinobacteria	Actinobacteria	Actinomycetales	Actinomycetaceae	Actinomyces	3	0.796875	0.000666371	Right_Retroauricular_crease
700014794	Bacteroidetes	Flavobacteria	Flavobacteriales	Flavobacteriaceae	Capnocytophaga	1	0.910714	0.000222124	Right_Retroauricular_crease
700014794	Actinobacteria	Actinobacteria	Actinomycetales	Corynebacteriaceae	Corynebacterium	188	0.592302	0.0417592	Right_Retroauricular_crease
700014794	Proteobacteria	Gammaproteobacteria	Pasteurellales	Pasteurellaceae	Haemophilus	2	0.245521	0.000444247	Right_Retroauricular_crease
700014794	Firmicutes	Bacilli	Lactobacillales	Lactobacillaceae	Lactobacillus	10	0.624971	0.00222124	Right_Retroauricular_crease
700014794	Proteobacteria	Betaproteobacteria	Burkholderiales	Burkholderiaceae	Lautropia	2	1	0.000444247	Right_Retroauricular_crease
700014794	Proteobacteria	Betaproteobacteria	Neisseriales	Neisseriaceae	Neisseria	4	0.882155	0.000888494	Right_Retroauricular_crease
700014794	Actinobacteria	Actinobacteria	Actinomycetales	Propionibacteriaceae	Propionibacterium	3919	0.666667	0.870502	Right_Retroauricular_crease
700014794	Proteobacteria	Gammaproteobacteria	Pseudomonadales	Pseudomonadaceae	Pseudomonas	2	0.0600604	0.000444247	Right_Retroauricular_crease
700014794	Firmicutes	Clostridia	Clostridiales	Veillonellaceae	Selenomonas	1	0.857143	0.000222124	Right_Retroauricular_crease
700014794	Firmicutes	Bacilli	Bacillales	Staphylococcaceae	Staphylococcus	364	0.311514	0.080853	Right_Retroauricular_crease
700014794	Firmicutes	Bacilli	Lactobacillales	Streptococcaceae	Streptococcus	6	0.57981	0.00133274	Right_Retroauricular_crease
700014828	Firmicutes	Clostridia	Clostridiales	Veillonellaceae	Acidaminococcus	55	1	0.00696026	Stool
700014828	Bacteroidetes	Bacteroidia	Bacteroidales	Rikenellaceae	Alistipes	1	0.125	0.00012655	Stool
700014828	Bacteroidetes	Bacteroidia	Bacteroidales	Bacteroidaceae	Bacteroides	3848	0.385022	0.486965	Stool
700014828	Actinobacteria	Actinobacteria	Bifidobacteriales	Bifidobacteriaceae	Bifidobacterium	1	0.709707	0.00012655	Stool
700014828	Firmicutes	Clostridia	Clostridiales	Lachnospiraceae	Blautia	17	0.555556	0.00215135	Stool
700014828	Tenericutes	Erysipelotrichi	Erysipelotrichales	Erysipelotrichaceae	Clostridium	381	0.641845	0.0482156	Stool
700014828	Actinobacteria	Actinobacteria	Coriobacteriales	Coriobacteriaceae	Collinsella	1	0	0.00012655	Stool
700014828	Tenericutes	Erysipelotrichi	Erysipelotrichales	Erysipelotrichaceae	Coprobacillus	5		0.000632751	Stool
700014828	Firmicutes	Clostridia	Clostridiales	Lachnospiraceae	Coprococcus	3	0.5	0.000379651	Stool
700014828	Firmicutes	Clostridia	Clostridiales	Veillonellaceae	Dialister	566	1	0.0716274	Stool
700014828	Firmicutes	Clostridia	Clostridiales	Ruminococcaceae	Faecalibacterium	2753	0.75	0.348393	Stool
700014828	Tenericutes	Erysipelotrichi	Erysipelotrichales	Erysipelotrichaceae	Holdemania	4		0.000506201	Stool
700014828	Firmicutes	Clostridia	Clostridiales	Lachnospiraceae	Lachnospira	7		0.000885852	Stool
700014828	Bacteroidetes	Bacteroidia	Bacteroidales	Porphyromonadaceae	Parabacteroides	213	0.785714	0.0269552	Stool
700014828	Bacteroidetes	Bacteroidia	Bacteroidales	Prevotellaceae	Prevotella	3	0.791667	0.000379651	Stool
700014828	Firmicutes	Clostridia	Clostridiales	Lachnospiraceae	Ruminococcus	21	1	0.00265756	Stool
700014828	Firmicutes	Bacilli	Lactobacillales	Streptococcaceae	Streptococcus	1	0.57981	0.00012655	Stool
700014828	Firmicutes	Clostridia	Clostridiales	Ruminococcaceae	Subdoligranulum	19		0.00240445	Stool
700014828	Firmicutes	Clostridia	Clostridiales	Veillonellaceae	Veillonella	3	0.966667	0.000379651	Stool
700014832	Actinobacteria	Actinobacteria	Actinomycetales	Actinomycetaceae	Actinomyces	1	0.796875	0.000154297	Stool
[truncated: 133,337 more rows]
