# Supplementary material for: Ecological drivers of CRISPR immune systems
Source: mSystems. 2024 Nov 6;9(12):e00568-24. doi: 10.1128/msystems.00568-24 (PMC11651112; doi:10.1128/msystems.00568-24)
Supplement: Dataset S6 — Shannon diversity and CRISPR incidence of each 16S rRNA sample from human oral study #1774 in the Earth Microbiome Project. [file msystems.00568-24-s0008.xlsx]

## Sheet: Sheet1
Adiv_shannon	Sample_ID	CRISPR_incidence
3.85114	1774.1.Oral.Puer	0.551477
3.19312	1774.10Oral22.10.09	0.496601
2.02458	1774.111.Oral.Puer	0.5041
2.29163	1774.117.Oral.Puer	0.513266
4.44658	1774.11Oral22.10.09	0.720219
3.07944	1774.12.Oral.Puer	0.533218
2.66067	1774.128.Oral.Puer	0.458436
4.20205	1774.12Oral23.10.09	0.634563
3.12267	1774.139.Oral.Puer	0.495615
3.73841	1774.13Oral23.10.09	0.678586
4.13657	1774.14Oral23.10.09	0.657118
1.46543	1774.155.Oral.Puer	0.511224
3.31068	1774.15Oral22.10.09	0.562952
2.61776	1774.161.Oral.Puer	0.615329
4.90637	1774.16Oral22.10.09	0.699644
2.89491	1774.172.Oral.Puer	0.528567
2.69579	1774.177.Oral.Puer	0.50206
3.05753	1774.18.Oral.Puer	0.478863
2.44118	1774.183.Oral.Puer	0.512722
3.46595	1774.19Oral22.10.09	0.570231
2.99624	1774.205.Oral.Puer	0.558696
2.8475	1774.20Oral22.10.09	0.580754
3.07327	1774.221.Oral.Puer	0.650422
4.66886	1774.227.Oral.Puer	0.636236
4.44021	1774.22Oral22.10.09	0.659975
1.77828	1774.23.Oral.Puer	0.554489
3.20423	1774.238.Oral.Puer	0.554448
2.19194	1774.243.Oral.Puer	0.667664
1.46079	1774.249.Oral.Puer	0.495352
1.67595	1774.254.Oral.Puer	0.474884
3.10377	1774.25Oral22.10.09	0.570101
2.64221	1774.260.Oral.Puer	0.441381
4.16332	1774.26Oral22.10.09	0.719549
3.85645	1774.271.Oral.Puer	0.63172
1.34457	1774.276.Oral.Puer	0.484218
0.970078	1774.282.Oral.Puer	0.501243
4.19964	1774.28Oral22.10.09	0.723187
1.38815	1774.29.Oral.Puer	0.59807
1.29045	1774.298.Oral.Puer	0.450847
3.84556	1774.29Oral22.10.09	0.627407
3.54905	1774.2Oral22.10.09	0.572294
2.16539	1774.304.Oral.Puer	0.396027
2.5448	1774.309.Oral.Puer	0.485404
1.43219	1774.315.Oral.Puer	0.481392
1.66617	1774.320.Oral.Puer	0.559184
4.50113	1774.32Oral23.10.09	0.654984
1.8286	1774.331.Oral.Puer	0.474989
1.70542	1774.337.Oral.Puer	0.549612
3.56996	1774.34.Oral.Puer	0.572889
1.86631	1774.342.Oral.Puer	0.496959
1.77662	1774.348.Oral.Puer	0.522645
4.34187	1774.34Oral23.10.09	0.710229
2.95319	1774.353.Oral.Puer	0.559433
2.14716	1774.359.Oral.Puer	0.354692
3.78762	1774.35Oral23.10.09	0.622086
3.20879	1774.36Oral23.10.09	0.65839
2.26355	1774.375.Oral.Puer	0.418598
2.57865	1774.381.Oral.Puer	0.528687
2.83059	1774.38Oral23.10.09	0.521447
2.13518	1774.397.Oral.Puer	0.423641
2.72572	1774.39Oral23.10.09	0.583991
4.25525	1774.3Oral22.10.09A	0.667645
3.73524	1774.40.Oral.Puer	0.618069
1.86292	1774.403.Oral.Puer	0.382662
2.8709	1774.408.Oral.Puer	0.593492
4.31998	1774.40Oral23.10.09	0.631946
3.21965	1774.414.Oral.Puer	0.487939
3.6446	1774.42Oral23.10.09	0.584671
1.93642	1774.430.Oral.Puer	0.47557
1.95166	1774.436.Oral.Puer	0.485998
3.46159	1774.43Oral23.10.09	0.661238
5.22286	1774.441.Oral.Puer	0.700983
2.52031	1774.447.Oral.Puer	0.657762
4.32774	1774.44Oral23.10.09	0.69899
2.22649	1774.452.Oral.Puer	0.458728
1.46055	1774.458.Oral.Puer	0.626385
1.75695	1774.463.Oral.Puer	0.338817
2.80042	1774.469.Oral.Puer	0.626332
1.50211	1774.474.Oral.Puer	0.421926
2.16487	1774.480.Oral.Puer	0.440453
2.80545	1774.485.Oral.Puer	0.475431
4.2594	1774.48Oral23.10.09	0.686932
4.71952	1774.491.Oral.Puer	0.704819
2.05097	1774.496.Oral.Puer	0.461162
4.20632	1774.4Oral22.10.09	0.723108
2.49889	1774.502.Oral.Puer	0.485807
3.43575	1774.50Oral23.10.09	0.577917
2.0079	1774.513.Oral.Puer	0.499811
2.85029	1774.518.Oral.Puer	0.540437
2.07316	1774.524.Oral.Puer	0.461784
4.33665	1774.529.Oral.Puer	0.632727
2.83426	1774.53Oral23.10.09	0.672294
3.03424	1774.56.Oral.Puer	0.652563
3.96743	1774.56Oral23.10.09	0.62929
5.19637	1774.58Oral24.10.09	0.738921
5.26418	1774.5Oral22.10.09	0.748117
4.02688	1774.61Oral24.10.09	0.716727
4.01277	1774.62.Oral.Puer	0.603233
4.87273	1774.62Oral24.10.09	0.697347
1.18967	1774.64Oral24.10.09	0.521622
3.78332	1774.65Oral24.10.09	0.734503
3.95144	1774.66Oral24.10.09	0.725028
4.43305	1774.67Oral24.10.09	0.69715
4.1511	1774.69Oral24.10.09	0.709752
3.65068	1774.7.Oral.Puer	0.585969
3.66831	1774.7Oral22.10.09	0.726953
4.65298	1774.8Oral22.10.09	0.703691
2.27106	1774.95.Oral.Puer	0.561495
2.98502	1774.L501.Oral.Puer	0.628092
3.14748	1774.L509.Oral.Puer	0.499635
2.27762	1774.L514.Oral.Puer	0.501791
4.57391	1774.L522.Oral.Puer	0.683328
4.41978	1774.L528.Oral.Puer	0.724774
3.25479	1774.L560.Oral.Puer	0.675407
4.67137	1774.L562.Oral.Puer	0.663691
4.57932	1774.L567.Oral.Puer	0.699676
3.42103	1774.L574.Oral.Puer	0.504797
1.88725	1774.L581.Oral.Puer	0.709603
3.36843	1774.L587.Oral.Puer	0.708692
3.23465	1774.L589.Oral.Puer	0.668435
4.66411	1774.L603.Oral.Puer	0.620799
