# Supplementary material for: Ecological drivers of CRISPR immune systems
Source: mSystems. 2024 Nov 6;9(12):e00568-24. doi: 10.1128/msystems.00568-24 (PMC11651112; doi:10.1128/msystems.00568-24)
Supplement: Dataset S7 — Shannon diversity and CRISPR incidence of each metagenomic sample in the Human Microbiome Project. [file msystems.00568-24-s0009.xlsx]

## Sheet: All data
SRS_ID	Repeat_mapped_read_count	Sample_ID	STArea	STSite	Adiv_shannon	Sampling_depth
SRS011061	6069	700014562	Gut	Stool	2.23811	233567880
SRS011084	15745	700014724	Gut	Stool	2.75888	445694400
SRS011086	22305	700014733	Oral	Tongue_dorsum	2.43736	147551760
SRS011098	8700	700014751	Oral	Supragingival_plaque	2.52414	90751568
SRS011111	7268	700014778	Vaginal	Posterior_fornix	0.86292	154270984
SRS011115	55421	700014803	Oral	Tongue_dorsum	3.2269	287746744
SRS011126	41343	700014815	Oral	Supragingival_plaque	3.47175	192548768
SRS011134	18395	700014837	Gut	Stool	3.06305	226871408
SRS011140	13210	700014929	Oral	Tongue_dorsum	3.16208	153460780
SRS011152	15160	700014941	Oral	Supragingival_plaque	3.45087	122983056
SRS011239	14256	700015181	Gut	Stool	2.65506	247665960
SRS011243	8285	700015199	Oral	Tongue_dorsum	2.30701	116667476
SRS011247	104	700015205	Oral	Buccal_mucosa	2.1058	42339172
SRS011255	9902	700015217	Oral	Supragingival_plaque	3.65114	68558508
SRS011269	890	700015244	Vaginal	Posterior_fornix	0.570717	9961936
SRS011271	22745	700015250	Gut	Stool	2.29873	248953648
SRS011302	9425	700015415	Gut	Stool	2.83407	242317796
SRS011306	26645	700015430	Oral	Tongue_dorsum	2.99706	200731988
SRS011310	603	700015436	Oral	Buccal_mucosa	2.67707	38485320
SRS011343	6208	700015552	Oral	Supragingival_plaque	2.84602	75079792
SRS011355	305	700015579	Vaginal	Posterior_fornix	0.366418	16008300
SRS011405	6934	700015981	Gut	Stool	2.28783	244082868
SRS011452	1335	700016142	Gut	Stool	2.20162	72459760
SRS011529	31582	700016610	Gut	Stool	2.50766	249980788
SRS011586	7125	700033153	Gut	Stool	2.97396	230727828
SRS012273	11127	700013715	Gut	Stool	2.91837	215079856
SRS012279	49428	700013721	Oral	Tongue_dorsum	3.23223	209986236
SRS012285	22870	700013727	Oral	Supragingival_plaque	3.50803	135890416
SRS012294	412	700013736	Vaginal	Posterior_fornix	0	1985220
SRS012663	41	700014447	Skin	Anterior_nares	1.15691	2687688
SRS012849	12743	700014954	Gut	Stool	3.05917	166703568
SRS012902	1383	700015113	Gut	Stool	1.39978	203947344
SRS012916	144251	700015131	Oral	Tongue_dorsum	2.71918	349686140
SRS012922	16171	700015149	Oral	Supragingival_plaque	2.24015	265709340
SRS012934	230	700015176	Vaginal	Posterior_fornix	1.00588	408490972
SRS012969	19608	700015245	Gut	Stool	2.4453	238507052
SRS012983	46846	700015263	Oral	Tongue_dorsum	2.50093	297720348
SRS012985	763	700015269	Oral	Buccal_mucosa	1.52405	324361956
SRS012989	8592	700015281	Oral	Supragingival_plaque	2.87529	271266300
SRS012998	1230	700015299	Skin	Anterior_nares	1.47192	352590968
SRS013098	25789	700015702	Gut	Stool	3.20329	338635624
SRS013158	116	700015857	Gut	Stool	1.97937	221855512
SRS013164	15804	700015863	Oral	Tongue_dorsum	2.33639	153993092
SRS013170	22371	700015869	Oral	Supragingival_plaque	3.69602	115602268
SRS013215	1147	700015922	Gut	Stool	1.02779	200934940
SRS013234	6998	700015941	Oral	Tongue_dorsum	2.34374	140167416
SRS013239	174	700015946	Oral	Buccal_mucosa	2.22102	23486824
SRS013252	50102	700015959	Oral	Supragingival_plaque	3.07569	182172012
SRS013261	61	700015968	Skin	R_Retroauricular_crease	0.149984	93002800
SRS013382	497	700016210	Gut	Stool	2.40594	22008080
SRS013476	3384	700016456	Gut	Stool	2.60763	179672196
SRS013502	6661	700016482	Oral	Tongue_dorsum	3.02151	67817248
SRS013506	439	700016486	Oral	Buccal_mucosa	2.4171	37882856
SRS013521	21993	700016542	Gut	Stool	2.14619	229684480
SRS013533	24592	700016554	Oral	Supragingival_plaque	3.65791	108582300
SRS013542	1112	700016563	Vaginal	Posterior_fornix	1.16901	7906972
SRS013638	5584	700016716	Gut	Stool	2.57925	140884392
SRS013639	20314	700016717	Gut	Stool	3.03368	341791576
SRS013651	7228	700016729	Oral	Tongue_dorsum	2.91421	79233144
SRS013663	11248	700016741	Oral	Supragingival_plaque	3.95931	86252148
SRS013687	20496	700016765	Gut	Stool	2.54748	218949036
SRS013705	36463	700016783	Oral	Tongue_dorsum	3.26808	193538688
SRS013711	902	700016789	Oral	Buccal_mucosa	3.62637	18889604
SRS013723	23938	700016801	Oral	Supragingival_plaque	3.20111	167121780
SRS013800	7388	700016960	Gut	Stool	2.90736	201818344
SRS013818	17141	700016978	Oral	Tongue_dorsum	2.97221	104304156
SRS013825	726	700016985	Oral	Buccal_mucosa	2.55677	14452488
SRS013836	9638	700016996	Oral	Supragingival_plaque	4.05272	70677068
SRS013876	345	700021128	Skin	Anterior_nares	0.955389	4456864
SRS013879	16986	700021131	Oral	Tongue_dorsum	2.85278	165382540
SRS013881	1340	700021133	Oral	Buccal_mucosa	2.51582	19486828
SRS013927	16588	700021282	Oral	Tongue_dorsum	2.77079	81382872
SRS013938	6091	700021293	Oral	Supragingival_plaque	2.52376	107376896
SRS013940	4011	700021295	Gut	Stool	2.8614	79373160
SRS013942	271	700021297	Oral	Saliva	3.18043	15097172
SRS013945	12055	700021300	Oral	Buccal_mucosa	1.90657	62966564
SRS013946	6765	700021301	Oral	Keratinized_gingiva	2.15862	152489012
SRS013947	8490	700021302	Oral	Palatine_Tonsils	2.54619	56702372
SRS013948	15102	700021303	Oral	Throat	2.86655	59024800
SRS013949	30081	700021304	Oral	Supragingival_plaque	3.26578	141416720
SRS013950	7861	700021305	Oral	Subgingival_plaque	3.66173	48735428
SRS013951	13699	700021306	Gut	Stool	2.82436	176016236
SRS013965	7545	700021361	Gut	Stool	2.64154	121227892
SRS014107	1571	700021666	Oral	Subgingival_plaque	3.55929	17033172
SRS014124	22654	700021683	Oral	Tongue_dorsum	2.51284	187776908
SRS014126	252	700021685	Oral	Buccal_mucosa	1.82786	26238652
SRS014127	15577	700021686	Oral	Tongue_dorsum	2.45359	116690480
SRS014235	4907	700021824	Gut	Stool	2.97852	190437812
SRS014271	37313	700021860	Oral	Tongue_dorsum	3.34622	168862608
SRS014287	1161	700021876	Gut	Stool	2.93727	155316640
SRS014313	6570	700021902	Gut	Stool	2.10152	212935032
SRS014343	2222	700021932	Vaginal	Posterior_fornix	0.0785025	20606612
SRS014344	4748	700021933	Gut	Stool	2.19344	118628108
SRS014391	5754	700023045	Gut	Stool	2.76291	68902536
SRS014402	22801	700023056	Oral	Supragingival_plaque	3.17602	126184844
SRS014404	26794	700023058	Oral	Tongue_dorsum	2.73028	112480844
SRS014412	2245	700023066	Gut	Stool	2.67221	88402908
SRS014415	283	700023069	Vaginal	Posterior_fornix	2.3639	109004840
SRS014459	9067	700023113	Gut	Stool	3.22248	163784388
SRS014465	18	700023119	Vaginal	Vaginal_introitus	0.885363	1705140
SRS014466	30	700023120	Vaginal	Mid_vagina	0.633202	1468308
SRS014468	19	700023122	Oral	Saliva	3.27769	4638012
SRS014470	35217	700023124	Oral	Tongue_dorsum	3.39239	156924080
SRS014473	11129	700023127	Oral	Keratinized_gingiva	2.31305	110839096
SRS014474	16	700023128	Oral	Palatine_Tonsils	3.48516	6947688
SRS014476	10886	700023130	Oral	Supragingival_plaque	3.30154	87573948
SRS014477	479	700023131	Oral	Subgingival_plaque	3.60275	21455820
SRS014494	22	700023148	Vaginal	Posterior_fornix	1.13849	2120580
SRS014523	204	700023177	Vaginal	Posterior_fornix	0.790509	101040124
SRS014524	3392	700023178	Oral	Supragingival_plaque	2.65941	109057628
SRS014528	18977	700023182	Oral	Tongue_dorsum	3.15459	66973956
SRS014530	372	700023184	Oral	Buccal_mucosa	2.78188	93905220
SRS014534	1089	700023188	Gut	Stool	1.9895	40141652
SRS014573	32608	700023227	Oral	Tongue_dorsum	3.25487	160085476
SRS014575	52	700023229	Oral	Buccal_mucosa	2.56862	5753552
SRS014578	14518	700023232	Oral	Supragingival_plaque	3.17761	91069988
SRS014613	10188	700023267	Gut	Stool	2.53694	211490652
SRS014683	3976	700023337	Gut	Stool	2.50526	169851072
SRS014684	37747	700023338	Oral	Tongue_dorsum	3.05034	215095488
SRS014686	619	700023340	Oral	Buccal_mucosa	2.57425	11853244
SRS014687	2868	700023341	Oral	Keratinized_gingiva	1.43416	194530612
SRS014689	10672	700023343	Oral	Throat	3.03811	41594760
SRS014690	13769	700023344	Oral	Supragingival_plaque	3.09956	113128240
SRS014691	6467	700023345	Oral	Subgingival_plaque	3.79607	52488204
SRS014692	1629	700023346	Oral	Saliva	3.41082	28364376
SRS014728	21227	700023382	Oral	Tongue_dorsum	2.78998	110983976
SRS014736	2139	700023390	Gut	Stool	2.23404	111276180
SRS014744	194	700023398	Vaginal	Posterior_fornix	0.0835056	141947136
SRS014787	12	700023441	Oral	Buccal_mucosa	3.5287	71288280
SRS014801	84	700023455	Vaginal	Posterior_fornix	0.0310595	145592352
SRS014855	9531	700023509	Gut	Stool	2.69963	120495044
SRS014888	24712	700023543	Oral	Tongue_dorsum	2.3053	158489132
SRS014894	8904	700023549	Oral	Supragingival_plaque	3.07127	62094092
SRS014901	19	700023556	Skin	Anterior_nares	1.66197	3968516
SRS014923	13235	700023578	Gut	Stool	2.99198	200917976
SRS014935	42374	700023590	Oral	Tongue_dorsum	3.01365	144333848
SRS014941	5404	700023596	Oral	Supragingival_plaque	2.87137	86252836
SRS014948	6077	700023603	Gut	Stool	2.82517	82587724
SRS014979	9652	700023634	Gut	Stool	2.40958	196005076
SRS014998	4594	700023653	Gut	Stool	2.42715	87006552
SRS015038	21314	700023693	Oral	Tongue_dorsum	3.13766	82427208
SRS015040	253	700023695	Oral	Buccal_mucosa	2.58925	19597016
SRS015044	16348	700023699	Oral	Supragingival_plaque	3.44988	100910320
SRS015054	327	700023709	Vaginal	Posterior_fornix	0.260769	12580292
SRS015057	37149	700023712	Oral	Tongue_dorsum	3.08397	185958724
SRS015060	5391	700023715	Oral	Keratinized_gingiva	2.92252	70905788
SRS015061	537	700023716	Oral	Palatine_Tonsils	2.99893	7645004
SRS015062	191	700023717	Oral	Throat	2.05585	3365724
SRS015063	11603	700023718	Oral	Supragingival_plaque	2.67016	109606480
SRS015064	5403	700023719	Oral	Subgingival_plaque	2.86263	59033672
SRS015065	11030	700023720	Gut	Stool	3.24567	180924164
SRS015072	21	700023727	Vaginal	Mid_vagina	0.869128	1981024
SRS015095	5736	700023750	Gut	Stool	3.26277	102815972
SRS015116	26709	700023771	Oral	Tongue_dorsum	3.00031	88929500
SRS015120	292	700023775	Oral	Buccal_mucosa	2.70347	109302008
SRS015128	17311	700023783	Oral	Supragingival_plaque	3.30864
SRS015148	91	700023803	Vaginal	Posterior_fornix	0.28513	76905768
SRS015154	571	700023809	Oral	Buccal_mucosa	2.5475	14195012
SRS015158	17883	700023813	Oral	Supragingival_plaque	3.10702	123246688
SRS015174	39820	700023829	Oral	Tongue_dorsum	3.34631	242557088
SRS015190	3160	700023845	Gut	Stool	2.34968	238054952
SRS015209	43206	700023864	Oral	Tongue_dorsum	2.7456	195175856
SRS015215	31758	700023870	Oral	Supragingival_plaque	3.43101	102592256
SRS015217	19061	700023872	Gut	Stool	2.8014	188471624
SRS015225	218	700023880	Vaginal	Posterior_fornix	0.632792	2563156
SRS015246	11378	700023901	Gut	Stool	2.76427	80682008
SRS015264	5482	700023919	Gut	Stool	3.11579	126310620
SRS015269	150	700023924	Skin	Anterior_nares	1.24154	1124584
SRS015272	21504	700023927	Oral	Tongue_dorsum	2.50379	148406504
SRS015278	14940	700023933	Oral	Supragingival_plaque	2.88343	75722260
SRS015280	3910	700023935	Gut	Stool	3.07591	86195808
SRS015290	175	700023945	Skin	Anterior_nares	1.57392	159104868
SRS015296	15938	700023951	Oral	Tongue_dorsum	2.47745	111972660
SRS015308	31137	700023963	Oral	Supragingival_plaque	2.80823	142251084
SRS015369	4494	700024024	Gut	Stool	2.17644	117442464
SRS015374	522	700024029	Oral	Buccal_mucosa	1.783	10649532
SRS015378	4817	700024033	Oral	Supragingival_plaque	2.20001	45164240
SRS015381	636	700024036	Skin	R_Retroauricular_crease	0.916247	21921168
SRS015388	5007	700024043	Gut	Stool	2.34157	89364716
SRS015395	5674	700024050	Oral	Tongue_dorsum	2.35084	140071796
SRS015425	10	700024080	Vaginal	Posterior_fornix	0.0187812	11026892
SRS015431	79694	700024086	Gut	Stool	2.85392	596651188
SRS015434	54817	700024089	Oral	Tongue_dorsum	3.39193	203296200
SRS015436	1095	700024091	Oral	Buccal_mucosa	2.89982	40825416
SRS015440	12250	700024095	Oral	Supragingival_plaque	3.10791	110899624
SRS015453	29808	700024108	Gut	Stool	2.84199	212707484
SRS015470	17358	700024125	Oral	Supragingival_plaque	3.20673	137075152
SRS015481	211	700024136	Vaginal	Posterior_fornix	0.0751283	155168132
SRS015484	10090	700024139	Oral	Tongue_dorsum	2.82009	84577612
SRS015486	3349	700024141	Gut	Stool	1.77256	110072572
SRS015540	1224	700024195	Oral	Buccal_mucosa	3.11054	25413680
SRS015574	23627	700024229	Oral	Supragingival_plaque	3.52479	108710716
SRS015578	8238	700024233	Gut	Stool	3.0162	229701592
SRS015579	3680	700024234	Gut	Stool	3.13807	88793776
SRS015587	192	700024242	Vaginal	Posterior_fornix	0.203749	107763196
SRS015590	37362	700024245	Oral	Tongue_dorsum	2.91356	99790700
SRS015592	1698	700024247	Oral	Buccal_mucosa	1.72487	67285104
SRS015596	21736	700024251	Oral	Supragingival_plaque	2.55854	92657280
SRS015644	23418	700024299	Oral	Tongue_dorsum	2.78869	152683988
SRS015650	2794	700024305	Oral	Supragingival_plaque	2.55774	52617860
SRS015663	10702	700024318	Gut	Stool	3.02161	215431616
SRS015686	20694	700024341	Oral	Tongue_dorsum	2.89944	98662944
SRS015688	447	700024343	Oral	Buccal_mucosa	3.22868	106121044
SRS015692	13109	700024347	Oral	Supragingival_plaque	3.22995	115821196
SRS015694	2872	700024349	Gut	Stool	2.70449	96028296
SRS015702	76	700024357	Vaginal	Posterior_fornix	0.225143	127582268
SRS015745	909	700024400	Oral	Buccal_mucosa	3.01986	19664512
SRS015752	49	700024407	Skin	Anterior_nares	1.79708	1990188
SRS015755	6765	700024410	Oral	Supragingival_plaque	3.18599	38398876
SRS015762	29083	700024417	Oral	Tongue_dorsum	3.38869	202700020
SRS015782	18013	700024437	Gut	Stool	3.14099	204436656
SRS015794	18046	700024449	Gut	Stool	2.57446	226210824
SRS015797	38900	700024452	Oral	Tongue_dorsum	2.99278	198543720
SRS015799	1269	700024454	Oral	Buccal_mucosa	2.09085	27388104
SRS015803	15870	700024458	Oral	Supragingival_plaque	2.86495	116387844
SRS015816	10070	700024471	Gut	Stool	2.55987	141733048
SRS015854	5189	700024509	Gut	Stool	2.92851	187495724
SRS015890	20231	700024545	Gut	Stool	2.51816	584268276
SRS015893	38071	700024548	Oral	Tongue_dorsum	2.92806	149319944
SRS015895	805	700024550	Oral	Buccal_mucosa	2.57114	14680000
SRS015899	23510	700024554	Oral	Supragingival_plaque	2.94537	129233272
SRS015912	1750	700024567	Gut	Stool	2.58909	60590108
SRS015921	1005	700024576	Oral	Buccal_mucosa	2.57324	14405748
SRS015937	23	700024592	Skin	Anterior_nares	1.47023	5604056
SRS015941	14616	700024596	Oral	Tongue_dorsum	3.20674	160219884
SRS015960	2667	700024615	Gut	Stool	2.83273	183313268
SRS015985	3332	700024640	Oral	Buccal_mucosa	2.45224	73705728
SRS015989	13315	700024644	Oral	Supragingival_plaque	2.74465	121376520
SRS015996	58	700024651	Skin	Anterior_nares	1.46418	6848324
SRS016002	29081	700024657	Oral	Tongue_dorsum	2.93303	192576916
SRS016018	4290	700024673	Gut	Stool	2.60027	165993996
SRS016037	24045	700024692	Oral	Tongue_dorsum	2.7391	193127312
SRS016039	1066	700024694	Oral	Buccal_mucosa	2.58427	18667812
SRS016043	8182	700024698	Oral	Supragingival_plaque	3.2741	67109028
SRS016056	5884	700024711	Gut	Stool	1.80905	179303820
SRS016059	23886	700024716	Oral	Tongue_dorsum	2.65138	152779088
SRS016063	2765	700024720	Oral	Buccal_mucosa	2.38496	137188196
SRS016071	24348	700024728	Oral	Supragingival_plaque	2.95008	166507644
SRS016086	13396	700024743	Oral	Tongue_dorsum	2.72988	144648804
SRS016092	24364	700024749	Oral	Supragingival_plaque	2.49729	98824436
SRS016095	10664	700024752	Gut	Stool	2.8688	213715980
SRS016111	83	700024768	Vaginal	Posterior_fornix	0.0537448	1136656
SRS016132	3481	700024789	Gut	Stool	2.25728	95946608
SRS016133	30543	700024790	Oral	Tongue_dorsum	2.95059	108321660
SRS016139	8001	700024796	Oral	Supragingival_plaque	2.70267	144120816
SRS016191	501	700024854	Vaginal	Posterior_fornix	0.0646731	14637952
SRS016196	604	700024859	Oral	Buccal_mucosa	2.48742	12202136
SRS016200	12803	700024863	Oral	Supragingival_plaque	2.51685	115183948
SRS016203	1993	700024866	Gut	Stool	2.69952	58137672
SRS016225	25540	700024888	Oral	Tongue_dorsum	2.5179	198829436
SRS016267	6906	700024930	Gut	Stool	2.04731	193531808
SRS016292	32	700024955	Skin	Anterior_nares	1.16894	2307920
SRS016319	43461	700024982	Oral	Tongue_dorsum	3.17243	181098804
SRS016322	18	700024985	Oral	Buccal_mucosa	3.6144	97725720
SRS016331	17283	700024994	Oral	Supragingival_plaque	3.29739	101746312
SRS016335	9188	700024998	Gut	Stool	3.15642	235353100
SRS016342	11254	700032006	Oral	Tongue_dorsum	2.78709	134197400
SRS016349	159	700032013	Oral	Buccal_mucosa	3.47156	9371752
SRS016360	14438	700032024	Oral	Supragingival_plaque	3.0558	115950716
SRS016381	1635	700032068	Gut	Stool	2.58119	25667892
SRS016393	18080	700032080	Oral	Supragingival_plaque	2.85884	80302028
SRS016438	4340	700032134	Gut	Stool	2.03193	223602504
SRS016456	23390	700032152	Oral	Tongue_dorsum	3.14554	92279988
SRS016474	14656	700032170	Oral	Supragingival_plaque	3.70489	80896884
SRS016495	24725	700032222	Gut	Stool	2.79703	200014724
SRS016501	12281	700032228	Oral	Tongue_dorsum	2.11641	139969136
SRS016503	75	700032230	Oral	Buccal_mucosa	1.85219	8616892
SRS016516	60	700032243	Vaginal	Posterior_fornix	0	2316652
SRS016517	42066	700032244	Gut	Stool	2.60443	259269684
SRS016529	11029	700032256	Oral	Tongue_dorsum	2.10752	144943828
SRS016533	546	700032260	Oral	Buccal_mucosa	1.81288	11659812
SRS016541	5629	700032268	Oral	Supragingival_plaque	2.3051	81574564
SRS016559	52	700032286	Vaginal	Posterior_fornix	0.00138005	2853128
SRS016569	48389	700032322	Oral	Tongue_dorsum	3.15227	184609524
SRS016575	28572	700032328	Oral	Supragingival_plaque	3.63738	121798404
SRS016584	112	700032337	Vaginal	Posterior_fornix	0	3786120
SRS016600	480	700032353	Oral	Buccal_mucosa	2.92121	22963932
SRS016629	710	700032413	Gut	Stool	2.39387	20748364
SRS016647	14865	700032431	Oral	Tongue_dorsum	2.79632	78965792
SRS016653	3372	700032437	Oral	Buccal_mucosa	2.64466	91780964
SRS016665	25159	700032449	Oral	Supragingival_plaque	3.15134	87752628
SRS016692	308	700032476	Vaginal	Posterior_fornix	0.0969866	87786684
SRS016740	9184	700032931	Oral	Tongue_dorsum	3.3625	91037592
SRS016742	1777	700032933	Oral	Buccal_mucosa	2.44156	251326512
SRS016746	14486	700032937	Oral	Supragingival_plaque	3.09199	116145240
SRS016753	6263	700032944	Gut	Stool	2.31955	204541380
SRS016815	69930	700033136	Oral	Tongue_dorsum	3.30668	326935172
SRS016840	381	700033201	Gut	Stool	2.11237	25806868
SRS016858	20140	700033219	Oral	Tongue_dorsum	2.71451	80479664
SRS016876	16786	700033237	Oral	Supragingival_plaque	3.43946	76856916
SRS016897	70	700033363	Gut	Stool	2.3273	20407252
SRS016954	10088	700033435	Gut	Stool	2.677	218965816
SRS016969	95533	700033454	Oral	Tongue_dorsum	2.91259	372255448
SRS016989	19151	700033502	Gut	Stool	2.4893	241157292
SRS017007	46677	700033520	Oral	Tongue_dorsum	2.79832	276275576
SRS017013	1204	700033526	Oral	Buccal_mucosa	2.18553	44791240
SRS017025	4818	700033538	Oral	Supragingival_plaque	2.86309	62032776
SRS017044	41	700033557	Skin	Anterior_nares	1.77223	2220748
SRS017076	12536	700033589	Oral	Tongue_dorsum	2.28667	103898596
SRS017080	1666	700033593	Oral	Buccal_mucosa	2.72089	19353568
SRS017103	4723	700033665	Gut	Stool	2.91031	218629444
SRS017120	28916	700033682	Oral	Tongue_dorsum	3.13813	170220220
SRS017127	7963	700033689	Oral	Buccal_mucosa	2.33536	59593096
SRS017139	44588	700033701	Oral	Supragingival_plaque	3.12173	176545356
SRS017191	2284	700033797	Gut	Stool	2.13077	201703308
SRS017209	34520	700033815	Oral	Tongue_dorsum	2.72907	158936760
SRS017215	1646	700033821	Oral	Buccal_mucosa	2.81032	83144936
SRS017227	35607	700033833	Oral	Supragingival_plaque	3.74153	168519828
SRS017247	6892	700033922	Gut	Stool	2.23291	174155484
SRS017248	660	700033923	Gut	Stool	2.24781	24505152
SRS017279	15764	700033954	Oral	Tongue_dorsum	2.89305	73731028
SRS017304	11283	700033986	Oral	Supragingival_plaque	3.07478	88847296
SRS017307	4360	700033989	Gut	Stool	2.01366	239585524
SRS017324	10625	700034030	Oral	Tongue_dorsum	3.04051	95747720
SRS017326	451	700034032	Oral	Buccal_mucosa	3.05958	88128824
SRS017375	713	700034081	Gut	Stool	2.12006	20403440
SRS017381	6579	700034087	Oral	Tongue_dorsum	2.92628	98294552
SRS017383	491	700034089	Oral	Buccal_mucosa	2.73032	90582028
SRS017433	7962	700034166	Gut	Stool	2.73461	211201216
SRS017439	26342	700034172	Oral	Tongue_dorsum	2.73629	164607236
SRS017441	23	700034174	Oral	Buccal_mucosa	2.76984	18657724
SRS017445	27509	700034178	Oral	Supragingival_plaque	2.73888	177280812
SRS017497	1160	700034230	Vaginal	Posterior_fornix	1.27156	16753548
SRS017511	19128	700034244	Oral	Supragingival_plaque	3.47039	112171052
SRS017520	31	700034253	Vaginal	Posterior_fornix	0.118112	2458064
SRS017521	8899	700034254	Gut	Stool	3.25172	204741692
SRS017533	21620	700034266	Oral	Tongue_dorsum	3.31075	133542996
SRS017537	521	700034270	Oral	Buccal_mucosa	2.83896	11067060
SRS017622	580	700034622	Gut	Stool	2.00763	23138052
SRS017630	273	700034630	Oral	Buccal_mucosa	2.07188	67306104
SRS017634	7998	700034634	Oral	Supragingival_plaque	3.62814	94793948
SRS017687	259	700034780	Oral	Buccal_mucosa	3.67453	15663224
SRS017700	1209	700034793	Vaginal	Posterior_fornix	0.0377572	28237548
SRS017701	8103	700034794	Gut	Stool	2.64166	182364860
SRS017713	4545	700034806	Oral	Tongue_dorsum	2.94739	111904916
SRS017745	160	700034838	Gut	Stool	2.33769	23547240
SRS017751	15044	700034844	Oral	Tongue_dorsum	2.50933	91619468
SRS017753	528	700034846	Oral	Buccal_mucosa	3.11015	87619712
SRS017757	47692	700034850	Oral	Supragingival_plaque	3.68398	282757056
SRS017788	26945	700034881	Oral	Supragingival_plaque	3.76499	184971812
SRS017808	22276	700034913	Oral	Tongue_dorsum	3.02648	160912148
SRS017810	68	700034915	Oral	Buccal_mucosa	3.32403	19210268
SRS017814	5740	700034919	Oral	Supragingival_plaque	2.66118	50114344
SRS017820	38	700034925	Skin	Anterior_nares	1.65498	2390496
SRS017821	5345	700034926	Gut	Stool	2.84493	172436492
SRS017849	377	700034954	Skin	L_Retroauricular_crease	1.01637	139706876
SRS017851	1302	700034956	Skin	R_Retroauricular_crease	0.781203	110990580
SRS017859	938	700035157	Gut	Stool	1.9033	87579852
SRS017916	3097	700035237	Gut	Stool	2.63297	182437392
SRS018049	544	700035373	Gut	Stool	1.53183	77592928
SRS018055	30081	700035379	Oral	Tongue_dorsum	2.37764	88873976
SRS018061	8699	700035385	Oral	Supragingival_plaque	2.3277	77529860
SRS018133	8249	700035533	Gut	Stool	2.05475	218848540
SRS018145	30881	700035545	Oral	Tongue_dorsum	2.3772	204760328
SRS018149	7710	700035549	Oral	Buccal_mucosa	2.66475	146363840
SRS018157	38002	700035557	Oral	Supragingival_plaque	3.63624	181465656
SRS018300	37456	700035734	Oral	Tongue_dorsum	3.07366	193123104
SRS018313	917	700035747	Gut	Stool	1.60946	217762108
SRS018329	2125	700035763	Oral	Buccal_mucosa	2.42946	44840616
SRS018337	12115	700035771	Oral	Supragingival_plaque	2.38599	77425504
SRS018351	9157	700035785	Gut	Stool	2.56591	198241380
SRS018357	24663	700035791	Oral	Tongue_dorsum	2.94428	150262948
SRS018359	1240	700035793	Oral	Buccal_mucosa	2.22573	27711724
SRS018394	22663	700035828	Oral	Supragingival_plaque	3.42923	146418688
SRS018427	7181	700035861	Gut	Stool	3.01407	191204640
SRS018439	28742	700035873	Oral	Tongue_dorsum	2.77402	194502220
SRS018463	54	700035897	Skin	Anterior_nares	1.91748	810688
SRS018473	57657	700035937	Oral	Tongue_dorsum	2.91294	211545676
SRS018479	59722	700035943	Oral	Supragingival_plaque	3.52608	313625264
SRS018501	41312	700035965	Oral	Tongue_dorsum	3.04403	185646516
SRS018513	21130	700035977	Oral	Supragingival_plaque	3.27581	194054628
SRS018535	61	700037002	Vaginal	Posterior_fornix	0.13813	90204596
SRS018541	3259	700037008	Gut	Stool	2.57264	80317832
SRS018569	15	700037036	Oral	Buccal_mucosa	3.00797	3766476
SRS018573	18955	700037040	Oral	Supragingival_plaque	3.33929	107840620
SRS018575	5847	700037042	Gut	Stool	1.98194	186204168
SRS018591	29546	700037058	Oral	Tongue_dorsum	2.92743	161544276
SRS018594	17	700037061	Oral	Buccal_mucosa	3.09938	92141208
SRS018602	18197	700037069	Oral	Supragingival_plaque	3.2858	91497556
SRS018606	6071	700037073	Gut	Stool	2.04961	176478648
SRS018610	30438	700037077	Oral	Tongue_dorsum	2.8342	79166180
SRS018612	1934	700037079	Oral	Buccal_mucosa	2.11191	125525788
SRS018616	9587	700037083	Oral	Supragingival_plaque	2.55385	96372736
SRS018623	3557	700037090	Gut	Stool	2.90044	128930184
SRS018656	3178	700037123	Gut	Stool	2.31079	97440316
SRS018661	188	700037128	Oral	Buccal_mucosa	2.84565	10230884
SRS018665	25078	700037132	Oral	Supragingival_plaque	3.60782	143797944
SRS018679	51339	700037146	Oral	Tongue_dorsum	2.9118	147567284
SRS018691	11013	700037158	Oral	Supragingival_plaque	2.90071	127944300
SRS018732	4036	700037199	Gut	Stool	2.27635	85501072
SRS018739	27556	700037206	Oral	Tongue_dorsum	3.65746	152481120
SRS018742	309	700037209	Oral	Buccal_mucosa	2.85328	123015820
SRS018750	26097	700037217	Oral	Supragingival_plaque	3.51531	117717340
SRS018774	794	700037241	Oral	Buccal_mucosa	1.81056	22281252
SRS018791	34294	700037258	Oral	Tongue_dorsum	2.71308	217340800
SRS018794	1435	700037261	Oral	Buccal_mucosa	1.76417	140816456
SRS018817	6435	700037284	Gut	Stool	2.31964	204509188
SRS018820	18397	700037287	Oral	Tongue_dorsum	3.07818	131353472
SRS018822	1044	700037289	Oral	Buccal_mucosa	3.12988	124044168
SRS018826	32361	700037293	Oral	Supragingival_plaque	4.04839	166068192
SRS018836	6572	700037303	Gut	Stool	3.09614	99851264
SRS018875	19283	700037344	Oral	Tongue_dorsum	3.21944	102450484
SRS018888	5066	700037357	Gut	Stool	2.14344	102303976
SRS018923	25681	700037392	Oral	Tongue_dorsum	2.84532	175004540
SRS018925	155	700037394	Oral	Buccal_mucosa	2.74096	79773628
SRS018929	4467	700037398	Oral	Supragingival_plaque	1.85661	100378744
SRS018936	2983	700037405	Gut	Stool	2.54054	84565656
SRS018969	24985	700037438	Oral	Tongue_dorsum	2.96247	89236208
SRS018971	1015	700037440	Oral	Buccal_mucosa	2.42975	20789976
SRS018975	23313	700037444	Oral	Supragingival_plaque	3.12388	98723664
SRS018978	20	700037447	Skin	R_Retroauricular_crease	1.32619	26852468
SRS018984	22559	700037453	Gut	Stool	2.67417	583116608
SRS019014	3550	700037485	Gut	Stool	2.30524	81845336
SRS019016	1766	700037487	Skin	R_Retroauricular_crease	1.30829	21345048
SRS019022	45145	700037493	Oral	Tongue_dorsum	2.87399	224581608
SRS019024	31	700037495	Oral	Buccal_mucosa	3.39321	5958120
SRS019025	185	700037496	Oral	Keratinized_gingiva	2.87881	15211216
SRS019026	11961	700037497	Oral	Palatine_Tonsils	3.33674	54048644
SRS019027	11116	700037498	Oral	Throat	3.12695	54403500
SRS019028	21710	700037499	Oral	Supragingival_plaque	3.45515	129242852
SRS019029	5055	700037500	Oral	Subgingival_plaque	3.94753	53942920
SRS019030	5800	700037501	Gut	Stool	2.59876	175241632
SRS019033	428	700037504	Skin	R_Retroauricular_crease	1.74551	5140012
SRS019045	19290	700037516	Oral	Tongue_dorsum	2.89807	130289336
SRS019062	2980	700037533	Gut	Stool	2.59078
SRS019063	419	700037534	Skin	L_Retroauricular_crease	1.581	13445816
SRS019064	1208	700037535	Skin	R_Retroauricular_crease	1.08211	34422472
SRS019068	54516	700037539	Gut	Stool	3.11764	599048028
SRS019071	58774	700037542	Oral	Tongue_dorsum	3.109	228053832
SRS019073	6446	700037544	Oral	Buccal_mucosa	3.0843	69427340
SRS019077	12073	700037548	Oral	Supragingival_plaque	3.21899	94218908
SRS019081	415	700037552	Skin	R_Retroauricular_crease	0.950357	13031660
SRS019090	7336	700037561	Gut	Stool	3.14925	95169064
SRS019120	244	700037591	Oral	Saliva	3.59926	15584932
SRS019122	31899	700037593	Oral	Tongue_dorsum	3.00331	203203020
SRS019124	2832	700037595	Oral	Buccal_mucosa	2.5742	46929940
SRS019125	7402	700037596	Oral	Keratinized_gingiva	2.38054	119633808
SRS019126	19540	700037597	Oral	Palatine_Tonsils	2.95415	124522056
SRS019127	14434	700037598	Oral	Throat	3.02436	82787252
SRS019128	19665	700037599	Oral	Supragingival_plaque	3.70949	111746196
SRS019129	3357	700037600	Oral	Subgingival_plaque	3.78615	33141880
SRS019161	9152	700037632	Gut	Stool	3.09403	185958140
SRS019170	7884	700037641	Oral	Tongue_dorsum	2.70674	49974640
SRS019176	18181	700037647	Oral	Supragingival_plaque	2.68805	120539448
SRS019178	1021	700037649	Gut	Stool	1.90518	93822764
SRS019219	47751	700037690	Oral	Tongue_dorsum	3.16712	145176620
SRS019221	259	700037692	Oral	Buccal_mucosa	2.19061	6033216
SRS019225	4656	700037696	Oral	Supragingival_plaque	2.99607	52327324
SRS019267	1736	700037738	Gut	Stool	1.86209	236290136
SRS019270	11772	700037741	Oral	Tongue_dorsum	2.75395	87972536
SRS019272	411	700037743	Oral	Buccal_mucosa	3.32186	125367692
SRS019276	12843	700037747	Oral	Supragingival_plaque	3.50751	93652316
SRS019285	116	700037756	Vaginal	Posterior_fornix	2.66296	84636896
SRS019286	3551	700037757	Gut	Stool	2.36107	107102876
SRS019327	19832	700037798	Oral	Tongue_dorsum	3.06796	155585312
SRS019329	839	700037800	Oral	Buccal_mucosa	2.54246	15425224
SRS019333	2901	700037804	Oral	Supragingival_plaque	2.77672	42680648
SRS019348	16326	700037819	Oral	Tongue_dorsum	2.95287
SRS019352	203	700037823	Oral	Buccal_mucosa	2.46562	79367508
SRS019360	1828	700037831	Oral	Supragingival_plaque	2.72796
SRS019381	6084	700037852	Gut	Stool	2.65373	196784640
SRS019387	3988	700037858	Oral	Supragingival_plaque	3.00473	59816748
SRS019389	5444	700037860	Oral	Tongue_dorsum	2.98829	74414608
SRS019391	142	700037862	Oral	Buccal_mucosa	1.83027	7256080
SRS019397	5863	700037868	Gut	Stool	2.44744	217749956
SRS019428	3175	700037899	Gut	Stool	2.47026	108908880
SRS019439	478	700037910	Oral	Buccal_mucosa	2.37481	111007184
SRS019443	1810	700037914	Oral	Supragingival_plaque	2.07396	85345704
SRS019445	7993	700037916	Gut	Stool	3.08077	124375424
SRS019488	28874	700037959	Oral	Tongue_dorsum	2.73301	94568220
SRS019490	119	700037961	Oral	Buccal_mucosa	2.57495	98451152
SRS019494	10447	700037965	Oral	Supragingival_plaque	3.23803	95101188
SRS019496	3865	700037967	Gut	Stool	2.3173	98313760
SRS019587	521	700038058	Oral	Buccal_mucosa	1.60784	45183120
SRS019591	11305	700038062	Oral	Supragingival_plaque	2.85476	118564720
SRS019600	74	700038071	Vaginal	Posterior_fornix	0.00815557	2367252
SRS019601	2300	700038072	Gut	Stool	2.67808	206202736
SRS019607	22534	700038078	Oral	Tongue_dorsum	3.21947	177542928
SRS019638	2458	700038109	Gut	Stool	2.79839	148886192
SRS019685	4361	700038158	Gut	Stool	2.74041	199225944
SRS019693	3620	700038167	Gut	Stool	2.15963	93526640
SRS019696	18890	700038170	Oral	Tongue_dorsum	3.41959
SRS019787	5982	700038263	Gut	Stool	2.32337	205067104
SRS019792	29296	700038268	Oral	Tongue_dorsum	3.02712	109391008
SRS019798	11885	700038274	Oral	Supragingival_plaque	3.00942
SRS019807	175	700038283	Vaginal	Posterior_fornix	0.713466	88415044
SRS019808	2941	700038284	Gut	Stool	2.61865	55306232
SRS019894	39085	700038370	Oral	Tongue_dorsum	2.90719	186460784
SRS019906	10717	700038382	Oral	Supragingival_plaque	3.04104	80481480
SRS019910	2742	700038386	Gut	Stool	2.89248	110085328
SRS019968	2590	700095213	Gut	Stool	2.59616	197140424
SRS019974	15817	700095219	Oral	Tongue_dorsum	2.94163	178741584
SRS019976	214	700095221	Oral	Buccal_mucosa	2.27246	14831972
SRS019980	24575	700095225	Oral	Supragingival_plaque	3.3162	132965916
SRS019986	256	700095231	Skin	Anterior_nares	1.52416	5453144
SRS019989	205	700095234	Vaginal	Posterior_fornix	0.140291	7508772
SRS020220	19258	700095473	Oral	Tongue_dorsum	2.98745	160221716
SRS020222	27	700095475	Oral	Buccal_mucosa	3.47828	11321852
SRS020226	31318	700095479	Oral	Supragingival_plaque	3.43107	153877256
SRS020232	301	700095485	Skin	Anterior_nares	1.74731	2861288
SRS020233	14395	700095486	Gut	Stool	3.17134	229492432
SRS020261	640	700095514	Skin	L_Retroauricular_crease	0.238617	68275532
SRS020263	3415	700095516	Skin	R_Retroauricular_crease	1.02082	121424224
SRS020271	262	700095524	Gut	Stool	2.37976	23271532
SRS020277	1194	700095530	Oral	Tongue_dorsum	2.7379	83951540
SRS020283	3079	700095536	Oral	Supragingival_plaque	3.59162	77525012
SRS020328	9363	700095647	Gut	Stool	3.05545	188512156
SRS020334	18237	700095653	Oral	Tongue_dorsum	3.01081	100990468
SRS020340	25590	700095659	Oral	Supragingival_plaque	2.40905	159202828
SRS020349	110	700095668	Vaginal	Posterior_fornix	0.0738865	5163748
SRS020394	3830	700095717	Gut	Stool	2.86188	87818320
SRS020400	8667	700095723	Oral	Tongue_dorsum	3.04681	79947380
SRS020406	12873	700095729	Oral	Supragingival_plaque	3.27951	72527460
SRS020412	114	700095735	Skin	Anterior_nares	2.0604	63111104
SRS020508	238	700095831	Gut	Stool	2.07023	20588480
SRS020540	11540	700095863	Oral	Tongue_dorsum	2.65223	79229396
SRS020571	20869	700095962	Oral	Tongue_dorsum	3.35983	197492436
SRS020622	2575	700096047	Gut	Stool	1.8861	194951364
SRS020628	64081	700096053	Oral	Tongue_dorsum	3.09181	356024212
SRS020856	13096	700096367	Oral	Tongue_dorsum	2.63998	171753984
SRS020858	196	700096369	Oral	Buccal_mucosa	2.78456	23229560
SRS020862	4216	700096373	Oral	Supragingival_plaque	1.89306	49956776
SRS020869	12156	700096380	Gut	Stool	2.80873	182530880
SRS021153	6829	700096700	Gut	Stool	1.51115	154242704
SRS021219	6348	700096865	Gut	Stool	2.37722	250378548
SRS021473	449	700097185	Oral	Buccal_mucosa	3.19346	18872172
SRS021477	18326	700097189	Oral	Supragingival_plaque	3.43772	111309548
SRS021484	7080	700097196	Gut	Stool	2.65745	233924876
SRS021496	32530	700097208	Oral	Tongue_dorsum	2.96694	179297940
SRS021528	29786	700097240	Oral	Tongue_dorsum	2.69246	189827700
SRS021897	56578	700097637	Oral	Tongue_dorsum	2.90332	338354152
SRS021948	4322	700097688	Gut	Stool	2.93402	192378672
SRS021954	15812	700097694	Oral	Tongue_dorsum	3.06339	175374204
SRS021960	6796	700097700	Oral	Supragingival_plaque	3.17167	48650936
SRS021986	1038	700097726	Oral	Buccal_mucosa	2.49265	24835012
SRS022006	144	700097746	Skin	Anterior_nares	2.02088	7800148
SRS022071	12415	700097837	Gut	Stool	2.85003	194577096
SRS022077	23979	700097843	Oral	Tongue_dorsum	3.03022	175335608
SRS022079	610	700097845	Oral	Buccal_mucosa	1.65585	7560572
SRS022083	11518	700097849	Oral	Supragingival_plaque	3.08145	62379300
SRS022092	290	700097858	Vaginal	Posterior_fornix	0.0421282	1479220
SRS022137	2020	700097906	Gut	Stool	2.47686	180281196
SRS022143	55159	700097912	Oral	Tongue_dorsum	3.44763	227473124
SRS022145	457	700097914	Oral	Buccal_mucosa	2.77854	30143372
SRS022149	9939	700097918	Oral	Supragingival_plaque	3.54036	54312748
SRS022158	17	700097927	Vaginal	Posterior_fornix	0.856901	1961832
SRS022281	50396	700098121	Oral	Supragingival_plaque	3.4536	289673004
SRS022464	55067	700098365	Oral	Tongue_dorsum	2.31733	171158064
SRS022524	1267	700098429	Gut	Stool	2.78128	41490044
SRS022530	25440	700098435	Oral	Tongue_dorsum	2.89661	107322196
SRS022532	1106	700098437	Oral	Buccal_mucosa	2.80321	13714876
SRS022536	37178	700098441	Oral	Supragingival_plaque	3.2876	177414356
SRS022602	17791	700098554	Oral	Supragingival_plaque	3.71775	119305612
SRS022609	25075	700098561	Gut	Stool	2.63915	228927668
SRS022621	17006	700098573	Oral	Tongue_dorsum	3.23434	213515152
SRS022625	1030	700098577	Oral	Buccal_mucosa	3.00809	44757964
SRS022713	1856	700098669	Gut	Stool	2.16935	175109492
SRS022725	24895	700098681	Oral	Supragingival_plaque	3.48732	215252804
SRS022883	69550	700098913	Oral	Supragingival_plaque	3.53931	383602772
SRS022980	90301	700099014	Oral	Supragingival_plaque	3.5346	346075508
SRS023346	3711	700099512	Gut	Stool	1.88142	164186888
SRS023352	34869	700099518	Oral	Tongue_dorsum	3.15406	191429212
SRS023358	8703	700099524	Oral	Supragingival_plaque	3.59605	59596820
SRS023466	26659	700099743	Vaginal	Posterior_fornix	1.76834	270550616
SRS023468	19314	700099745	Vaginal	Posterior_fornix	1.98245	189551124
SRS023526	8914	700099803	Gut	Stool	2.9441	212510368
SRS023538	6439	700099815	Oral	Supragingival_plaque	2.50852	63485612
SRS023557	6105	700099834	Oral	Tongue_dorsum	2.75825	89492144
SRS023583	1523	700099886	Gut	Stool	2.6026	181136888
SRS023595	27888	700099898	Oral	Supragingival_plaque	3.90746	187436456
SRS023604	22071	700099907	Vaginal	Posterior_fornix	1.76123	143554136
SRS023617	39563	700099920	Oral	Tongue_dorsum	3.27106	190708572
SRS023715	6897	700100022	Gut	Stool	3.23681	98709876
SRS023829	3025	700100227	Gut	Stool	1.67665	221589560
SRS023835	18252	700100233	Oral	Tongue_dorsum	3.18764	154509596
SRS023841	7963	700100239	Oral	Supragingival_plaque	3.3226	54509352
SRS023914	19168	700100312	Gut	Stool	2.6189	232903668
SRS023926	20852	700100324	Oral	Tongue_dorsum	3.11734	181570128
SRS023930	12004	700100328	Oral	Buccal_mucosa	1.4173	155937264
SRS023938	35333	700100336	Oral	Supragingival_plaque	2.91447	199706936
SRS023958	18044	700100419	Oral	Tongue_dorsum	2.25343	177042688
SRS023964	9982	700100425	Oral	Supragingival_plaque	3.71689	75627928
SRS023971	45	700100432	Gut	Stool	2.15178	234802956
SRS023987	1526	700100448	Oral	Buccal_mucosa	2.12535	31458084
SRS024009	13725	700100471	Gut	Stool	2.12935	203931572
SRS024015	23244	700100477	Oral	Tongue_dorsum	2.77182	176572052
SRS024017	1084	700100479	Oral	Buccal_mucosa	2.11378	23519020
SRS024021	20965	700100483	Oral	Supragingival_plaque	2.52288	156812684
SRS024068	292	700100533	Vaginal	Posterior_fornix	0.584371	3031148
SRS024075	12079	700100540	Gut	Stool	2.72924	276100940
SRS024076	580	700100541	Gut	Stool	2.69128	20756512
SRS024081	55253	700100546	Oral	Tongue_dorsum	3.12798	211783136
SRS024087	44229	700100552	Oral	Supragingival_plaque	3.56292	141579340
SRS024107	24606	700100572	Oral	Tongue_dorsum	3.05318	91235896
SRS024119	16811	700100584	Oral	Supragingival_plaque	3.55534	81100652
SRS024132	6851	700100600	Gut	Stool	2.89449	198167648
SRS024138	17819	700100606	Oral	Tongue_dorsum	2.66232	172589572
SRS024140	9	700100608	Oral	Buccal_mucosa	3.30713	20709776
SRS024144	6205	700100612	Oral	Supragingival_plaque	3.26683	49008680
SRS024150	208	700100618	Skin	Anterior_nares	1.20136	184152600
SRS024265	2673	700101243	Gut	Stool	2.82024	99010408
SRS024277	16868	700101255	Oral	Tongue_dorsum	2.33891	202566744
SRS024281	547	700101259	Oral	Buccal_mucosa	3.02915	67989432
SRS024289	7513	700101267	Oral	Supragingival_plaque	3.03857	68879492
SRS024310	636	700101288	Vaginal	Posterior_fornix	0.0287281	30068984
SRS024318	19073	700101353	Oral	Tongue_dorsum	3.50149	128941948
SRS024331	5153	700101366	Gut	Stool	2.93305	206223900
SRS024347	434	700101382	Oral	Buccal_mucosa	3.60002	21034168
SRS024355	54942	700101390	Oral	Supragingival_plaque	2.96983	196804948
SRS024375	8868	700101521	Oral	Tongue_dorsum	2.76998	162007764
SRS024377	273	700101523	Oral	Buccal_mucosa	1.85758	18410348
SRS024381	10879	700101527	Oral	Supragingival_plaque	3.07446	93571564
SRS024388	2992	700101534	Gut	Stool	1.94628	239368648
SRS024424	1108	700101570	Skin	Anterior_nares	1.37894	7486268
SRS024428	116	700101574	Vaginal	Posterior_fornix	0.752769	3257588
SRS024435	9593	700101581	Gut	Stool	2.97763	218295040
SRS024441	45287	700101587	Oral	Tongue_dorsum	3.05567	186302064
SRS024447	14710	700101593	Oral	Supragingival_plaque	3.30283	134140184
SRS024470	903	700101616	Oral	Buccal_mucosa	2.78268	16736824
SRS024482	141	700101628	Skin	L_Retroauricular_crease	1.14803	25343852
SRS024492	1918	700101638	Gut	Stool	2.84551	83334336
SRS024498	8648	700101644	Oral	Tongue_dorsum	2.99249	94198304
SRS024500	174	700101646	Oral	Buccal_mucosa	2.05754	97175116
SRS024504	14511	700101650	Oral	Supragingival_plaque	3.09764	81554164
SRS024549	5172	700101840	Gut	Stool	1.62791	179992896
SRS024557	114	700101848	Oral	Buccal_mucosa	2.03082	7071076
SRS024561	18823	700101852	Oral	Supragingival_plaque	3.44565	83778864
SRS024580	18252	700101871	Oral	Tongue_dorsum	2.87272	153927452
SRS024596	35	700101887	Skin	L_Retroauricular_crease	0.154486	74165828
SRS024598	14	700101889	Skin	R_Retroauricular_crease	0.180623	85163328
SRS024625	7278	700101916	Gut	Stool	2.67173	194509432
SRS024637	12942	700101928	Oral	Tongue_dorsum	2.84959	80683112
SRS024649	16178	700101940	Oral	Supragingival_plaque	3.28653	102491528
SRS024663	11176	700102043	Gut	Stool	1.83276	196205516
SRS042131	36865	700105358	Oral	Tongue_dorsum	3.07845	165907348
SRS042231	3083	700106646	Gut	Stool	2.24162	76226836
SRS042284	4414	700106876	Gut	Stool	1.74953	122167936
SRS042307	2274	700105321	Oral	Supragingival_plaque	2.24822	160869836
SRS042409	3954	700108538	Oral	Buccal_mucosa	3.41057	285075052
SRS042428	413	700106121	Vaginal	Posterior_fornix	1.12893	3452408
SRS042457	126	700107197	Oral	Buccal_mucosa	2.48535	9580132
SRS042589	57729	700038905	Oral	Tongue_dorsum	3.21044	146510980
SRS042600	52	700109231	Gut	Stool	2.34443	20579688
SRS042628	9584	700105771	Gut	Stool	2.7373	188753068
SRS042643	43713	700038600	Oral	Tongue_dorsum	3.21887	195286892
SRS042690	3792	700103477	Gut	Stool	3.0544	85692256
SRS042691	3127	700106343	Oral	Buccal_mucosa	3.08628	174818268
SRS042858	186	700107396	Vaginal	Posterior_fornix	0.00113167	6962172
SRS042893	744	700106325	Gut	Stool	2.2604	86360844
SRS042910	32280	700105213	Oral	Tongue_dorsum	2.81077	204955216
SRS042959	15	700109581	Skin	Anterior_nares	1.79397	258466844
SRS042966	4368	700108218	Gut	Stool	2.7104	78110076
SRS042967	5808	700106836	Gut	Stool	2.82255	110580584
SRS042983	575	700109639	Skin	Anterior_nares	2.00393	263206312
SRS042984	64915	700109242	Oral	Supragingival_plaque	3.25884	229582024
SRS043001	2712	700106291	Gut	Stool	2.34167	225065044
SRS043018	14319	700103662	Oral	Supragingival_plaque	3.21493	96480952
SRS043083	4340	700106254	Oral	Supragingival_plaque	2.97177	103451604
SRS043239	197	700106223	Oral	Buccal_mucosa	3.81079	24124736
SRS043275	14460	700038766	Oral	Tongue_dorsum	2.73266	99248684
SRS043411	2345	700103710	Gut	Stool	2.69606	136221564
SRS043451	3664	700102317	Skin	Anterior_nares	1.66452	255887372
SRS043461	10658	700105016	Oral	Tongue_dorsum	2.74913	73301880
SRS043494	21181	700106746	Oral	Tongue_dorsum	2.8271	107435372
SRS043663	19986	700107195	Oral	Tongue_dorsum	2.49398	261611948
SRS043667	13157	700102659	Gut	Stool	1.79511	184111720
SRS043676	849	700105215	Oral	Buccal_mucosa	2.07572	45845196
SRS043701	2276	700107059	Gut	Stool	2.63707	221957484
SRS043729	8698	700102917	Oral	Supragingival_plaque	2.98917	65794500
SRS043755	5302	700038587	Oral	Supragingival_plaque	3.20565	64666376
SRS043768	8317	700105049	Gut	Stool	2.79414	139564276
SRS043772	8485	700106608	Oral	Supragingival_plaque	2.91151	57555236
SRS043803	9	700103610	Oral	Buccal_mucosa	2.66354	9759904
SRS043807	5258	700106207	Oral	Buccal_mucosa	2.50954	137900768
SRS043841	2260	700106412	Gut	Stool	2.61345	72766208
SRS043867	2461	700106311	Oral	Supragingival_plaque	2.91314	155267032
SRS043942	5608	700106933	Oral	Tongue_dorsum	2.40805	53961276
SRS044230	43106	700108173	Oral	Supragingival_plaque	3.08355	307500764
SRS044365	1430	700106694	Gut	Stool	1.65273	87753700
SRS044366	1299	700106284	Oral	Supragingival_plaque	2.90891	17583436
SRS044373	29875	700106278	Oral	Tongue_dorsum	3.09276	184189696
SRS044448	72051	700108542	Oral	Supragingival_plaque	3.13316	313051744
SRS044472	6717	700109571	Oral	Buccal_mucosa	2.20012	264535944
SRS044474	59	700102411	Skin	Anterior_nares	1.29432	5804532
SRS044486	10802	700106602	Oral	Tongue_dorsum	2.68022	130829164
SRS044535	7890	700103558	Gut	Stool	2.5614	163343576
SRS044742	12	700103708	Vaginal	Posterior_fornix	0.939187	705136
SRS044902	1922	700024845	Vaginal	Posterior_fornix	0.942871	412880892
SRS044973	196	700108840	Gut	Stool	2.45508	21350492
SRS045004	3897	700102299	Gut	Stool	2.77044	250940844
SRS045015	52095	700109633	Oral	Supragingival_plaque	3.26473	266355340
SRS045049	809	700038583	Oral	Buccal_mucosa	3.16072	26647944
SRS045127	4405	700110425	Oral	Tongue_dorsum	3.11713	70687480
SRS045195	10887	700105940	Gut	Stool	2.001	117024900
SRS045197	31990	700103639	Oral	Supragingival_plaque	3.68496	144139836
SRS045244	2218	700038546	Gut	Stool	2.34996	117481704
SRS045254	186	700038859	Oral	Buccal_mucosa	3.7123	11805584
SRS045262	1910	700106126	Oral	Buccal_mucosa	2.78758	37387364
SRS045313	1700	700107201	Oral	Supragingival_plaque	2.80162	30759996
SRS045528	9043	700107398	Gut	Stool	2.75903	369568492
SRS045588	3964	700106347	Oral	Supragingival_plaque	2.87365
SRS045602	11738	700103246	Oral	Tongue_dorsum	2.50523	132029872
SRS045605	1858	700109636	Skin	R_Retroauricular_crease	2.12887	239601244
SRS045638	2298	700108847	Oral	Buccal_mucosa	3.57661	337984032
SRS045645	4791	700110419	Gut	Stool	2.99803	212850488
SRS045713	14905	700038594	Gut	Stool	2.41731	211418012
SRS045715	35292	700110161	Oral	Tongue_dorsum	3.40898	200804988
SRS045739	5839	700108161	Gut	Stool	2.54165	204065748
SRS045763	2880	700105675	Oral	Supragingival_plaque	3.42903	81933392
SRS045826	4263	700105613	Gut	Stool	2.89406	113640664
SRS045840	1168	700110437	Skin	Anterior_nares	2.26255	316023464
SRS045936	4612	700109564	Gut	Stool	2.96821	89300304
SRS045938	351	700108162	Gut	Stool	2.42316	22006688
SRS045978	944	700103658	Oral	Buccal_mucosa	2.81402	16803624
SRS046034	316	700103278	Vaginal	Posterior_fornix	0.41468	350537188
SRS046035	339	700108857	Skin	Anterior_nares	1.96228	338711620
SRS046068	2500	700105312	Gut	Stool	2.42865	91320820
SRS046369	2253	700110089	Gut	Stool	2.90399	81110964
SRS046496	12975	700105669	Oral	Tongue_dorsum	3.1443	103190596
SRS046502	1670	700105787	Gut	Stool	2.86533	69422836
SRS046595	13911	700105885	Oral	Tongue_dorsum	2.78654	108657940
SRS046623	371	700110427	Oral	Buccal_mucosa	2.94793	12067840
SRS046686	7555	700102364	Oral	Buccal_mucosa	1.92576	79017968
SRS046688	282	700106659	Skin	R_Retroauricular_crease	0.0759187	30415172
SRS046712	962	700106504	Gut	Stool	1.68203	115147048
SRS046717	1461	700038493	Gut	Stool	2.61746	84919000
SRS046810	831	700105000	Gut	Stool	1.47756
SRS047014	5969	700105580	Gut	Stool	2.97405	180065564
SRS047044	4046	700106663	Gut	Stool	1.43321	179192080
SRS047069	572	700105237	Gut	Stool	2.01446	46906956
SRS047100	20168	700106866	Oral	Supragingival_plaque	2.89198	87671664
SRS047113	21058	700107083	Oral	Supragingival_plaque	3.87041	145925608
SRS047126	11534	700103258	Oral	Supragingival_plaque	2.98279	109646760
SRS047134	970	700108545	Skin	R_Retroauricular_crease	0.582142	291790212
SRS047140	126	700106331	Vaginal	Posterior_fornix	0.103181	78412248
SRS047210	29934	700103656	Oral	Tongue_dorsum	3.21938	166541928
SRS047219	34417	700038456	Oral	Tongue_dorsum	2.93499	172212916
SRS047225	114	700107095	Skin	Anterior_nares	1.63425	5365848
SRS047265	418	700105390	Oral	Supragingival_plaque	2.92048	24611980
SRS047290	8198	700105243	Oral	Tongue_dorsum	2.74713	54709940
SRS047335	1085	700106808	Vaginal	Posterior_fornix	0.48047	14897532
SRS047433	3025	700105991	Gut	Stool	3.05615	81026984
SRS047590	10283	700107885	Oral	Supragingival_plaque	2.4951	316282964
SRS047634	16030	700102456	Oral	Supragingival_plaque	3.87351	119018900
SRS047741	11280	700038625	Gut	Stool	2.72241	162177556
SRS047824	23965	700106068	Oral	Tongue_dorsum	3.10389	185303984
SRS048060	2731	700105685	Gut	Stool	2.47394	105282352
SRS048164	11459	700038870	Gut	Stool	2.89474	177796580
SRS048262	6047	700038901	Gut	Stool	2.91777
SRS048307	3758	700106913	Gut	Stool	1.8355	94616344
SRS048317	26383	700038686	Oral	Tongue_dorsum	3.08554	115854428
SRS048411	50610	700105266	Oral	Tongue_dorsum	3.35691	181229660
SRS048536	231	700109251	Vaginal	Posterior_fornix	1.62664	7474972
SRS048620	733	700038688	Oral	Buccal_mucosa	2.54803	149322780
SRS048654	7895	700102586	Gut	Stool	2.96681	87962468
SRS048719	759	700106181	Oral	Buccal_mucosa	2.37972	13799848
SRS048744	19419	700106299	Oral	Tongue_dorsum	3.04131	95976988
SRS048791	25368	700109236	Oral	Tongue_dorsum	3.32093	132840488
SRS048870	10871	700106056	Gut	Stool	2.50116	186797084
SRS048893	41191	700108536	Oral	Tongue_dorsum	2.80888	172217536
SRS048981	3349	700102905	Gut	Stool	2.30897	95896840
SRS049099	9	700106268	Skin	Anterior_nares	1.07949
SRS049147	25236	700102591	Oral	Tongue_dorsum	3.06508	201310892
SRS049164	2667	700105612	Gut	Stool	3.01497	115725360
SRS049191	1562	700108548	Skin	Anterior_nares	0.88654	294519348
SRS049237	24	700106875	Vaginal	Posterior_fornix	0.90369	2092604
SRS049253	43011	700107879	Oral	Tongue_dorsum	3.07395	194276148
SRS049268	23132	700110431	Oral	Supragingival_plaque	3.63176	110919240
SRS049289	20	700038907	Oral	Buccal_mucosa	3.11748	155761448
SRS049318	32855	700110167	Oral	Supragingival_plaque	3.89281	156361352
SRS049389	32075	700038420	Oral	Tongue_dorsum	2.64667	203526964
SRS049390	9	700105720	Vaginal	Posterior_fornix	1.19134	176443476
SRS049392	17963	700106632	Oral	Supragingival_plaque	2.8636	125470760
SRS049402	6648	700108095	Gut	Stool	2.95118	159892596
SRS049446	5433	700105153	Gut	Stool	2.87366	112172484
SRS049448	20781	700102911	Oral	Tongue_dorsum	2.99628	82430816
SRS049547	741	700108853	Skin	L_Retroauricular_crease	0.941862	136153011
SRS049712	17243	700106198	Gut	Stool	1.59024	237761020
SRS049773	5523	700038702	Gut	Stool	3.23497	145151588
SRS049896	38022	700102242	Gut	Stool	2.34335	375318408
SRS049900	5147	700107189	Gut	Stool	1.66621	269548348
SRS049959	23643	700038414	Gut	Stool	2.8246	215415256
SRS049988	4439	700108169	Oral	Buccal_mucosa	2.36302	364315252
SRS049995	24865	700102585	Gut	Stool	2.92945	247716212
SRS050026	5501	700109621	Gut	Stool	2.76933	174720172
SRS050029	2623	700106442	Oral	Buccal_mucosa	1.53339	44379512
SRS050071	142	700038632	Oral	Buccal_mucosa	3.06937	114322820
SRS050184	124	700038759	Vaginal	Posterior_fornix	0.72993	2487012
SRS050244	37876	700106221	Oral	Tongue_dorsum	3.54963	140207533
SRS050299	6263	700106615	Gut	Stool	2.29982	138399968
SRS050422	6368	700038472	Gut	Stool	2.83979	146278072
SRS050628	2505	700038397	Oral	Buccal_mucosa	3.38123	42389120
SRS050669	34471	700107046	Oral	Tongue_dorsum	2.62323	140977172
SRS050752	5667	700038806	Gut	Stool	2.89728	146728405
SRS050783	2926	700105471	Oral	Buccal_mucosa	2.36091	179937892
SRS050799	77122	700108107	Oral	Supragingival_plaque	2.96321	164894391
SRS050801	639	700108896	Gut	Stool	2.20751	19058408
SRS050905	477	700109629	Oral	Buccal_mucosa	2.23681	373529032
SRS050925	7532	700103446	Gut	Stool	3.00877	164510249
SRS050941	5193	700105882	Gut	Stool	2.99444	96349824
SRS050974	62	700106946	Gut	Stool	2.88364	15951436
SRS051031	8100	700105372	Gut	Stool	2.88086	220451984
SRS051060	20692	700106242	Oral	Tongue_dorsum	3.23065	100802120
SRS051116	228	700109238	Oral	Buccal_mucosa	2.75097	10312692
SRS051228	11746	700105162	Oral	Supragingival_plaque	2.94853	70918028
SRS051244	10948	700038863	Oral	Supragingival_plaque	3.48896	78395724
SRS051378	2682	700105219	Oral	Supragingival_plaque	3.18534	40711520
SRS051505	108	700106436	Vaginal	Posterior_fornix	1.55335	2339840
SRS051548	306	700105152	Vaginal	Posterior_fornix	0.0863242	235986400
SRS051610	3375	700103479	Gut	Stool	2.98654	84997440
SRS051637	359	700108551	Vaginal	Posterior_fornix	0.752428	316712971
SRS051786	588	700108103	Oral	Buccal_mucosa	3.00914	223667315
SRS051791	19807	700103608	Oral	Tongue_dorsum	2.93633	179799180
SRS051882	7711	700106809	Gut	Stool	2.73364	65126195
SRS051930	14259	700106818	Oral	Supragingival_plaque	3.48954	108445680
SRS051941	17515	700106130	Oral	Supragingival_plaque	3.19791	122860108
SRS052027	9023	700102356	Gut	Stool	2.63723	63847903
SRS052061	68008	700102254	Oral	Supragingival_plaque	3.11575	334698596
SRS052078	2811	700107930	Gut	Stool	2.05864	92021816
SRS052095	3731	700038911	Oral	Supragingival_plaque	3.11792	91049832
SRS052227	6535	700106440	Oral	Tongue_dorsum	2.90543	92202660
SRS052330	292	700038805	Vaginal	Posterior_fornix	0.0672631	1541400
SRS052518	103281	700109569	Oral	Tongue_dorsum	2.84752	315897902
SRS052570	12597	700106496	Oral	Tongue_dorsum	2.56403	95181552
SRS052576	109	700109506	Gut	Stool	1.58476	20868080
SRS052604	2883	700106446	Oral	Supragingival_plaque	3.06423	36204248
SRS052668	2709	700109391	Oral	Buccal_mucosa	2.95255	25888352
SRS052697	10160	700106170	Gut	Stool	3.13556	174645968
SRS052756	54	700102606	Vaginal	Posterior_fornix	0.294802	1153488
SRS052859	2146	700109642	Vaginal	Posterior_fornix	1.27523	416752184
SRS052874	4150	700106862	Oral	Buccal_mucosa	2.80982	33677212
SRS052876	13799	700106074	Oral	Supragingival_plaque	2.94331	111405764
SRS053087	294	700110222	Gut	Stool	2.68845	18983900
SRS053214	3346	700107375	Gut	Stool	2.59898	203202560
SRS053290	284	700107376	Gut	Stool	2.56637	22839948
SRS053335	6345	700038761	Gut	Stool	2.55041	55204445
SRS053356	10306	700109987	Gut	Stool	3.08781	138741740
SRS053398	10818	700106229	Gut	Stool	3.03333	63145645
SRS053437	29	700038802	Skin	Anterior_nares	1.58561	5627344
SRS053573	1195	700107873	Gut	Stool	1.71545	150457119
SRS053583	26890	700106203	Oral	Tongue_dorsum	2.98924	109499232
SRS053584	6725	700106656	Oral	Supragingival_plaque	2.93517	78757016
SRS053587	3434	700103652	Gut	Stool	2.40267	99540924
SRS053603	34621	700106860	Oral	Tongue_dorsum	3.27015	147601652
SRS053630	9839	700038750	Oral	Supragingival_plaque	1.97855	92786884
SRS053649	6194	700108530	Gut	Stool	2.7393	129524289
SRS053741	20	700105990	Vaginal	Posterior_fornix	1.60395	190786012
SRS053854	21897	700038744	Oral	Tongue_dorsum	2.74819	177329252
SRS053895	14187	700106710	Oral	Supragingival_plaque	2.57925	89607672
SRS053917	35054	700109395	Oral	Supragingival_plaque	3.1314	231555484
SRS054018	2375	700107414	Oral	Buccal_mucosa	2.38806	281354084
SRS054059	526	700107489	Gut	Stool	2.46009	21631908
SRS054079	38900	700038533	Oral	Tongue_dorsum	2.85208	107595268
SRS054196	19440	700106215	Oral	Supragingival_plaque	2.6239	105571044
SRS054352	16167	700109449	Gut	Stool	2.81689	184120488
SRS054430	3803	700102368	Oral	Supragingival_plaque	3.30505	46825492
SRS054569	2381	700102421	Oral	Buccal_mucosa	2.99522	45496836
SRS054590	9050	700106465	Gut	Stool	1.64482	110381872
SRS054653	13478	700038815	Oral	Supragingival_plaque	2.77673	72577160
SRS054687	20030	700106124	Oral	Tongue_dorsum	2.93963	146864076
SRS054753	553	700108096	Gut	Stool	2.88565	20503612
SRS054776	163	700106652	Oral	Buccal_mucosa	3.56749	20506892
SRS054807	47319	700108167	Oral	Tongue_dorsum	2.89225	309331800
SRS054869	10407	700102243	Gut	Stool	2.34812	88729768
SRS054905	3227	700106754	Gut	Stool	2.90996	87928156
SRS054956	4441	700106065	Gut	Stool	2.10435	184126448
SRS054962	343	700105209	Vaginal	Posterior_fornix	0.306487	4411708
SRS054976	21059	700109627	Oral	Tongue_dorsum	2.81528	182296624
SRS054995	13649	700038778	Oral	Supragingival_plaque	1.96887	157660064
SRS055017	12849	700038956	Gut	Stool	2.77166	124048748
SRS055018	2275	700105235	Vaginal	Posterior_fornix	1.35094	147100496
SRS055177	66348	700108845	Oral	Tongue_dorsum	2.88988	329912208
SRS055288	7108	700106258	Gut	Stool	3.07692	117236636
SRS055298	429	700110176	Vaginal	Posterior_fornix	0.304913	4496380
SRS055378	31172	700103439	Oral	Supragingival_plaque	3.66859	116319732
SRS055401	4112	700106227	Oral	Supragingival_plaque	3.08682	59435108
SRS055426	132	700102305	Oral	Tongue_dorsum	3.2589	70787112
SRS055450	46	700105302	Oral	Supragingival_plaque	3.16646	57023640
SRS055495	88	700102362	Oral	Tongue_dorsum	2.96834	12239612
SRS055533	4131	700107566	Gut	Stool	1.32154	200506096
SRS055966	15701	700106333	Gut	Stool	1.24065	125855464
SRS055982	5932	700109230	Gut	Stool	2.3905	211322488
SRS056090	6407	700105475	Oral	Supragingival_plaque	2.78008	79683640
SRS056113	15431	700103572	Oral	Supragingival_plaque	3.16006	84867028
SRS056156	51	700038796	Vaginal	Posterior_fornix	0.902836
SRS056157	559	700107383	Oral	Buccal_mucosa	2.26738	8970636
SRS056259	3188	700105306	Gut	Stool	2.81176	78374177
SRS056273	11851	700109563	Gut	Stool	2.90261	201208476
SRS056323	20841	700038809	Oral	Tongue_dorsum	2.69877	141191336
SRS056327	22295	700105156	Oral	Tongue_dorsum	3.04922	84904209
SRS056447	2780	700105255	Oral	Supragingival_plaque	3.18753	85035923
SRS056461	8049	700107881	Oral	Buccal_mucosa	2.90275	85353573
SRS056481	3660	700038833	Gut	Stool	2.89843	84434069
SRS056483	26	700105467	Vaginal	Posterior_fornix	1.16261	52398176
SRS056519	8609	700103621	Gut	Stool	2.07371	72086767
SRS056537	32399	700038692	Oral	Supragingival_plaque	3.84888	84356609
SRS056622	32511	700106812	Oral	Tongue_dorsum	2.9831	76476198
SRS056623	276	700107440	Vaginal	Posterior_fornix	0.105263	301475000
SRS056695	163	700106064	Vaginal	Posterior_fornix	0.089195	5648580
SRS056699	623	700109577	Skin	L_Retroauricular_crease	1.34564	239248072
SRS056796	2256	700106275	Vaginal	Posterior_fornix	0.103698	73635036
SRS056892	4365	700106814	Oral	Buccal_mucosa	2.35852	45147056
SRS056896	15377	700038485	Oral	Tongue_dorsum	2.93102	6822053
SRS056951	4827	700106560	Oral	Supragingival_plaque	3.64117	84219347
SRS057022	554	700110163	Oral	Buccal_mucosa	3.77327	29471916
SRS057124	59154	700108101	Oral	Tongue_dorsum	2.80853	270434952
SRS057205	20706	700106650	Oral	Tongue_dorsum	3.28184	158743236
SRS057244	27484	700105315	Oral	Tongue_dorsum	2.66579	86386852
SRS057355	12057	700103433	Oral	Tongue_dorsum	2.79829	72868344
SRS057478	1244	700109383	Gut	Stool	2.17551	149475192
SRS057480	305	700109921	Gut	Stool	2.72935	22001436
SRS057490	11332	700105531	Oral	Supragingival_plaque	3.22509
SRS057539	30871	700038857	Oral	Tongue_dorsum	3.10778	169582556
SRS057559	101	700108109	Skin	L_Retroauricular_crease	1.34163	248348436
SRS057619	17997	700106993	Oral	Supragingival_plaque	2.69608	109617728
SRS057692	27840	700102444	Oral	Tongue_dorsum	2.31943	187170992
SRS057717	1426	700110155	Gut	Stool	1.81537	194283332
SRS057791	31326	700106179	Oral	Tongue_dorsum	3.05341	178734200
SRS057807	333	700106294	Vaginal	Posterior_fornix	0.0471395	11233528
SRS057886	10497	700102632	Oral	Supragingival_plaque	3.29353	78438128
SRS057931	9933	700105158	Oral	Buccal_mucosa	2.4027	126785940
SRS058053	20713	700102311	Oral	Supragingival_plaque	3.5051	124094112
SRS058070	5588	700108839	Gut	Stool	2.60236	187089484
SRS058075	13	700102913	Oral	Buccal_mucosa	3.36516	83570908
SRS058105	879	700105360	Oral	Buccal_mucosa	1.92021	53114672
SRS058145	539	700102848	Gut	Stool	2.4046	17945628
SRS058182	1439	700102405	Skin	R_Retroauricular_crease	0.815359	102047808
SRS058186	63	700038746	Oral	Buccal_mucosa	2.5901	5811592
SRS058261	38330	700109575	Oral	Supragingival_plaque	2.65874	243470924
SRS058268	363	700107547	Gut	Stool	1.23711	18826072
SRS058336	18445	700105726	Oral	Tongue_dorsum	2.71534	144422752
SRS058646	663	700109635	Skin	L_Retroauricular_crease	0.579208	246000068
SRS058693	28323	700102525	Oral	Tongue_dorsum	2.85487	166843776
SRS058723	4104	700105210	Gut	Stool	2.02451	223312012
SRS058730	46228	700108851	Oral	Supragingival_plaque	2.68412	294379624
SRS058770	9375	700102432	Gut	Stool	2.51862	243303000
SRS058808	16858	700038401	Oral	Supragingival_plaque	3.48315	101859248
SRS062418	2421	700114765	Oral	Subgingival_plaque	2.37666	110120292
SRS062427	2440	700113616	Gut	Stool	2.49492	180861116
SRS062512	30	700113502	Vaginal	Posterior_fornix	0.522257	97338980
SRS062540	3088	700114464	Oral	Tongue_dorsum	2.88027	49044716
SRS062544	50668	700113622	Oral	Tongue_dorsum	3.21467	202632352
SRS062545	21	700113548	Vaginal	Vaginal_introitus	0.474749	83652848
SRS062654	3707	700113114	Gut	Stool	2.73791	115438708
SRS062701	4870	700110354	Gut	Stool	2.66627	96413292
SRS062714	23509	700113161	Oral	Tongue_dorsum	3.03907	110590432
SRS062716	47	700111223	Gut	Stool	1.35397	15489292
SRS062752	24	700114429	Vaginal	Vaginal_introitus	0.100249	7967108
SRS062761	18390	700111032	Oral	Tongue_dorsum	2.81854	236163048
SRS062878	10628	700114333	Oral	Hard_palate	2.8257	111358912
SRS062906	138	700114555	Vaginal	Vaginal_introitus	1.55962	138554160
SRS062931	3803	700113022	Oral	Supragingival_plaque	3.15314	109736624
SRS063040	7764	700110812	Gut	Stool	2.95937	226885872
SRS063127	6802	700114162	Gut	Stool	1.30242
SRS063190	5430	700111439	Gut	Stool	2.7105	94530260
SRS063193	15617	700114109	Oral	Tongue_dorsum	2.54003	122230316
SRS063215	5093	700114441	Oral	Subgingival_plaque	3.25359	47787312
SRS063246	4727	700114176	Oral	Supragingival_plaque	3.37495	83254408
SRS063272	336	700114052	Oral	Buccal_mucosa	2.89277	14382312
SRS063287	1059	700113626	Oral	Buccal_mucosa	1.51739	42277276
SRS063288	19625	700110818	Oral	Tongue_dorsum	2.90664	137245296
SRS063351	114	700114438	Oral	Palatine_Tonsils	3.11275	8341936
SRS063370	4124	700114000	Gut	Stool	2.66157	128995420
SRS063373	16506	700114661	Oral	Tongue_dorsum	2.86782	111272896
SRS063413	711	700114172	Oral	Buccal_mucosa	2.64595	99188364
SRS063417	52	700114161	Vaginal	Posterior_fornix	0.0602399	511460
SRS063478	7	700114110	Oral	Buccal_mucosa	3.12655	5965452
SRS063485	101865	700111586	Oral	Supragingival_plaque	3.12551	320914148
SRS063486	57	700112021	Oral	Buccal_mucosa	2.87608	74228916
SRS063489	1194	700111222	Gut	Stool	1.35703	130145896
SRS063518	6571	700111296	Gut	Stool	2.42232	369962652
SRS063603	16279	700114633	Oral	Supragingival_plaque	4.03123	108101672
SRS063621	8586	700113557	Oral	Palatine_Tonsils	2.84471	98817428
SRS063672	412	700113023	Oral	Subgingival_plaque	2.68175	184988912
SRS063678	1862	700114005	Oral	Buccal_mucosa	2.20229	143549472
SRS063804	1234	700114103	Vaginal	Posterior_fornix	2.57092	99973460
SRS063813	287	700111986	Gut	Stool	2.89494	21671396
SRS063823	32	700114545	Oral	Keratinized_gingiva	3.27712	105278548
SRS063858	316	700114916	Oral	Buccal_mucosa	2.30616	87065368
SRS063871	13991	700114071	Oral	Tongue_dorsum	3.05848	79278388
SRS063928	347	700111745	Gut	Stool	2.10209	23133764
SRS063985	8248	700114653	Gut	Stool	2.24261	190535004
SRS063999	26586	700114114	Oral	Supragingival_plaque	3.33146	133442732
SRS064014	74363	700110593	Oral	Tongue_dorsum	2.52807	333850096
SRS064022	2645	700114713	Oral	Palatine_Tonsils	2.77882	113293368
SRS064158	11955	700114085	Oral	Supragingival_plaque	3.04948	52780620
SRS064197	435	700114761	Oral	Keratinized_gingiva	2.06013	107994404
SRS064225	39	700113550	Vaginal	Posterior_fornix	0.219747	83283756
SRS064232	338	700114911	Gut	Stool	1.68805	85015180
SRS064234	338	700114075	Oral	Buccal_mucosa	3.03214	85078584
SRS064260	22379	700112029	Oral	Supragingival_plaque	3.58758	82061008
SRS064276	5761	700114125	Gut	Stool	2.84412	174318500
SRS064376	31	700114431	Vaginal	Posterior_fornix	0.0367433	7031548
SRS064382	124	700114804	Vaginal	Vaginal_introitus	1.23874	108715760
SRS064393	85	700113018	Oral	Buccal_mucosa	2.53408
SRS064423	41680	700114599	Oral	Tongue_dorsum	3.07067	158962324
SRS064449	23252	700114057	Oral	Supragingival_plaque	3.26006	144056784
SRS064466	1674	700114549	Oral	Subgingival_plaque	3.09924	80706928
SRS064482	949	700114225	Oral	Palatine_Tonsils	2.91112	91456924
SRS064557	10587	700114480	Gut	Stool	2.20404	227507416
SRS064572	5432	700114654	Skin	L_Retroauricular_crease	1.13763	126800856
SRS064617	181	700114970	Oral	Buccal_mucosa	2.52336	104538192
SRS064645	876	700111026	Gut	Stool	2.07023	44333404
SRS064662	476	700111297	Gut	Stool	2.47813	64068664
SRS064666	375	700110877	Vaginal	Posterior_fornix	0.886813	315612524
SRS064704	370	700110833	Vaginal	Posterior_fornix	0.700691	3687864
SRS064757	2735	700113177	Gut	Stool	2.92174	99519132
SRS064774	24658	700114050	Oral	Tongue_dorsum	3.14602	163213948
SRS064809	270	700114625	Oral	Buccal_mucosa	2.68283	19431928
SRS064831	266	700114918	Oral	Palatine_Tonsils	2.68184	92589596
SRS064937	13796	700114667	Oral	Supragingival_plaque	3.04298	106516556
SRS064973	266	700111505	Gut	Stool	2.10294	174874244
SRS064996	1250	700114223	Oral	Buccal_mucosa	2.37206	116178940
SRS065091	16705	700112017	Oral	Tongue_dorsum	2.94302	78451220
SRS065099	22376	700110824	Oral	Supragingival_plaque	3.08469	90187428
SRS065176	2250	700111156	Gut	Stool	2.82589	105058984
SRS065278	39847	700114621	Oral	Tongue_dorsum	3.06405	148587656
SRS065299	10687	700114914	Oral	Tongue_dorsum	2.77417	87996088
SRS065306	7819	700114174	Oral	Palatine_Tonsils	2.11098	71380900
SRS065310	2975	700114476	Oral	Supragingival_plaque	3.10114	26738456
SRS065335	437	700114337	Oral	Throat	3.22758	13445264
SRS065347	174	700114651	Vaginal	Posterior_fornix	0.213527	6574508
SRS065397	781	700114218	Gut	Stool	2.88275	62912144
SRS065504	8308	700114082	Gut	Stool	2.74355	233469940
SRS065518	20	700114372	Oral	Saliva	3.19988	97630500
SRS065542	7379	700113559	Oral	Supragingival_plaque	3.28519	96604004
SRS065547	159	700114274	Vaginal	Mid_vagina	0.464334	116313592
SRS074586	157	700101134	Gut	Stool	3.00974	16655472
SRS074592	4706	700101140	Oral	Tongue_dorsum	2.92331	23088036
SRS074598	31847	700101146	Oral	Supragingival_plaque	3.00088	82390264
SRS074670	4458	700112046	Gut	Stool	2.57356	178991476
SRS074676	52728	700112052	Oral	Tongue_dorsum	2.40265	350376300
SRS074678	2676	700112054	Oral	Buccal_mucosa	3.24445	357556972
SRS074682	53578	700112058	Oral	Supragingival_plaque	2.78455	285093356
SRS074688	60	700112064	Skin	Anterior_nares	1.83512	147398316
SRS074964	3330	700112376	Gut	Stool	2.00158	209449488
SRS074970	28630	700112382	Oral	Tongue_dorsum	2.61054	136368916
SRS074972	3703	700112384	Oral	Buccal_mucosa	2.2207	388968376
SRS074976	45601	700112388	Oral	Supragingival_plaque	3.14823	334849528
SRS075021	3306	700112433	Gut	Stool	2.48988	99797584
SRS075033	11474	700112445	Oral	Supragingival_plaque	2.68001	83212496
SRS075078	9552	700112490	Gut	Stool	2.70222	181871064
SRS075084	96762	700112496	Oral	Tongue_dorsum	2.91794	383636364
SRS075086	2071	700112498	Oral	Buccal_mucosa	2.36192	389682592
SRS075090	42203	700112502	Oral	Supragingival_plaque	2.65708	236259952
SRS075092	92	700112504	Skin	L_Retroauricular_crease	1.17591	220563040
SRS075093	2939	700112505	Skin	R_Retroauricular_crease	1.71219	215446896
SRS075341	3524	700112755	Gut	Stool	2.64379	146808276
SRS075347	46622	700112761	Oral	Tongue_dorsum	3.0657	320148012
SRS075349	966	700112763	Oral	Buccal_mucosa	3.33133	321468456
SRS075353	35021	700112767	Oral	Supragingival_plaque	2.96361	337033120
SRS075355	573	700112769	Skin	L_Retroauricular_crease	0.977974	304612768
SRS075356	1220	700112770	Skin	R_Retroauricular_crease	0.585484	250461944
SRS075359	72	700112773	Skin	Anterior_nares	1.5423	303043308
SRS075398	3129	700112812	Gut	Stool	1.94021	203304008
SRS075399	136	700112813	Gut	Stool	1.85257	18778668
SRS075404	49484	700112818	Oral	Tongue_dorsum	3.0678	244180220
SRS075406	272	700112820	Oral	Buccal_mucosa	3.20934	17823428
SRS075410	28099	700112824	Oral	Supragingival_plaque	2.69451	198986232
SRS075433	26361	700112847	Oral	Tongue_dorsum	3.0109	91055452
SRS075445	4901	700112859	Oral	Supragingival_plaque	2.68412	64449764
SRS075716	424	700113705	Gut	Stool	1.94588	83912124
SRS075765	63672	700113754	Oral	Tongue_dorsum	2.885	139201940
SRS075771	28768	700113760	Oral	Supragingival_plaque	3.25536	138730412
SRS075773	5182	700113762	Gut	Stool	3.20547	138245664
SRS075813	10508	700113802	Oral	Tongue_dorsum	2.48771	123904584
SRS075815	4480	700113804	Oral	Buccal_mucosa	3.46876	109112644
SRS075819	29459	700113808	Oral	Supragingival_plaque	3.38258	132222804
SRS075821	1541	700113810	Gut	Stool	2.90287	107758264
SRS075870	23001	700113859	Oral	Tongue_dorsum	3.12746	132394280
SRS075872	3531	700113861	Oral	Buccal_mucosa	2.57213	166409648
SRS075876	11602	700113865	Oral	Supragingival_plaque	2.75813	112780336
SRS075878	4316	700113867	Gut	Stool	3.02563	165732068
SRS075883	124	700113872	Skin	Anterior_nares	1.86599	101977548
SRS075886	330	700113875	Vaginal	Posterior_fornix	0.0380922	154135784
SRS075927	867	700113918	Oral	Buccal_mucosa	2.552	220378000
SRS075947	93831	700113938	Oral	Tongue_dorsum	3.12139	299181676
SRS075950	833	700113941	Oral	Buccal_mucosa	2.38803	88818528
SRS075953	2570	700113944	Oral	Keratinized_gingiva	2.32235	397874076
SRS075957	342	700113948	Oral	Throat	2.9086	428470028
SRS075959	26007	700113950	Oral	Supragingival_plaque	2.80492	396524836
SRS075961	131	700113952	Oral	Subgingival_plaque	3.1127	313031488
SRS075975	1214	700113966	Vaginal	Vaginal_introitus	1.46002	354662264
SRS075977	943	700113968	Vaginal	Mid_vagina	0.726636	399497952
SRS075979	723	700113970	Vaginal	Posterior_fornix	0.725138	407990636
SRS075983	193	700113974	Vaginal	Posterior_fornix	0.732808	160858384
SRS075984	7704	700113975	Gut	Stool	2.93329	165187876
SRS075987	40714	700113978	Oral	Tongue_dorsum	3.21258	157400888
SRS075993	13717	700113984	Oral	Supragingival_plaque	2.99986	106836944
SRS076756	3373	700116028	Gut	Stool	2.71028	137372576
SRS076761	9	700116033	Skin	Anterior_nares	1.80791	98489140
SRS076764	41413	700116036	Oral	Tongue_dorsum	2.87195	169632072
SRS076766	736	700116038	Oral	Buccal_mucosa	2.0229	107834248
SRS076770	19973	700116042	Oral	Supragingival_plaque	2.54348	139372628
SRS076804	5921	700116076	Gut	Stool	2.54674	87051352
SRS076812	476	700116084	Vaginal	Posterior_fornix	0.904822	161114480
SRS076815	13091	700116087	Oral	Tongue_dorsum	2.93412	72830804
SRS076817	66	700116089	Oral	Buccal_mucosa	2.64425	147059956
SRS076821	15931	700116093	Oral	Supragingival_plaque	3.04251	98528864
SRS076868	40004	700116140	Oral	Tongue_dorsum	2.97416	140403864
SRS076870	627	700116142	Oral	Buccal_mucosa	2.52246	98446348
SRS076874	12837	700116146	Oral	Supragingival_plaque	3.10452	92189524
SRS076876	299	700116148	Gut	Stool	1.54568	98101180
SRS076926	24485	700116198	Oral	Supragingival_plaque	2.77702	238493512
SRS076929	14155	700116201	Gut	Stool	3.11808	228480144
SRS076951	71728	700116223	Oral	Tongue_dorsum	2.49087	499871548
SRS076976	5842	700116248	Gut	Stool	2.85042
SRS077016	18762	700116288	Oral	Tongue_dorsum	3.19484	88894120
SRS077018	837	700116290	Oral	Buccal_mucosa	2.66865
SRS077022	16357	700116294	Oral	Supragingival_plaque	3.54077	95863076
SRS077024	5609	700116296	Gut	Stool	2.49941	79623460
SRS077032	265	700116304	Vaginal	Posterior_fornix	1.17465	91423196
SRS077075	8070	700116347	Oral	Buccal_mucosa	2.01623	308531700
SRS077086	7831	700116358	Gut	Stool	2.22027	146786032
SRS077092	43584	700116364	Oral	Tongue_dorsum	2.78939	317071100
SRS077095	4243	700116367	Oral	Buccal_mucosa	1.98495	93911608
SRS077104	50947	700116376	Oral	Supragingival_plaque	2.49542	155944132
SRS077117	6965	700116389	Gut	Stool	2.20102	162067660
SRS077127	2292	700116401	Gut	Stool	2.96957	156283192
SRS077194	27650	700116468	Gut	Stool	2.3874	348150180
SRS077206	411	700116480	Vaginal	Vaginal_introitus	0.51219	211004288
SRS077210	154	700116484	Vaginal	Posterior_fornix	0.460654	214543840
SRS077216	20668	700116490	Oral	Tongue_dorsum	2.62492	391017808
SRS077231	7773	700116505	Gut	Stool	2.87447	111381632
SRS077239	22222	700116513	Oral	Tongue_dorsum	2.81132	126364872
SRS077241	5865	700116515	Oral	Buccal_mucosa	2.85241	148634000
SRS077245	48659	700116519	Oral	Supragingival_plaque	3.19593	152110740
SRS077283	11317	700116557	Oral	Buccal_mucosa	1.73965	231719052
SRS077294	6546	700116568	Gut	Stool	2.88128	106203496
SRS077300	74191	700116574	Oral	Tongue_dorsum	3.07679	323444820
SRS077303	3415	700116577	Oral	Buccal_mucosa	1.66859
SRS077308	2937	700116582	Oral	Palatine_Tonsils	3.46232	365656512
SRS077312	5413	700116588	Oral	Subgingival_plaque	3.35891	326528424
SRS077323	5232	700116599	Gut	Stool	2.90195	90966708
SRS077327	20762	700116603	Oral	Tongue_dorsum	2.60016	129725340
SRS077329	125	700116605	Oral	Buccal_mucosa	2.12987	84075736
SRS077335	3768	700116611	Gut	Stool	2.39141	165973264
SRS077343	220	700116619	Vaginal	Posterior_fornix	0.130619	258717164
SRS077364	3917	700116640	Gut	Stool	2.24861	167330712
SRS077384	25395	700116660	Oral	Tongue_dorsum	2.97581	128142144
SRS077390	20306	700116666	Oral	Supragingival_plaque	2.86641	102480324
SRS077392	10513	700116668	Gut	Stool	3.04688	142138320
SRS077400	67	700116676	Vaginal	Posterior_fornix	0.477237	95554924
SRS077441	53809	700116717	Oral	Tongue_dorsum	2.2692	110548912
SRS077443	4656	700116719	Oral	Buccal_mucosa	2.75352	90076976
SRS077447	14778	700116723	Oral	Supragingival_plaque	2.88452	129536728
SRS077454	1471	700116730	Gut	Stool	2.87065	102844528
SRS077491	620	700116767	Oral	Buccal_mucosa	2.74617	314202012
SRS077502	3554	700116778	Gut	Stool	2.69344	130535104
SRS077508	53102	700116784	Oral	Tongue_dorsum	2.91532	352044236
SRS077520	87428	700116796	Oral	Supragingival_plaque	3.63267	354863200
SRS077533	3149	700116809	Gut	Stool	2.72586	120301960
SRS077540	13	700116816	Skin	Anterior_nares	1.66825	222359680
SRS077545	1388	700116821	Oral	Buccal_mucosa	2.27793	275466512
SRS077549	13811	700116825	Oral	Supragingival_plaque	3.1064	84871200
SRS077552	12780	700116828	Gut	Stool	1.75689	423052700
SRS077568	24695	700116844	Oral	Tongue_dorsum	2.73523	163135068
SRS077571	1654	700116847	Oral	Buccal_mucosa	2.3478	134375620
SRS077589	1399	700116865	Gut	Stool	2.48764	91082608
SRS077633	39220	700116909	Oral	Tongue_dorsum	2.87046	133133784
SRS077639	22951	700116915	Oral	Supragingival_plaque	3.19893	142465760
SRS077641	10165	700116917	Gut	Stool	1.82657	155526744
SRS077646	267	700116922	Skin	Anterior_nares	0.775595	100157552
SRS077649	26	700116925	Vaginal	Posterior_fornix	0.232372	90241504
SRS077730	2446	700119042	Gut	Stool	2.33457	214507084
SRS077731	878	700119043	Gut	Stool	2.24342	95078988
SRS077736	17793	700119048	Oral	Tongue_dorsum	2.60201	168055668
SRS077738	377	700119050	Oral	Buccal_mucosa	1.78594	7894400
SRS077744	99	700119056	Skin	L_Retroauricular_crease	0.739497	267330592
SRS077751	66	700119063	Vaginal	Posterior_fornix	0.00129017	3085952
SRS077753	3183	700119065	Gut	Stool	2.22299	307161188
SRS077763	29522	700119077	Oral	Tongue_dorsum	2.42428	263679384
SRS077767	2336	700119081	Oral	Buccal_mucosa	1.93171	315350932
SRS077793	54	700119107	Vaginal	Posterior_fornix	0.187214	216630572
SRS077849	8518	700119165	Gut	Stool	2.93359	166476668
SRS077855	37882	700119171	Oral	Tongue_dorsum	2.38111	337225728
SRS077857	942	700119173	Oral	Buccal_mucosa	3.2243	362831332
SRS077861	31864	700119177	Oral	Supragingival_plaque	2.80195	305792808
SRS077863	119	700119179	Skin	L_Retroauricular_crease	0.605156	282876560
SRS077864	387	700119180	Skin	R_Retroauricular_crease	0.807222	223431992
SRS077916	12960	700119232	Oral	Tongue_dorsum	3.12397	91875780
SRS077922	17426	700119238	Oral	Supragingival_plaque	3.01987	79516908
SRS077991	204	700119307	Gut	Stool	1.37086	19073756
SRS077997	13255	700119313	Oral	Tongue_dorsum	2.85147	82827696
SRS077999	12	700119315	Oral	Buccal_mucosa	3.74536	83120680
SRS078003	21358	700119319	Oral	Supragingival_plaque	3.54997	88953616
SRS078176	19055	700119496	Gut	Stool	2.35424	211234296
SRS078177	1296	700119497	Gut	Stool	2.39136	20574792
SRS078211	4182	700119531	Oral	Tongue_dorsum	3.00785	22667372
SRS078215	660	700119535	Oral	Buccal_mucosa	3.76707	97368048
SRS078223	11720	700119543	Oral	Supragingival_plaque	3.48219	82588020
SRS078242	3615	700119562	Gut	Stool	3.02426	181140116
SRS078248	58656	700119568	Oral	Tongue_dorsum	2.6064	364840480
SRS078250	1552	700119570	Oral	Buccal_mucosa	2.24815	238946256
SRS078257	544	700119577	Skin	R_Retroauricular_crease	1.0029	227934068
SRS078263	69	700119583	Vaginal	Posterior_fornix	0.443158	317140456
SRS078419	25163	700119739	Gut	Stool	2.68269	209430316
SRS078425	18810	700119745	Oral	Tongue_dorsum	2.65812	351096972
SRS078431	38206	700119751	Oral	Supragingival_plaque	3.10336	336814004
SRS078433	1424	700119753	Skin	L_Retroauricular_crease	0.508461	284348052
SRS078665	8349	700119987	Gut	Stool	2.61582	202326876
SRS078671	53029	700119993	Oral	Tongue_dorsum	2.78316	414218512
SRS078673	729	700119995	Oral	Buccal_mucosa	3.26705	325752992
SRS078677	88041	700119999	Oral	Supragingival_plaque	3.50758	315603204
SRS078683	709	700120005	Skin	Anterior_nares	1.5358	242416304
SRS078686	881	700120008	Vaginal	Posterior_fornix	1.17939	198367840
SRS078733	25261	700120055	Oral	Tongue_dorsum	3.12737	179481944
SRS078738	85390	700120060	Oral	Supragingival_plaque	2.98579	364779288
SRS078775	3482	700120097	Oral	Buccal_mucosa	3.6522	284864140
SRS079308	64248	700116586	Oral	Supragingival_plaque	3.31564	509518504
SRS097866	91	700116977	Oral	Buccal_mucosa	3.12441	247627356
SRS097867	4592	700116978	Oral	Keratinized_gingiva	2.47808	184690224
SRS097871	8792	700116982	Oral	Subgingival_plaque	3.01209	321097400
SRS097885	105	700116996	Vaginal	Mid_vagina	0.193957	232842156
SRS097887	147	700116998	Vaginal	Posterior_fornix	0.0691344	339411212
SRS097889	15532	700117000	Gut	Stool	2.45334	379767656
SRS097895	42015	700117006	Oral	Tongue_dorsum	2.96469	187501552
SRS097898	74	700117009	Oral	Buccal_mucosa	3.27953
SRS097905	84556	700117016	Oral	Throat	3.01518	423781040
SRS097907	36208	700117018	Oral	Supragingival_plaque	3.06443	375229728
SRS097912	44211	700117023	Oral	Tongue_dorsum	3.3095	136333276
SRS097914	599	700117025	Oral	Buccal_mucosa	2.34387	109850836
SRS097918	20597	700117029	Oral	Supragingival_plaque	2.69844	122124944
SRS097920	7739	700117031	Gut	Stool	3.20969	141532404
SRS097925	17	700117036	Skin	Anterior_nares	1.06433	106544592
SRS097958	16523	700117069	Gut	Stool	2.82419	187604184
SRS097966	33621	700117077	Oral	Tongue_dorsum	3.32603	142848640
SRS097968	5669	700117079	Oral	Buccal_mucosa	3.06614	116365600
SRS097972	23242	700117083	Oral	Supragingival_plaque	3.42683	150745892
SRS098039	247	700117150	Vaginal	Posterior_fornix	1.31494	125036532
SRS098045	45599	700117156	Oral	Tongue_dorsum	2.91068	114072324
SRS098049	330	700117160	Oral	Buccal_mucosa	1.50552	142302108
SRS098057	11387	700117168	Oral	Supragingival_plaque	2.38227	94064464
SRS098061	5150	700117172	Gut	Stool	2.67263	107342340
SRS098065	28905	700117176	Oral	Tongue_dorsum	3.03022	103491424
SRS098067	7557	700117178	Oral	Buccal_mucosa	1.94933	80961680
SRS098071	11315	700117182	Oral	Supragingival_plaque	2.69665	139930016
SRS098073	3628	700117184	Gut	Stool	2.83527	81762244
SRS098078	1096	700117189	Skin	Anterior_nares	1.50256	141278488
SRS098081	173	700117192	Vaginal	Posterior_fornix	1.11434	141428172
SRS098482	11477	700117593	Oral	Supragingival_plaque	3.1705	113919212
SRS098498	83051	700117609	Oral	Tongue_dorsum	3.37096	396708184
SRS098502	749	700117613	Oral	Buccal_mucosa	2.82147	373976624
SRS098514	788	700117625	Gut	Stool	2.22704	398849980
SRS098530	106	700117641	Vaginal	Posterior_fornix	0.0370016	218400296
SRS098567	30645	700117678	Oral	Supragingival_plaque	3.36755	141237324
SRS098571	11202	700117682	Gut	Stool	3.0439	344444528
SRS098585	105	700117696	Vaginal	Mid_vagina	1.02338	270198060
SRS098587	47	700117698	Vaginal	Posterior_fornix	0.0715479	173696192
SRS098602	70	700117713	Skin	Anterior_nares	1.29786	153307336
SRS098612	67936	700117723	Oral	Tongue_dorsum	2.75783	203014240
SRS098616	7409	700117727	Oral	Buccal_mucosa	2.88235	388973256
SRS098618	3044	700117729	Oral	Keratinized_gingiva	2.74996	316712816
SRS098620	11374	700117731	Oral	Palatine_Tonsils	3.06861	219647908
SRS098624	35036	700117735	Oral	Supragingival_plaque	2.27564	194278376
SRS098626	19587	700117737	Oral	Subgingival_plaque	3.2205	360938456
SRS098640	68981	700117751	Vaginal	Mid_vagina	2.9933	386063648
SRS098642	68	700117753	Vaginal	Posterior_fornix	0.20208	343796040
SRS098644	20453	700117755	Gut	Stool	2.7287	333165600
SRS098655	3378	700117766	Gut	Stool	2.93773	81812348
SRS098704	10224	700117815	Oral	Tongue_dorsum	2.2193
SRS098717	6212	700117828	Gut	Stool	2.66898	208435372
SRS098735	39825	700117846	Oral	Supragingival_plaque	3.14655	192047140
SRS098748	1743	700117859	Gut	Stool	2.61529	79320044
SRS098818	15572	700117929	Oral	Tongue_dorsum	2.22967	143033288
SRS098820	27	700117931	Oral	Buccal_mucosa	1.17481	92185836
SRS098824	38117	700117935	Oral	Supragingival_plaque	2.48714	143331112
SRS098827	10086	700117938	Gut	Stool	1.97478	250433060
SRS098848	9780	700117959	Oral	Tongue_dorsum	2.13065	87955412
SRS098860	21245	700117971	Oral	Supragingival_plaque	2.55635	90721344
SRS098867	47573	700117978	Oral	Tongue_dorsum	2.63294	195827336
SRS098869	3637	700117980	Oral	Buccal_mucosa	1.76742	111751520
SRS098881	8214	700117992	Gut	Stool	2.39717	307545520
SRS098886	24350	700117997	Oral	Tongue_dorsum	2.5151	91806552
SRS100021	3243	700120753	Gut	Stool	2.30762	184147392
SRS100027	26208	700120759	Oral	Tongue_dorsum	2.89515	181088208
SRS100029	242	700120761	Oral	Buccal_mucosa	3.26451	202245028
SRS100033	3856	700120765	Oral	Supragingival_plaque	3.24108	276167072
SRS100036	2851	700120768	Skin	R_Retroauricular_crease	1.3177	229282128
SRS100907	265	700121639	Gut	Stool	2.75952	20262764
SRS101268	369	700122000	Gut	Stool	1.93905	18362872
SRS101280	7406	700122012	Oral	Supragingival_plaque	3.2043	81023348
SRS101376	5917	700122108	Gut	Stool	3.01486	155133504
SRS101382	92357	700122114	Oral	Tongue_dorsum	3.34821	346090460
SRS101384	866	700122116	Oral	Buccal_mucosa	3.92273	163924036
SRS101388	57345	700122120	Oral	Supragingival_plaque	3.01277	338837524
SRS101433	2448	700122165	Gut	Stool	2.54559	112024144
SRS101439	55826	700122171	Oral	Tongue_dorsum	3.15752	334514496
SRS101441	488	700122173	Oral	Buccal_mucosa	3.42962	309857720
SRS101445	28468	700122177	Oral	Supragingival_plaque	3.53927	255872304
SRS101454	44	700122186	Vaginal	Posterior_fornix	0.485189	210517700
SRS102808	126320	700123568	Oral	Tongue_dorsum	3.07269	343021428
SRS102810	678	700123570	Oral	Buccal_mucosa	3.41511	338399100
SRS102814	97687	700123574	Oral	Supragingival_plaque	3.34268	285741532
SRS102816	1783	700123576	Skin	L_Retroauricular_crease	1.03232	220155220
SRS102817	2599	700123577	Skin	R_Retroauricular_crease	1.34066	177922548
SRS102820	399	700123580	Skin	Anterior_nares	1.74165	236204704
SRS102823	1260	700123583	Vaginal	Posterior_fornix	0.130672	346915080
SRS103938	227	700161483	Vaginal	Posterior_fornix	0.591603	186224640
SRS103943	895	700161488	Oral	Buccal_mucosa	2.8178	160504072
SRS103964	138	700161509	Vaginal	Posterior_fornix	0.64732	94609856
SRS103971	69209	700161516	Oral	Tongue_dorsum	3.44749	399132368
SRS103974	555	700161519	Oral	Buccal_mucosa	2.65842	100674604
SRS103983	40200	700161528	Oral	Supragingival_plaque	3.39303	280714064
SRS103987	29224	700161532	Gut	Stool	2.4067	466867168
SRS104036	4407	700161581	Gut	Stool	1.7387	79551452
SRS104039	22832	700161584	Oral	Tongue_dorsum	2.8188	84940948
SRS104041	55	700161586	Oral	Buccal_mucosa	2.4596	155959656
SRS104045	9871	700161590	Oral	Supragingival_plaque	2.62416	92482484
SRS104084	7431	700161629	Gut	Stool	2.31949	110408372
SRS104087	15706	700161632	Oral	Tongue_dorsum	3.10507	84292936
SRS104093	26614	700161638	Oral	Supragingival_plaque	2.85851	106389864
SRS1041031	2056	700013588	Gut	Stool	2.56251	63999024
SRS1041032	2784	700013597	Gut	Stool	2.8284	46360156
SRS1041033	6002	700013600	Gut	Stool	2.73445	57403372
SRS1041036	1634	700013603	Gut	Stool	2.45369	78936200
SRS1041037	2157	700013672	Gut	Stool	2.85835	61734452
SRS1041038	2954	700013693	Gut	Stool	3.12888	47683800
SRS1041039	4597	700014386	Gut	Stool	2.95322	88542004
SRS1041090	3325	700014486	Gut	Stool	2.55905	53563628
SRS1041091	1828	700014498	Gut	Stool	3.10348	55865120
SRS1041092	4820	700014556	Gut	Stool	2.24756	76345472
SRS1041093	545	700015114	Gut	Stool	1.39327	84761876
SRS1041094	4899	700015182	Gut	Stool	2.68027	83964940
SRS1041095	902	700016000	Gut	Stool	2.14009	83709020
SRS1041112	2186	700016120	Gut	Stool	2.19117	68122772
SRS1041113	8077	700016543	Gut	Stool	1.86682	64932684
SRS1041115	1499	700016581	Oral	Buccal_mucosa	3.37938	88053816
SRS1041116	3455	700016608	Gut	Stool	2.4549	38245312
SRS1041117	14972	700016589	Oral	Supragingival_plaque	3.23615	52891716
SRS1041118	2858	700016902	Gut	Stool	2.65492	87095968
SRS1041119	4763	700016908	Oral	Tongue_dorsum	2.68789	44588704
SRS1041120	200	700016910	Oral	Buccal_mucosa	3.08699	66925732
SRS1041121	22779	700016914	Oral	Supragingival_plaque	3.09481	67493820
SRS1041122	1994	700032138	Gut	Stool	1.66591	75589148
SRS1041123	535	700032261	Oral	Buccal_mucosa	1.70938	6028404
SRS1041124	2548	700032223	Gut	Stool	2.84648	25886324
SRS1041127	12	700032287	Vaginal	Posterior_fornix	0	61811076
SRS1041129	3245	700033130	Gut	Stool	2.9272	64214624
SRS1041130	706	700033436	Gut	Stool	2.2489	74878492
SRS1041132	1825	700033726	Gut	Stool	2.34013	69024544
SRS1041133	3772	700034565	Gut	Stool	3.13966	57985912
SRS1041134	2395	700095058	Gut	Stool	2.75571	80848568
SRS1041136	5871	700095287	Gut	Stool	3.14714	90965852
SRS1041137	5173	700095353	Gut	Stool	2.64443	95798508
SRS1041138	3217	700095410	Gut	Stool	2.97727	69891748
SRS1041139	1867	700097234	Gut	Stool	2.18888	64278164
SRS1041140	4155	700097631	Gut	Stool	2.9652	47118940
SRS1041141	3319	700098359	Gut	Stool	2.61497	50577920
SRS1041142	3818	700098867	Gut	Stool	2.74643	82875176
SRS1041143	3792	700098932	Gut	Stool	2.50075	61846188
SRS1041144	1821	700099002	Gut	Stool	2.22251	83831196
SRS1041145	5168	700099059	Gut	Stool	3.20169	89700984
SRS1041146	2004	700099590	Gut	Stool	1.79736	72134548
SRS1041147	3674	700099746	Gut	Stool	1.96936	81189796
SRS1041149	1232	700100228	Gut	Stool	1.61373	103267704
SRS1041150	9367	700100262	Oral	Tongue_dorsum	3.05925	44805832
SRS1041153	6172	700100274	Oral	Supragingival_plaque	3.09341	27037116
SRS1041155	16	700100292	Vaginal	Posterior_fornix	1.50341	64266672
SRS1041157	1257	700101225	Gut	Stool	2.83587	41396172
SRS1041159	6203	700110451	Oral	Tongue_dorsum	3.07775	96639888
SRS1041163	133	700120527	Vaginal	Posterior_fornix	0.216777	87816880
SRS1041164	1643	700120572	Gut	Stool	2.00463	115160924
SRS1041169	841	700120580	Oral	Buccal_mucosa	2.09848	67091560
SRS1041170	7978	700120578	Oral	Tongue_dorsum	3.0705	93524208
SRS1041173	14653	700120584	Oral	Supragingival_plaque	3.28759	62013620
SRS1041175	94	700120593	Vaginal	Posterior_fornix	0.283382	90366104
SRS1041181	20020	700120840	Oral	Tongue_dorsum	2.71879	88098808
SRS1041183	1759	700120846	Oral	Supragingival_plaque	2.69916	79903984
SRS1041185	623	700120855	Vaginal	Posterior_fornix	0.930932	123135356
SRS104165	100276	700161710	Oral	Tongue_dorsum	3.12249	395692632
SRS104177	38304	700161722	Oral	Supragingival_plaque	2.70898	187340876
SRS104195	385	700161740	Vaginal	Posterior_fornix	0.291926	359811600
SRS104197	1925	700161742	Gut	Stool	2.59884	373685040
SRS104259	56	700161804	Oral	Buccal_mucosa	2.40587	162067140
SRS104275	33	700161820	Oral	Saliva	3.47187	222468808
SRS104279	87754	700161824	Oral	Tongue_dorsum	2.96929	281428120
SRS104282	215	700161827	Oral	Buccal_mucosa	2.41741	149102348
SRS104285	9676	700161830	Oral	Keratinized_gingiva	1.91082	229322116
SRS104287	10775	700161832	Oral	Palatine_Tonsils	3.42114	340947396
SRS104291	49306	700161836	Oral	Supragingival_plaque	2.836	233736240
SRS104309	17	700161854	Vaginal	Posterior_fornix	0.221479	372680696
SRS104311	19923	700161856	Gut	Stool	2.66933	310888080
SRS104314	55045	700161859	Oral	Tongue_dorsum	2.87743	110043148
SRS104316	769	700161861	Oral	Buccal_mucosa	2.51034	105826052
SRS104320	26653	700161865	Oral	Supragingival_plaque	3.38554	165837276
SRS104327	7318	700161872	Gut	Stool	2.45233	100168532
SRS104368	33905	700161913	Oral	Supragingival_plaque	2.72	155858812
SRS104384	219846	700161929	Oral	Tongue_dorsum	2.55528	369363848
SRS104388	856	700161933	Oral	Buccal_mucosa	2.34094	399212444
SRS104400	19415	700161945	Gut	Stool	3.0185	362099556
SRS104416	77	700161961	Vaginal	Posterior_fornix	0.206615	341337044
SRS104476	16092	700163021	Oral	Tongue_dorsum	2.45984	121315144
SRS104478	120	700163023	Oral	Buccal_mucosa	2.5545	81258588
SRS104485	5367	700163030	Gut	Stool	1.36325	386054644
SRS104497	46	700163042	Vaginal	Vaginal_introitus	0.127959	186698276
SRS104499	173	700163044	Vaginal	Mid_vagina	0.107682	398533108
SRS104501	230	700163046	Vaginal	Posterior_fornix	1.28229	249323500
SRS104519	52520	700163064	Oral	Supragingival_plaque	3.17578	457950604
SRS104521	34675	700163066	Oral	Subgingival_plaque	3.51222	541496072
SRS104539	43168	700163084	Oral	Supragingival_plaque	3.43897	206069928
SRS104636	9022	700163181	Gut	Stool	2.88556
SRS104644	69	700163189	Vaginal	Posterior_fornix	1.54747	119616920
SRS104647	8367	700163192	Oral	Tongue_dorsum	2.88613	50891300
SRS104649	1240	700163194	Oral	Buccal_mucosa	2.84804	80495620
SRS104653	11695	700163198	Oral	Supragingival_plaque	3.36272	93536272
SRS104693	4571	700163238	Gut	Stool	2.3763	93424592
SRS104701	65	700163246	Vaginal	Posterior_fornix	0.0937652	87312636
SRS104704	39873	700163249	Oral	Tongue_dorsum	2.8673	102961580
SRS104706	185	700163251	Oral	Buccal_mucosa	2.84449	81360624
SRS104711	31281	700163256	Oral	Supragingival_plaque	3.36051	169169460
SRS104830	50813	700163376	Oral	Tongue_dorsum	2.86546	213127120
SRS104842	80213	700163388	Oral	Supragingival_plaque	3.9368	372849180
SRS104912	8329	700163458	Gut	Stool	2.47903	113210428
SRS104915	21349	700163461	Oral	Tongue_dorsum	2.95739	125104312
SRS104921	41752	700163467	Oral	Supragingival_plaque	2.07013	165044056
SRS104962	21445	700163508	Oral	Tongue_dorsum	2.36645
SRS104964	706	700163510	Oral	Buccal_mucosa	1.97726	78731976
SRS104968	15240	700163514	Oral	Supragingival_plaque	2.86753	80336276
SRS104975	4812	700163521	Gut	Stool	3.0126	112770756
SRS105068	12278	700163614	Oral	Tongue_dorsum	2.88997	183704668
SRS105070	99	700163616	Oral	Buccal_mucosa	3.31955	208825364
SRS105074	23333	700163620	Oral	Supragingival_plaque	3.33973	116138992
SRS105080	14	700163626	Skin	Anterior_nares	1.76998	139193548
SRS105082	7763	700163628	Gut	Stool	2.37541	181848300
SRS105087	10007	700163633	Oral	Tongue_dorsum	2.90771	135428648
SRS105100	93007	700163646	Oral	Supragingival_plaque	3.46444	476089616
SRS105115	17873	700163661	Oral	Tongue_dorsum	2.81708	168470680
SRS105117	739	700163663	Oral	Buccal_mucosa	2.96368	260187036
SRS105121	8783	700163667	Oral	Supragingival_plaque	2.67335	208228280
SRS105136	9612	700163682	Oral	Tongue_dorsum	2.84979	98676628
SRS105140	556	700163686	Oral	Buccal_mucosa	3.0952	144155348
SRS105148	7453	700163694	Oral	Supragingival_plaque	2.66005	112240576
SRS105153	21511	700163699	Gut	Stool	2.98821	388309704
SRS105169	116	700163715	Vaginal	Posterior_fornix	0.875323	321348256
SRS1054691	3934	700021261	Gut	Stool	2.12633	70189532
SRS1054712	8877	700117240	Oral	Tongue_dorsum	2.60824	69720416
SRS1054716	3050	700117303	Gut	Stool	2.42079	64580436
SRS1054853	12117	700117440	Oral	Supragingival_plaque	2.97978	56564732
SRS1054881	12059	700117482	Oral	Tongue_dorsum	2.86205	79255936
SRS1054927	140	700117498	Vaginal	Posterior_fornix	0.623085	3722760
SRS1054928	4603	700122042	Gut	Stool	2.43996	114888320
SRS1054929	4111	700122109	Gut	Stool	2.94395	135012172
SRS1054934	27702	700122140	Oral	Tongue_dorsum	3.26553	138068572
SRS1055018	442	700122144	Oral	Buccal_mucosa	3.69332	85910300
SRS1055020	20191	700122152	Oral	Supragingival_plaque	2.91123	85259024
SRS1055022	4264	700122408	Gut	Stool	2.69832	149955936
SRS1055023	26414	700122591	Oral	Tongue_dorsum	2.90195	96095400
SRS1055025	138	700122593	Oral	Buccal_mucosa	2.44456	79754988
SRS1055026	14444	700122597	Oral	Supragingival_plaque	3.07431	77362272
SRS1055028	7375	700122714	Oral	Tongue_dorsum	2.49652	61232600
SRS1055033	10372	700122720	Oral	Supragingival_plaque	3.07049	60085968
SRS1055034	930	700122860	Gut	Stool	2.68478	53116636
SRS1055035	13242	700122866	Oral	Tongue_dorsum	2.77626	52170100
SRS1055036	234	700122868	Oral	Buccal_mucosa	2.62913	85351408
SRS1055037	25301	700122872	Oral	Supragingival_plaque	3.30943	100516264
SRS1055038	3989	700123700	Gut	Stool	2.20837	90161736
SRS1055039	13415	700123706	Oral	Tongue_dorsum	2.73281	70297588
SRS1055040	551	700123708	Oral	Buccal_mucosa	3.06443	13422176
SRS1055042	9711	700123712	Oral	Supragingival_plaque	2.85116	29014636
SRS1055043	4612	700161219	Gut	Stool	3.15407	96383052
SRS1055046	23534	700161230	Oral	Tongue_dorsum	2.98003	89451868
SRS1055047	3917	700161232	Oral	Buccal_mucosa	2.70368	88733672
SRS1055048	5889	700161236	Oral	Supragingival_plaque	2.85743	46139992
SRS1055049	2826	700161429	Gut	Stool	2.47903	80250708
SRS1055050	217	700161434	Skin	Anterior_nares	1.85124	9885000
SRS1055051	14	700161437	Vaginal	Posterior_fornix	0.0277811	66866632
SRS1055054	1216	700161972	Oral	Buccal_mucosa	3.50201	20601780
SRS1055055	7172	700161976	Oral	Supragingival_plaque	3.38729	43549408
SRS1055056	4466	700163296	Gut	Stool	3.1095	48822400
SRS1055059	12347	700163307	Oral	Tongue_dorsum	2.92045	65409964
SRS1055060	2657	700163309	Oral	Buccal_mucosa	2.61226	150049068
SRS1055061	22	700164904	Oral	Buccal_mucosa	2.69239	7301112
SRS1055063	14276	700165514	Oral	Tongue_dorsum	2.99375	65669796
SRS1055064	132	700165516	Oral	Buccal_mucosa	2.70037	8246636
SRS1055065	4985	700165520	Oral	Supragingival_plaque	3.06304	56472356
SRS1055066	30	700165529	Vaginal	Posterior_fornix	0.576742	74230036
SRS1055067	1942	700165530	Gut	Stool	2.6712	90120884
SRS1055069	1880	700166262	Gut	Stool	2.1784	97333404
SRS1055071	14959	700166268	Oral	Tongue_dorsum	2.75234	86588620
SRS1055073	14403	700166274	Oral	Supragingival_plaque	3.07753	93356348
SRS1055074	59	700166280	Skin	Anterior_nares	1.23856	64394384
SRS1055075	187	700166283	Vaginal	Posterior_fornix	1.35013	73542340
SRS1055076	2635	700166643	Gut	Stool	2.92674	79078356
SRS1055078	4551	700166649	Oral	Tongue_dorsum	1.74771	29872484
SRS1055080	71	700166651	Oral	Buccal_mucosa	3.04058	77536892
SRS1055082	279	700166664	Vaginal	Posterior_fornix	0.372076	101385804
SRS1055083	1195	700167107	Gut	Stool	2.60251	87901428
SRS1055084	16704	700167113	Oral	Tongue_dorsum	2.93867	98714292
SRS1055085	335	700167115	Oral	Buccal_mucosa	2.4926	54212764
SRS1055086	10711	700167119	Oral	Supragingival_plaque	3.25523	50845860
SRS1055090	130	700167767	Oral	Buccal_mucosa	2.37359	66540984
SRS1055091	6625	700167771	Oral	Supragingival_plaque	3.0277	48951364
SRS1055095	440	700172069	Gut	Stool	2.56038	20224120
SRS1055097	22346	700172072	Oral	Tongue_dorsum	2.52315	98900484
SRS1055098	11642	700172078	Oral	Supragingival_plaque	3.29141	47395624
SRS1055099	3245	700172870	Gut	Stool	2.80013	71089252
SRS1055101	10220	700172873	Oral	Tongue_dorsum	3.24102	46547984
SRS140492	14606	700123562	Gut	Stool	3.18359	228323312
SRS140513	1759	700123827	Gut	Stool	2.9341	164545484
SRS140645	501	700123959	Gut	Stool	1.78969	182946708
SRS142483	133549	700163752	Oral	Supragingival_plaque	3.42194	391405708
SRS142501	184	700163770	Vaginal	Posterior_fornix	0.987936	199101044
SRS142503	31916	700163772	Gut	Stool	2.86591	360205676
SRS142521	101	700163790	Vaginal	Posterior_fornix	0.355649	351109904
SRS142527	103111	700163796	Oral	Tongue_dorsum	3.09749	337576112
SRS142531	1404	700163800	Oral	Buccal_mucosa	3.47684	314048180
SRS142542	5467	700163811	Gut	Stool	2.9498	165523264
SRS142545	7617	700163814	Oral	Tongue_dorsum	2.71451	79895416
SRS142551	15399	700163820	Oral	Supragingival_plaque	3.23388	106822672
SRS142560	116	700163829	Vaginal	Posterior_fornix	0.441501
SRS142599	5497	700163868	Gut	Stool	2.51499	139811744
SRS142602	29146	700163871	Oral	Tongue_dorsum	2.42231	137654788
SRS142608	12902	700163877	Oral	Supragingival_plaque	2.96608	175326864
SRS142618	3542	700163887	Gut	Stool	2.46848	118078008
SRS142660	1445	700163929	Oral	Buccal_mucosa	2.04974	213541376
SRS142664	31199	700163933	Oral	Supragingival_plaque	3.77194	193845772
SRS142680	19280	700163949	Oral	Tongue_dorsum	3.05329	207595640
SRS142710	6140	700163979	Vaginal	Posterior_fornix	1.56136	141524972
SRS142712	8128	700163981	Gut	Stool	1.67238	195224572
SRS142781	2166	700164050	Gut	Stool	1.55619	398840380
SRS142787	91660	700164056	Oral	Tongue_dorsum	3.13042	341586336
SRS142791	11452	700164060	Oral	Buccal_mucosa	1.87828	342151512
SRS142879	187	700164148	Oral	Buccal_mucosa	2.89145	96806844
SRS142883	50373	700164152	Oral	Supragingival_plaque	2.81234	196968100
SRS142890	10211	700164159	Gut	Stool	3.40212	183701096
SRS142896	183812	700164165	Oral	Tongue_dorsum	2.32679	356917876
SRS142907	22260	700164176	Oral	Supragingival_plaque	2.79188	99554484
SRS142921	12106	700164190	Gut	Stool	3.44249	190909096
SRS142923	2540	700164192	Gut	Stool	2.86894	80080712
SRS142957	1200	700164226	Vaginal	Mid_vagina	0.719034	262542756
SRS142959	151	700164228	Vaginal	Posterior_fornix	0.888086	250370932
SRS142965	27739	700164234	Oral	Tongue_dorsum	2.78785	135454084
SRS142973	35	700164242	Oral	Palatine_Tonsils	3.2677	32439856
SRS142980	2595	700164249	Gut	Stool	2.02428	81833944
SRS143014	70	700164283	Vaginal	Mid_vagina	0.339786	175970568
SRS143016	15	700164285	Vaginal	Posterior_fornix	0.326642	317876328
SRS143022	65329	700164291	Oral	Tongue_dorsum	2.27195	364146392
SRS143036	4376	700164305	Oral	Subgingival_plaque	2.6181	429244212
SRS143062	7042	700164331	Oral	Palatine_Tonsils	3.18381	298963460
SRS143068	7235	700164337	Oral	Subgingival_plaque	3.40252	188077524
SRS143070	5224	700164339	Gut	Stool	1.99748	146631608
SRS143085	2654	700164354	Gut	Stool	2.20296	104640492
SRS143088	40033	700164357	Oral	Tongue_dorsum	3.09043	154130308
SRS143090	773	700164359	Oral	Buccal_mucosa	2.40473	91484456
SRS143094	14977	700164363	Oral	Supragingival_plaque	2.84384	126277508
SRS143100	337	700164369	Skin	Anterior_nares	2.11034	128088168
SRS143135	20766	700164404	Oral	Tongue_dorsum	3.07377	103227808
SRS143137	156	700164406	Oral	Buccal_mucosa	3.14423	45609044
SRS143141	14806	700164410	Oral	Supragingival_plaque	2.89313	83789412
SRS143148	7507	700164417	Gut	Stool	2.93936	122970332
SRS143181	18874	700164450	Gut	Stool	1.47038	175400168
SRS143210	671	700164479	Oral	Palatine_Tonsils	3.40835	390365544
SRS143214	9192	700164483	Oral	Keratinized_gingiva	2.27976	233641864
SRS143216	36455	700164485	Oral	Supragingival_plaque	3.23432	190504528
SRS143218	16554	700164487	Oral	Subgingival_plaque	3.61016	276661212
SRS143231	35828	700164500	Oral	Tongue_dorsum	2.65888	157220472
SRS143233	933	700164502	Oral	Buccal_mucosa	2.53126	89830020
SRS143247	79	700164516	Vaginal	Posterior_fornix	0.969898	99568812
SRS143253	92374	700164522	Oral	Tongue_dorsum	2.64922	374796360
SRS143290	1562	700164559	Oral	Buccal_mucosa	1.99523	269053020
SRS143310	74031	700164579	Oral	Tongue_dorsum	2.9705	298614012
SRS143342	5673	700164611	Gut	Stool	2.55233	265073452
SRS143354	43975	700164623	Oral	Tongue_dorsum	2.88573	129893948
SRS143360	15800	700164629	Oral	Supragingival_plaque	2.677	95967984
SRS143372	6325	700164641	Gut	Stool	2.59868
SRS143415	19	700164684	Skin	Anterior_nares	1.88378	106089420
SRS143417	11081	700164686	Gut	Stool	2.476	242979612
SRS143423	79921	700164692	Oral	Tongue_dorsum	3.0027	369193632
SRS143427	2404	700164696	Oral	Buccal_mucosa	1.59196	260464104
SRS143450	25497	700164719	Oral	Tongue_dorsum	3.14817	109994104
SRS143452	180	700164721	Oral	Buccal_mucosa	2.11668	143478344
SRS143465	3641	700164734	Vaginal	Posterior_fornix	1.49891	131613052
SRS143466	8037	700164735	Gut	Stool	2.64666	131230032
SRS143509	1359	700164778	Oral	Buccal_mucosa	3.25391	256735224
SRS143523	5124	700164792	Gut	Stool	2.91831
SRS143529	99197	700164798	Oral	Tongue_dorsum	3.09059	354040352
SRS143596	577	700164868	Vaginal	Posterior_fornix	0.169446	276446516
SRS143598	29789	700164870	Gut	Stool	1.97697	363209628
SRS143604	33013	700164876	Oral	Tongue_dorsum	3.33222	215834396
SRS143608	1548	700164880	Oral	Buccal_mucosa	2.58679	370373384
SRS143616	55771	700164888	Oral	Supragingival_plaque	3.33657	409840544
SRS143678	59962	700164950	Oral	Tongue_dorsum	2.82161
SRS143680	1993	700164952	Oral	Buccal_mucosa	2.5162
SRS143684	19646	700164956	Oral	Supragingival_plaque	2.95341
SRS143722	541	700164994	Gut	Stool	2.21742
SRS143726	15173	700164998	Oral	Tongue_dorsum	2.82401	197018436
SRS143728	972	700165000	Oral	Buccal_mucosa	2.1572	252453468
SRS143729	134	700165001	Oral	Keratinized_gingiva	2.48402	103651852
SRS143732	12206	700165004	Oral	Supragingival_plaque	3.06866	196540276
SRS143739	200	700165011	Vaginal	Vaginal_introitus	0.716061	199905228
SRS143747	15975	700165019	Oral	Tongue_dorsum	2.80439	183781388
SRS143751	229	700165023	Oral	Buccal_mucosa	2.12774
SRS143756	46	700165028	Oral	Palatine_Tonsils	2.94623	459541876
SRS143759	17636	700165031	Oral	Supragingival_plaque	2.97388	186707588
SRS143762	20910	700165034	Oral	Subgingival_plaque	3.45411	176130456
SRS143776	583	700165048	Vaginal	Mid_vagina	0.116196	239263932
SRS143778	532	700165050	Vaginal	Posterior_fornix	0.103185	336566612
SRS143780	23355	700165052	Gut	Stool	2.36282	426985416
SRS143832	4396	700165104	Oral	Buccal_mucosa	3.28343	213671708
SRS143841	140	700165113	Skin	Anterior_nares	1.93253	106470468
SRS143850	67224	700165122	Oral	Tongue_dorsum	2.95641	339285812
SRS143851	2492	700165123	Oral	Buccal_mucosa	3.31877	113190340
SRS143872	24705	700165144	Oral	Supragingival_plaque	3.18456	155276644
SRS143876	24988	700165148	Gut	Stool	2.74464	449150096
SRS143879	15955	700165151	Oral	Tongue_dorsum	2.98403	131940908
SRS143881	125	700165153	Oral	Buccal_mucosa	2.96983	85793936
SRS143885	20969	700165157	Oral	Supragingival_plaque	3.97559	119903480
SRS143894	204	700165166	Vaginal	Posterior_fornix	0.211727	118357524
SRS143895	13199	700165167	Gut	Stool	2.68365	153999472
SRS143991	7778	700165263	Gut	Stool	2.69973	153143672
SRS143996	2058	700165268	Oral	Buccal_mucosa	3.34323	269170888
SRS144000	20515	700165272	Oral	Supragingival_plaque	3.31816	94785264
SRS144007	4698	700165279	Gut	Stool	2.6995	116129364
SRS144014	26510	700165286	Oral	Tongue_dorsum	2.82944	197672760
SRS144017	346	700165289	Oral	Buccal_mucosa	3.24778	96284180
SRS144026	63227	700165298	Oral	Supragingival_plaque	3.35338	243762176
SRS144090	31821	700165362	Oral	Tongue_dorsum	2.73111	147012676
SRS144092	66	700165364	Oral	Buccal_mucosa	3.15866	314106212
SRS144096	18298	700165368	Oral	Supragingival_plaque	3.43288	225704468
SRS144121	20489	700165393	Oral	Supragingival_plaque	3.2864	156325156
SRS144124	79793	700165396	Oral	Subgingival_plaque	3.44681	387019704
SRS144135	10967	700165407	Gut	Stool	2.97682	105319928
SRS144140	166	700165412	Oral	Buccal_mucosa	2.81981	121435696
SRS144144	5767	700165416	Oral	Supragingival_plaque	2.40897	80343452
SRS144183	3227	700165455	Gut	Stool	3.19024	97426348
SRS144194	11224	700165466	Oral	Tongue_dorsum	3.05644	95288956
SRS144196	942	700165468	Oral	Buccal_mucosa	2.87717	83744264
SRS144219	522	700165491	Vaginal	Posterior_fornix	0.758442	373606172
SRS144237	25927	700165509	Oral	Supragingival_plaque	3.23865	160077380
SRS144297	22116	700165569	Gut	Stool	1.78637
SRS144300	34168	700165572	Oral	Tongue_dorsum	3.49433
SRS144302	9045	700165574	Oral	Buccal_mucosa	2.16404	123743880
SRS144306	23683	700165578	Oral	Supragingival_plaque	2.99296	165562180
SRS144362	25191	700165634	Gut	Stool	2.91519	365963876
SRS144368	74703	700165640	Oral	Tongue_dorsum	3.06278	320987284
SRS144372	987	700165644	Oral	Buccal_mucosa	1.63424	339533392
SRS144374	23251	700165646	Oral	Keratinized_gingiva	2.65543	373819780
SRS144376	8762	700165648	Oral	Palatine_Tonsils	3.07868	221223208
SRS144380	50930	700165652	Oral	Supragingival_plaque	3.37276	329426272
SRS144382	4044	700165654	Oral	Subgingival_plaque	3.02423	196848740
SRS144398	221	700165670	Oral	Buccal_mucosa	2.17999	87835076
SRS144402	22981	700165674	Oral	Supragingival_plaque	2.98458	145028804
SRS144424	786	700165696	Oral	Palatine_Tonsils	3.174	183639648
SRS144427	15787	700165699	Oral	Supragingival_plaque	2.90691	85315500
SRS144494	742	700165766	Oral	Buccal_mucosa	2.40456	393863568
SRS144506	5380	700165778	Gut	Stool	2.94805	176152372
SRS144512	60047	700165784	Oral	Tongue_dorsum	3.37533	371480256
SRS144515	973	700165787	Oral	Buccal_mucosa	2.39905	215510500
SRS144537	16217	700165809	Gut	Stool	2.82559	149048780
SRS144542	2440	700165814	Oral	Buccal_mucosa	2.281	253594936
SRS144546	35732	700165818	Oral	Supragingival_plaque	3.17263	205200528
SRS144560	200265	700165832	Oral	Tongue_dorsum	3.12027	632691592
SRS144589	10	700165861	Oral	Buccal_mucosa	3.57536	98192148
SRS144603	5631	700165875	Gut	Stool	2.85976	83651112
SRS144609	15404	700165881	Oral	Tongue_dorsum	2.96789	136755464
SRS144621	53335	700165893	Oral	Supragingival_plaque	3.73377	263004604
SRS144639	11030	700165911	Vaginal	Posterior_fornix	1.12564	422449352
SRS144644	35520	700165916	Oral	Tongue_dorsum	3.03584	137392712
SRS144674	1998	700165946	Oral	Palatine_Tonsils	2.79891	360619548
SRS144694	153	700165966	Vaginal	Mid_vagina	0.382463	404144580
SRS144701	38017	700165973	Oral	Tongue_dorsum	3.09932	159820600
SRS144703	2056	700165975	Oral	Buccal_mucosa	2.56184	95114108
SRS144707	5091	700165979	Oral	Supragingival_plaque	3.07384	89724976
SRS144714	19653	700165986	Gut	Stool	2.25221
SRS144753	599	700166025	Gut	Stool	2.97784	21452996
SRS144759	16473	700166031	Oral	Tongue_dorsum	2.62975	80335744
SRS144761	503	700166033	Oral	Buccal_mucosa	1.79853	74309232
SRS144765	33051	700166037	Oral	Supragingival_plaque	2.91068	66130860
SRS145308	884	700166586	Gut	Stool	1.62375	86416076
SRS145497	5057	700166775	Gut	Stool	2.79819	182229816
SRS145503	31136	700166781	Oral	Tongue_dorsum	2.5277	334371920
SRS145505	721	700166783	Oral	Buccal_mucosa	3.31088	330912720
SRS145509	46701	700166787	Oral	Supragingival_plaque	2.83473	240657140
SRS145515	345	700166793	Skin	Anterior_nares	1.1209	221294096
SRS145518	523	700166796	Vaginal	Posterior_fornix	0.535957	215428784
SRS146738	82997	700171040	Oral	Tongue_dorsum	2.71866	348069480
SRS146750	14852	700171052	Oral	Supragingival_plaque	2.1842	229278204
SRS146764	7065	700171066	Gut	Stool	3.09967	200758684
SRS146767	36196	700171069	Oral	Tongue_dorsum	3.32084	159543036
SRS146769	1336	700171071	Oral	Buccal_mucosa	2.58542	122030528
SRS146773	12799	700171075	Oral	Supragingival_plaque	3.06123	176808280
SRS146785	34556	700171087	Oral	Tongue_dorsum	3.32674	158377888
SRS146797	4470	700171099	Oral	Supragingival_plaque	3.11299
SRS146812	30951	700171114	Gut	Stool	2.66915	245675904
SRS146813	3778	700171115	Gut	Stool	2.93353	122982720
SRS146824	24229	700171126	Oral	Tongue_dorsum	2.53078	151520484
SRS146826	705	700171128	Oral	Buccal_mucosa	1.70179	136951912
SRS146830	40986	700171132	Oral	Supragingival_plaque	2.11305	186920948
SRS146832	3763	700171134	Gut	Stool	2.95826	117040960
SRS146854	21691	700171156	Oral	Tongue_dorsum	2.56065	131024172
SRS146866	23621	700171168	Oral	Supragingival_plaque	2.14209
SRS146874	10609	700171176	Oral	Buccal_mucosa	2.00745	248024856
SRS146878	40489	700171180	Oral	Supragingival_plaque	3.72348	178292192
SRS146888	8309	700171190	Gut	Stool	2.52832	117160812
SRS146894	65481	700171196	Oral	Tongue_dorsum	3.3849	325489744
SRS146924	1054	700171226	Vaginal	Posterior_fornix	1.7172	441357808
SRS146979	1321	700171281	Oral	Buccal_mucosa	1.71359	276456520
SRS146996	23758	700171298	Oral	Tongue_dorsum	2.61568	290602436
SRS146999	473	700171301	Oral	Buccal_mucosa	1.94242	101643376
SRS147022	13536	700171324	Gut	Stool	1.62286	390535248
SRS147039	340	700171341	Gut	Stool	2.58406	102732216
SRS147045	57956	700171347	Oral	Tongue_dorsum	2.78814
SRS147049	2427	700171351	Oral	Buccal_mucosa	2.61707	116020272
SRS147057	5841	700171359	Oral	Supragingival_plaque	2.97566	104414532
SRS147088	547	700171390	Gut	Stool	3.08576	35995840
SRS147094	76286	700171396	Oral	Tongue_dorsum	3.08969	315357256
SRS147106	75690	700171408	Oral	Supragingival_plaque	3.25071	385037448
SRS147120	26881	700171422	Oral	Tongue_dorsum	3.0333	184527596
SRS147122	2212	700171424	Oral	Buccal_mucosa	2.99283	231180588
SRS147126	8493	700171428	Oral	Saliva	3.22198	147294668
SRS147128	30184	700171430	Oral	Supragingival_plaque	3.46586	136320848
SRS147139	16264	700171441	Gut	Stool	2.70743	388620368
SRS147140	111255	700171442	Oral	Tongue_dorsum	3.08872	378126820
SRS147144	1195	700171446	Oral	Buccal_mucosa	2.98134	132793232
SRS147149	53481	700171451	Oral	Palatine_Tonsils	3.03352	316044284
SRS147151	48204	700171453	Oral	Throat	3.28238	425690888
SRS147175	996	700171477	Vaginal	Posterior_fornix	1.53062	408441052
SRS147178	42333	700171480	Oral	Tongue_dorsum	2.94813	192029756
SRS147180	16	700171482	Oral	Buccal_mucosa	2.37223	79606272
SRS147184	24968	700171486	Oral	Supragingival_plaque	2.92879	114206000
SRS147226	46484	700171528	Oral	Tongue_dorsum	3.12482	165600076
SRS147228	60	700171530	Oral	Buccal_mucosa	2.01313	108722360
SRS147244	25235	700171546	Oral	Tongue_dorsum	3.06856	106878608
SRS147271	17785	700171573	Gut	Stool	2.23695	337108216
SRS147272	650	700171574	Gut	Stool	1.55096	87056328
SRS147281	8256	700171583	Oral	Supragingival_plaque	3.34606	145316916
SRS147334	3184	700171636	Oral	Buccal_mucosa	2.13978	206813848
SRS147338	5016	700171640	Oral	Supragingival_plaque	2.35755
SRS147346	19910	700171648	Gut	Stool	3.13422	366497768
SRS147355	2862	700171657	Oral	Buccal_mucosa	1.90601	155833932
SRS147377	5554	700171679	Gut	Stool	1.54455	160275464
SRS147380	30405	700171682	Oral	Tongue_dorsum	2.83599	165530884
SRS147386	42578	700171688	Oral	Supragingival_plaque	3.36592	180729148
SRS147425	5260	700171727	Gut	Stool	2.75972	120373400
SRS147436	7060	700171738	Oral	Tongue_dorsum	2.94512	150068272
SRS147438	1295	700171740	Oral	Buccal_mucosa	3.13525	144866896
SRS147442	8182	700171744	Oral	Supragingival_plaque	2.83354	100291900
SRS147445	215	700171747	Gut	Stool	2.6476	19346184
SRS147466	11839	700171768	Oral	Tongue_dorsum	3.016	126607564
SRS147541	17567	700171843	Oral	Tongue_dorsum	3.20672	86001620
SRS147547	16784	700171849	Oral	Supragingival_plaque	3.56695	88871216
SRS147557	4625	700171859	Gut	Stool	3.24445	95143172
SRS147614	3308	700171916	Gut	Stool	2.64954	94670668
SRS147652	12100	700171954	Gut	Stool	2.65812	314509156
SRS147653	1081	700171955	Gut	Stool	2.04992	99963260
SRS147664	15037	700171966	Oral	Tongue_dorsum	2.68715	94050704
SRS147670	9040	700171972	Oral	Supragingival_plaque	2.15301	163638184
SRS147712	15346	700172014	Oral	Tongue_dorsum	2.80629	82825176
SRS147718	19471	700172020	Oral	Supragingival_plaque	2.63456	205407620
SRS147727	71	700172029	Vaginal	Posterior_fornix	1.34894	132330472
SRS147745	6539	700172047	Oral	Supragingival_plaque	2.9052
SRS147766	15480	700172068	Gut	Stool	1.97358	525942704
SRS147871	56940	700172173	Oral	Supragingival_plaque	2.35881	219985464
SRS147880	82	700172182	Vaginal	Posterior_fornix	0.310197	291950228
SRS147887	70233	700172189	Oral	Tongue_dorsum	2.98245	311820436
SRS147919	13973	700172221	Gut	Stool	1.64104	341946832
SRS147933	2158	700172235	Oral	Buccal_mucosa	1.17251	148124248
SRS147937	23922	700172239	Oral	Supragingival_plaque	2.49131	181727648
SRS147977	4188	700172279	Gut	Stool	2.54963	131529096
SRS147980	36991	700172282	Oral	Tongue_dorsum	2.68605	127706528
SRS148091	3123	700172393	Gut	Stool	3.04851	127875712
SRS148096	2788	700172398	Oral	Buccal_mucosa	2.83557	89260360
SRS148145	271	700172447	Vaginal	Vaginal_introitus	0.478637	272029524
SRS148146	24	700172448	Vaginal	Mid_vagina	0.343286	183503468
SRS148150	28960	700172452	Oral	Tongue_dorsum	2.92525	169755600
SRS148152	248	700172454	Oral	Buccal_mucosa	2.58092	126526924
SRS148157	3125	700172459	Oral	Subgingival_plaque	3.90174	165072872
SRS148159	14025	700172461	Gut	Stool	3.11633	244581632
SRS148180	17239	700172482	Oral	Tongue_dorsum	2.83444	99989052
SRS148193	73482	700172495	Oral	Supragingival_plaque	3.68888	479339192
SRS148196	21929	700172498	Gut	Stool	2.52667	176119312
SRS148202	122	700172504	Oral	Keratinized_gingiva	1.20135	208106624
SRS148205	10091	700172507	Oral	Supragingival_plaque	3.47274	103829584
SRS148214	3042	700172516	Vaginal	Posterior_fornix	0.875066	183928348
SRS148215	18943	700172517	Gut	Stool	2.4868	157390580
SRS148253	6928	700172555	Gut	Stool	2.76319	100570556
SRS148262	9970	700172564	Oral	Supragingival_plaque	3.3226	240543376
SRS148284	51051	700172586	Oral	Palatine_Tonsils	3.11874	313952332
SRS148287	704	700172589	Oral	Supragingival_plaque	3.20085	20589496
SRS148290	6349	700172592	Oral	Subgingival_plaque	3.75625	335217940
SRS148303	2984	700172605	Oral	Tongue_dorsum	2.94072	80983212
SRS148318	752	700172620	Vaginal	Posterior_fornix	1.18367	109906884
SRS148319	1767	700172621	Gut	Stool	2.56445	83090312
SRS148361	17699	700172663	Oral	Tongue_dorsum	3.3415	85094064
SRS148363	948	700172665	Oral	Buccal_mucosa	3.04078	109955404
SRS148367	22919	700172669	Oral	Supragingival_plaque	2.80205	107549468
SRS148408	32489	700172710	Oral	Tongue_dorsum	2.74387	231558248
SRS148414	11414	700172716	Oral	Supragingival_plaque	2.30987	115258312
SRS148423	243	700172725	Vaginal	Posterior_fornix	0.618759	201553184
SRS148424	5846	700172726	Gut	Stool	2.94224	156166220
SRS148429	12386	700172731	Oral	Tongue_dorsum	2.81827
SRS148459	59	700172761	Vaginal	Posterior_fornix	0.674767
SRS148461	2165	700172763	Gut	Stool	2.92378	97859816
SRS148472	41360	700172774	Oral	Supragingival_plaque	3.30583	163194732
SRS148511	4570	700172813	Gut	Stool	2.93228	144988120
SRS148514	26158	700172816	Oral	Tongue_dorsum	2.95313	118030316
SRS148516	16	700172818	Oral	Buccal_mucosa	2.34012	87099484
SRS148520	10497	700172822	Oral	Supragingival_plaque	3.14578	68546260
SRS148676	24539	700172978	Oral	Tongue_dorsum	2.66733	82241352
SRS148721	9081	700173023	Gut	Stool	3.12974	219959240
SRS148724	19899	700173026	Oral	Tongue_dorsum	2.63	132569700
SRS148730	7241	700173032	Oral	Supragingival_plaque	2.55938	113266552
SRS148771	29225	700173073	Oral	Tongue_dorsum	2.78164
SRS148773	417	700173075	Oral	Buccal_mucosa	3.34141	55859820
SRS148777	21222	700173079	Oral	Supragingival_plaque	2.87693	111718408
SRS148784	8929	700173086	Gut	Stool	3.02944	117124024
SRS148817	3391	700173119	Gut	Stool	2.92872	89087820
SRS148820	29592	700173122	Oral	Tongue_dorsum	3.30957	109183648
SRS148826	4713	700173128	Oral	Supragingival_plaque	2.72161	95331076
SRS148874	18028	700173176	Gut	Stool	2.82779	147975864
SRS148877	28230	700173179	Oral	Tongue_dorsum	2.92192	155895428
SRS148879	349	700173181	Oral	Buccal_mucosa	2.53943	134014076
SRS148970	1196	700173272	Gut	Stool	2.10168	89077836
SRS148973	32107	700173275	Oral	Tongue_dorsum	3.07851	102384620
SRS148975	132	700173277	Oral	Buccal_mucosa	1.96483	102270392
SRS148979	8246	700173281	Oral	Supragingival_plaque	2.44131	88989060
SRS149075	5097	700173377	Gut	Stool	2.68272	91524612
SRS149078	31333	700173380	Oral	Tongue_dorsum	2.61794	105993884
SRS149084	11776	700173386	Oral	Supragingival_plaque	2.71832	103515352
SRS149093	16	700173395	Vaginal	Posterior_fornix	0.640204	100874508
SRS149181	5164	700173483	Gut	Stool	2.8595	120446480
SRS149184	38230	700173486	Oral	Tongue_dorsum	2.9506	154261248
SRS149186	2072	700173488	Oral	Buccal_mucosa	3.01847	108388996
SRS149190	10371	700173492	Oral	Supragingival_plaque	3.18103	89447156
SRS149231	21130	700173533	Oral	Tongue_dorsum	2.97108	106366076
SRS149237	15011	700173539	Oral	Supragingival_plaque	2.74315	88857784
SRS149244	4020	700173546	Gut	Stool	2.30207	136698516
SRS149280	15166	700173582	Oral	Tongue_dorsum	2.79449	106533232
SRS149282	137	700173584	Oral	Buccal_mucosa	1.93137	94892048
SRS149286	16930	700173588	Oral	Supragingival_plaque	2.95246	136000820
SRS149325	3319	700173627	Gut	Stool	3.21984	81035524
SRS149328	15682	700173630	Oral	Tongue_dorsum	2.87082	105944680
SRS149330	6109	700173632	Oral	Buccal_mucosa	1.79685	105069480
SRS149334	13434	700173636	Oral	Supragingival_plaque	2.98754	110626872
SRS149343	127	700173645	Vaginal	Posterior_fornix	0.943253	157576712
SRS149486	23110	700173788	Oral	Tongue_dorsum	2.9104	93825372
SRS149492	12413	700173794	Oral	Supragingival_plaque	2.60756	98470684
SRS149579	12640	700173881	Oral	Tongue_dorsum	2.5334	71364840
SRS149581	366	700173883	Oral	Buccal_mucosa	2.83455	150620052
SRS149585	3505	700173887	Oral	Supragingival_plaque	2.73497	176284060
SRS149594	61	700173896	Vaginal	Posterior_fornix	0.187156	180486176
SRS149647	35723	700173949	Oral	Supragingival_plaque	2.91606	178785244
SRS149671	80787	700173973	Oral	Tongue_dorsum	2.99952	337428452
SRS149690	27052	700173992	Oral	Tongue_dorsum	3.00858	113920272
SRS149696	21486	700173998	Oral	Supragingival_plaque	2.65794	79813536
SRS149770	2581	700175072	Oral	Buccal_mucosa	2.37906
SRS149783	3731	700175085	Vaginal	Posterior_fornix	1.18443	108244736
SRS149784	8660	700175086	Gut	Stool	2.58269	99766336
SRS149878	1307	700175180	Vaginal	Posterior_fornix	0.00445635	81661512
SRS149879	9842	700175181	Gut	Stool	2.6607	104642856
SRS149882	11920	700175184	Oral	Tongue_dorsum	2.8902	78217044
SRS149938	2035	700175240	Oral	Buccal_mucosa	2.50212	228218832
SRS149961	28402	700175263	Oral	Tongue_dorsum	2.80193	205433440
SRS149973	45176	700175275	Oral	Supragingival_plaque	2.45901	337212264
SRS150029	4336	700175331	Gut	Stool	2.89685	80081576
SRS150032	6576	700175334	Oral	Tongue_dorsum	2.76023	81078232
SRS150034	1438	700175336	Oral	Buccal_mucosa	3.07972	106380100
SRS886697	10	700161326	Vaginal	Posterior_fornix	0.042775	1211904
SRS886699	6662	700167765	Oral	Tongue_dorsum	2.96063	26902440
SRS886701	116	700097907	Gut	Stool	2.30454	42210032
SRS892836	23	700167846	Vaginal	Posterior_fornix	0.0216466	1822600
SRS892882	1096	700173686	Gut	Stool	3.23645	30241612
SRS893009	250	700122166	Gut	Stool	2.49076	22913396
SRS893170	1346	700122765	Gut	Stool	2.47791	88338512
SRS893172	1135	700124561	Gut	Stool	2.63196	47375764
SRS893173	9309	700124567	Oral	Tongue_dorsum	2.87535	53872408
SRS893174	8	700124569	Oral	Buccal_mucosa	2.33033	3601404
SRS893175	42154	700122771	Oral	Tongue_dorsum	2.75196	157282068
SRS893187	3130	700167825	Gut	Stool	2.69676	54782960
SRS893227	8333	700167831	Oral	Tongue_dorsum	2.78801	56212984
SRS893229	13627	700124573	Oral	Supragingival_plaque	2.62201	56552100
SRS893230	3233	700124429	Gut	Stool	2.73681	54908976
SRS893231	968	700121919	Gut	Stool	2.14059	64714204
SRS893232	15849	700167837	Oral	Supragingival_plaque	3.26096	72180664
SRS893233	1014	700167833	Oral	Buccal_mucosa	2.51364	15017616
SRS893234	195	700124582	Vaginal	Posterior_fornix	0.213652	7895976
SRS893252	6150	700021123	Gut	Stool	2.72654	117503036
SRS893253	1664	700164891	Gut	Stool	1.90926	90353900
SRS893254	13169	700164902	Oral	Tongue_dorsum	2.47526	74418344
SRS893255	5185	700117436	Oral	Buccal_mucosa	1.35811	34761952
SRS893256	1813	700117239	Gut	Stool	1.71424	75447868
SRS893257	211	700117242	Oral	Buccal_mucosa	2.43194	77479564
SRS893258	5921	700164908	Oral	Supragingival_plaque	2.38471	39816468
SRS893259	928	700117537	Gut	Stool	1.67001	73330220
SRS893260	26537	700117295	Oral	Tongue_dorsum	2.67056	83022140
SRS893262	48	700164899	Vaginal	Posterior_fornix	0.149638	71415848
SRS893270	3811	700165311	Gut	Stool	3.15854	60086712
SRS893272	20840	700161970	Oral	Tongue_dorsum	2.83971	50419876
SRS893273	2607	700165316	Oral	Buccal_mucosa	3.21377	112755728
SRS893274	9984	700172119	Oral	Tongue_dorsum	2.8249	48007652
SRS893276	283	700117547	Oral	Buccal_mucosa	2.85273	88071776
SRS893277	24	700172074	Oral	Buccal_mucosa	2.93177	84472368
SRS893278	2018	700172121	Oral	Buccal_mucosa	2.37819	94523828
SRS893279	3335	700161967	Gut	Stool	2.90327	70753364
SRS893280	8995	700117551	Oral	Supragingival_plaque	1.97644	55961288
SRS893281	12620	700173746	Oral	Supragingival_plaque	3.24877	69114248
SRS893282	12261	700172125	Oral	Supragingival_plaque	2.32885	81375852
SRS893283	8314	700117488	Oral	Supragingival_plaque	3.24057	48101680
SRS893284	241	700117388	Oral	Buccal_mucosa	2.84016	10165216
SRS893285	3380	700161743	Gut	Stool	2.16697	62324536
SRS893286	315	700173742	Oral	Buccal_mucosa	3.43219	60025108
SRS893287	85	700161751	Vaginal	Posterior_fornix	0.0161339	74239104
SRS893288	2189	700172132	Gut	Stool	1.81007	97329608
SRS893289	17479	700161754	Oral	Tongue_dorsum	3.04168	60508824
SRS893290	24822	700173740	Oral	Tongue_dorsum	3.12376	77650664
SRS893291	21607	700117386	Oral	Tongue_dorsum	2.90817	96855060
SRS893292	9268	700117395	Gut	Stool	2.3638	77343104
SRS893295	6797	700163982	Gut	Stool	2.66025	61215064
SRS893297	128	700117484	Oral	Buccal_mucosa	3.1158	113444264
SRS893298	10300	700163991	Oral	Supragingival_plaque	3.08393	38408520
SRS893299	11990	700161760	Oral	Supragingival_plaque	3.23406	72268304
SRS893300	5569	700172927	Gut	Stool	2.48109	75862500
SRS893301	97	700163987	Oral	Buccal_mucosa	2.28002	82653064
SRS893318	15345	700117869	Oral	Supragingival_plaque	3.25095	67924948
SRS893320	36	700117878	Vaginal	Posterior_fornix	0.00207123	77125804
SRS893321	25827	700172930	Oral	Tongue_dorsum	2.82304	111853620
SRS893322	15876	700163985	Oral	Tongue_dorsum	3.00291	81363160
SRS893323	2124	700161423	Oral	Buccal_mucosa	2.61044	72309244
SRS893324	9673	700161421	Oral	Tongue_dorsum	3.02953	59917156
SRS893325	12924	700163313	Oral	Supragingival_plaque	2.77387	43608716
SRS893327	5848	700161533	Gut	Stool	2.79503	77705636
SRS893328	16597	700172936	Oral	Supragingival_plaque	3.02799	71972308
SRS893330	37	700172932	Oral	Buccal_mucosa	3.16892	89013408
SRS893332	5011	700165055	Oral	Tongue_dorsum	2.84852	25566864
SRS893333	19515	700161427	Oral	Supragingival_plaque	2.82867	122227536
SRS893334	237	700173333	Oral	Buccal_mucosa	2.23818	63648724
SRS893335	20332	700165721	Oral	Supragingival_plaque	2.87002	78483064
SRS893336	62	700165057	Oral	Buccal_mucosa	3.3102	7934296
SRS893337	659	700165210	Oral	Buccal_mucosa	2.45383	9713616
SRS893338	19221	700165061	Oral	Supragingival_plaque	3.09511	76754856
SRS893339	5323	700165214	Oral	Supragingival_plaque	2.85441	30710236
SRS893341	5057	700173320	Gut	Stool	2.84497	109630116
SRS893342	2347	700165224	Gut	Stool	2.78721	71845544
SRS893346	12356	700165715	Oral	Tongue_dorsum	2.7405	114601320
SRS893347	9987	700173692	Oral	Supragingival_plaque	2.60258	33127092
SRS893348	17049	700165208	Oral	Tongue_dorsum	3.15239	76549908
SRS893349	1169	700163139	Oral	Buccal_mucosa	1.7498	12528104
SRS893350	39531	700173331	Oral	Tongue_dorsum	2.84439	249404436
SRS893352	40364	700163135	Oral	Tongue_dorsum	2.96703	131363508
SRS893353	26143	700163403	Oral	Tongue_dorsum	3.06216	89805704
SRS893355	20008	700163141	Oral	Supragingival_plaque	2.91698	67926976
SRS893358	2686	700172346	Gut	Stool	2.59548	50250848
SRS893359	18146	700172342	Oral	Tongue_dorsum	3.02372	54798460
SRS893360	356	700172339	Oral	Buccal_mucosa	2.71485	13618300
SRS893361	3496	700173337	Oral	Supragingival_plaque	3.37906	21177552
SRS893363	10003	700161329	Oral	Tongue_dorsum	2.84226	52289880
SRS893364	81	700163418	Vaginal	Posterior_fornix	0.0399085	118674468
SRS893365	38839	700173687	Oral	Tongue_dorsum	2.87906	111130872
SRS893366	3456	700097973	Gut	Stool	2.99061	62579108
SRS893369	3540	700167759	Gut	Stool	2.61656	55444752
SRS893371	20002	700109265	Oral	Tongue_dorsum	2.97354	72052600
SRS893373	19965	700163419	Gut	Stool	2.82199	114525312
SRS893374	9618	700122212	Oral	Supragingival_plaque	3.54384	109724568
SRS893375	157	700122878	Skin	Anterior_nares	1.51876	5371472
SRS893376	372	700166874	Oral	Supragingival_plaque	3.41747	13482004
SRS893377	13433	700122200	Oral	Tongue_dorsum	3.06496	59555616
SRS893378	10482	700161342	Gut	Stool	2.62122	116291968
SRS893379	16306	700166868	Oral	Tongue_dorsum	2.88362	70416856
SRS893380	16639	700166862	Gut	Stool	1.79174	97816696
SRS893381	137	700166870	Oral	Buccal_mucosa	2.33605	74910344
SRS893382	580	700123135	Gut	Stool	2.11766	92032684
SRS893383	6994	700097482	Gut	Stool	2.94637	138244316
SRS893385	33946	700161335	Oral	Supragingival_plaque	3.24257	157489068
SRS971275	8688	700098267	Gut	Stool	3.08182	201910064
SRS971276	9528	700097291	Gut	Stool	2.86348	217458792
SRS971277	23098	700032257	Oral	Tongue_dorsum	2.03746	328514616
SRS971427	39	700016920	Skin	Anterior_nares	1.86358	119480740
SRS971428	627	700016601	Skin	Anterior_nares	1.14151	109163996

## Sheet: Prevalent lineage removed
SRS_ID	Repeat_mapped_read_count	Sample_ID	STArea	STSite	Adiv_shannon	Sampling_depth
SRS011061	6069	700014562	Gut	Stool	2.23811	233567880
SRS011084	15027	700014724	Gut	Stool	2.75888	445694400
SRS011086	20615	700014733	Oral	Tongue_dorsum	2.43736	147551760
SRS011098	8488	700014751	Oral	Supragingival_plaque	2.52414	90751568
SRS011111	2630	700014778	Vaginal	Posterior_fornix	0.86292	154270984
SRS011115	54420	700014803	Oral	Tongue_dorsum	3.2269	287746744
SRS011126	40272	700014815	Oral	Supragingival_plaque	3.47175	192548768
SRS011134	18203	700014837	Gut	Stool	3.06305	226871408
SRS011140	12996	700014929	Oral	Tongue_dorsum	3.16208	153460780
SRS011152	15108	700014941	Oral	Supragingival_plaque	3.45087	122983056
SRS011239	14224	700015181	Gut	Stool	2.65506	247665960
SRS011243	8197	700015199	Oral	Tongue_dorsum	2.30701	116667476
SRS011247	104	700015205	Oral	Buccal_mucosa	2.1058	42339172
SRS011255	7639	700015217	Oral	Supragingival_plaque	3.65114	68558508
SRS011269	890	700015244	Vaginal	Posterior_fornix	0.570717	9961936
SRS011271	22745	700015250	Gut	Stool	2.29873	248953648
SRS011302	9363	700015415	Gut	Stool	2.83407	242317796
SRS011306	26468	700015430	Oral	Tongue_dorsum	2.99706	200731988
SRS011310	603	700015436	Oral	Buccal_mucosa	2.67707	38485320
SRS011343	5541	700015552	Oral	Supragingival_plaque	2.84602	75079792
SRS011355	305	700015579	Vaginal	Posterior_fornix	0.366418	16008300
SRS011405	6934	700015981	Gut	Stool	2.28783	244082868
SRS011452	1335	700016142	Gut	Stool	2.20162	72459760
SRS011529	31582	700016610	Gut	Stool	2.50766	249980788
SRS011586	7125	700033153	Gut	Stool	2.97396	230727828
SRS012273	10912	700013715	Gut	Stool	2.91837	215079856
SRS012279	46436	700013721	Oral	Tongue_dorsum	3.23223	209986236
SRS012285	22296	700013727	Oral	Supragingival_plaque	3.50803	135890416
SRS012294	412	700013736	Vaginal	Posterior_fornix	0	1985220
SRS012663	41	700014447	Skin	Anterior_nares	1.15691	2687688
SRS012849	12743	700014954	Gut	Stool	3.05917	166703568
SRS012902	1383	700015113	Gut	Stool	1.39978	203947344
SRS012916	78156	700015131	Oral	Tongue_dorsum	2.71918	349686140
SRS012922	13231	700015149	Oral	Supragingival_plaque	2.24015	265709340
SRS012969	19280	700015245	Gut	Stool	2.4453	238507052
SRS012983	46405	700015263	Oral	Tongue_dorsum	2.50093	297720348
SRS012985	763	700015269	Oral	Buccal_mucosa	1.52405	324361956
SRS012989	8591	700015281	Oral	Supragingival_plaque	2.87529	271266300
SRS012998	1229	700015299	Skin	Anterior_nares	1.47192	352590968
SRS013098	25483	700015702	Gut	Stool	3.20329	338635624
SRS013158	116	700015857	Gut	Stool	1.97937	221855512
SRS013164	15590	700015863	Oral	Tongue_dorsum	2.33639	153993092
SRS013170	21972	700015869	Oral	Supragingival_plaque	3.69602	115602268
SRS013215	1147	700015922	Gut	Stool	1.02779	200934940
SRS013234	6710	700015941	Oral	Tongue_dorsum	2.34374	140167416
SRS013239	174	700015946	Oral	Buccal_mucosa	2.22102	23486824
SRS013252	47528	700015959	Oral	Supragingival_plaque	3.07569	182172012
SRS013261	5	700015968	Skin	R_Retroauricular_crease	0.149984	93002800
SRS013382	497	700016210	Gut	Stool	2.40594	22008080
SRS013476	3384	700016456	Gut	Stool	2.60763	179672196
SRS013502	6361	700016482	Oral	Tongue_dorsum	3.02151	67817248
SRS013506	439	700016486	Oral	Buccal_mucosa	2.4171	37882856
SRS013521	21993	700016542	Gut	Stool	2.14619	229684480
SRS013533	22027	700016554	Oral	Supragingival_plaque	3.65791	108582300
SRS013542	801	700016563	Vaginal	Posterior_fornix	1.16901	7906972
SRS013638	5492	700016716	Gut	Stool	2.57925	140884392
SRS013639	19916	700016717	Gut	Stool	3.03368	341791576
SRS013651	6649	700016729	Oral	Tongue_dorsum	2.91421	79233144
SRS013663	10718	700016741	Oral	Supragingival_plaque	3.95931	86252148
SRS013687	20476	700016765	Gut	Stool	2.54748	218949036
SRS013705	36091	700016783	Oral	Tongue_dorsum	3.26808	193538688
SRS013711	902	700016789	Oral	Buccal_mucosa	3.62637	18889604
SRS013723	20811	700016801	Oral	Supragingival_plaque	3.20111	167121780
SRS013800	7388	700016960	Gut	Stool	2.90736	201818344
SRS013818	16924	700016978	Oral	Tongue_dorsum	2.97221	104304156
SRS013825	726	700016985	Oral	Buccal_mucosa	2.55677	14452488
SRS013836	9638	700016996	Oral	Supragingival_plaque	4.05272	70677068
SRS013876	214	700021128	Skin	Anterior_nares	0.955389	4456864
SRS013879	16935	700021131	Oral	Tongue_dorsum	2.85278	165382540
SRS013881	1340	700021133	Oral	Buccal_mucosa	2.51582	19486828
SRS013927	14648	700021282	Oral	Tongue_dorsum	2.77079	81382872
SRS013938	6036	700021293	Oral	Supragingival_plaque	2.52376	107376896
SRS013940	3908	700021295	Gut	Stool	2.8614	79373160
SRS013942	271	700021297	Oral	Saliva	3.18043	15097172
SRS013945	10435	700021300	Oral	Buccal_mucosa	1.90657	62966564
SRS013946	6139	700021301	Oral	Keratinized_gingiva	2.15862	152489012
SRS013947	8490	700021302	Oral	Palatine_Tonsils	2.54619	56702372
SRS013948	14821	700021303	Oral	Throat	2.86655	59024800
SRS013949	27748	700021304	Oral	Supragingival_plaque	3.26578	141416720
SRS013950	7619	700021305	Oral	Subgingival_plaque	3.66173	48735428
SRS013951	13642	700021306	Gut	Stool	2.82436	176016236
SRS013965	7367	700021361	Gut	Stool	2.64154	121227892
SRS014107	1571	700021666	Oral	Subgingival_plaque	3.55929	17033172
SRS014124	21257	700021683	Oral	Tongue_dorsum	2.51284	187776908
SRS014126	252	700021685	Oral	Buccal_mucosa	1.82786	26238652
SRS014127	12075	700021686	Oral	Tongue_dorsum	2.45359	116690480
SRS014235	4907	700021824	Gut	Stool	2.97852	190437812
SRS014271	36295	700021860	Oral	Tongue_dorsum	3.34622	168862608
SRS014287	1088	700021876	Gut	Stool	2.93727	155316640
SRS014313	6570	700021902	Gut	Stool	2.10152	212935032
SRS014343	193	700021932	Vaginal	Posterior_fornix	0.0785025	20606612
SRS014344	4722	700021933	Gut	Stool	2.19344	118628108
SRS014391	5754	700023045	Gut	Stool	2.76291	68902536
SRS014402	21647	700023056	Oral	Supragingival_plaque	3.17602	126184844
SRS014404	24126	700023058	Oral	Tongue_dorsum	2.73028	112480844
SRS014412	2223	700023066	Gut	Stool	2.67221	88402908
SRS014415	283	700023069	Vaginal	Posterior_fornix	2.3639	109004840
SRS014459	8707	700023113	Gut	Stool	3.22248	163784388
SRS014465	18	700023119	Vaginal	Vaginal_introitus	0.885363	1705140
SRS014466	30	700023120	Vaginal	Mid_vagina	0.633202	1468308
SRS014468	19	700023122	Oral	Saliva	3.27769	4638012
SRS014470	33006	700023124	Oral	Tongue_dorsum	3.39239	156924080
SRS014473	11129	700023127	Oral	Keratinized_gingiva	2.31305	110839096
SRS014474	16	700023128	Oral	Palatine_Tonsils	3.48516	6947688
SRS014476	10885	700023130	Oral	Supragingival_plaque	3.30154	87573948
SRS014477	479	700023131	Oral	Subgingival_plaque	3.60275	21455820
SRS014494	22	700023148	Vaginal	Posterior_fornix	1.13849	2120580
SRS014523	142	700023177	Vaginal	Posterior_fornix	0.790509	101040124
SRS014524	2829	700023178	Oral	Supragingival_plaque	2.65941	109057628
SRS014528	12437	700023182	Oral	Tongue_dorsum	3.15459	66973956
SRS014530	372	700023184	Oral	Buccal_mucosa	2.78188	93905220
SRS014534	1089	700023188	Gut	Stool	1.9895	40141652
SRS014573	32602	700023227	Oral	Tongue_dorsum	3.25487	160085476
SRS014575	52	700023229	Oral	Buccal_mucosa	2.56862	5753552
SRS014578	14032	700023232	Oral	Supragingival_plaque	3.17761	91069988
SRS014613	10180	700023267	Gut	Stool	2.53694	211490652
SRS014683	3976	700023337	Gut	Stool	2.50526	169851072
SRS014684	37747	700023338	Oral	Tongue_dorsum	3.05034	215095488
SRS014686	619	700023340	Oral	Buccal_mucosa	2.57425	11853244
SRS014687	2868	700023341	Oral	Keratinized_gingiva	1.43416	194530612
SRS014689	10411	700023343	Oral	Throat	3.03811	41594760
SRS014690	13769	700023344	Oral	Supragingival_plaque	3.09956	113128240
SRS014691	6467	700023345	Oral	Subgingival_plaque	3.79607	52488204
SRS014692	1629	700023346	Oral	Saliva	3.41082	28364376
SRS014728	11594	700023382	Oral	Tongue_dorsum	2.78998	110983976
SRS014736	2138	700023390	Gut	Stool	2.23404	111276180
SRS014744	194	700023398	Vaginal	Posterior_fornix	0.0835056	141947136
SRS014787	12	700023441	Oral	Buccal_mucosa	3.5287	71288280
SRS014801	84	700023455	Vaginal	Posterior_fornix	0.0310595	145592352
SRS014855	9078	700023509	Gut	Stool	2.69963	120495044
SRS014888	23131	700023543	Oral	Tongue_dorsum	2.3053	158489132
SRS014894	7668	700023549	Oral	Supragingival_plaque	3.07127	62094092
SRS014901	19	700023556	Skin	Anterior_nares	1.66197	3968516
SRS014923	13215	700023578	Gut	Stool	2.99198	200917976
SRS014935	25330	700023590	Oral	Tongue_dorsum	3.01365	144333848
SRS014941	5279	700023596	Oral	Supragingival_plaque	2.87137	86252836
SRS014948	5614	700023603	Gut	Stool	2.82517	82587724
SRS014979	9652	700023634	Gut	Stool	2.40958	196005076
SRS014998	4594	700023653	Gut	Stool	2.42715	87006552
SRS015038	21071	700023693	Oral	Tongue_dorsum	3.13766	82427208
SRS015040	221	700023695	Oral	Buccal_mucosa	2.58925	19597016
SRS015044	15031	700023699	Oral	Supragingival_plaque	3.44988	100910320
SRS015054	327	700023709	Vaginal	Posterior_fornix	0.260769	12580292
SRS015057	35894	700023712	Oral	Tongue_dorsum	3.08397	185958724
SRS015060	5391	700023715	Oral	Keratinized_gingiva	2.92252	70905788
SRS015061	537	700023716	Oral	Palatine_Tonsils	2.99893	7645004
SRS015062	191	700023717	Oral	Throat	2.05585	3365724
SRS015063	10790	700023718	Oral	Supragingival_plaque	2.67016	109606480
SRS015064	5138	700023719	Oral	Subgingival_plaque	2.86263	59033672
SRS015065	10711	700023720	Gut	Stool	3.24567	180924164
SRS015072	3	700023727	Vaginal	Mid_vagina	0.869128	1981024
SRS015095	5480	700023750	Gut	Stool	3.26277	102815972
SRS015116	20512	700023771	Oral	Tongue_dorsum	3.00031	88929500
SRS015120	27	700023775	Oral	Buccal_mucosa	2.70347	109302008
SRS015128	10347	700023783	Oral	Supragingival_plaque	3.30864
SRS015148	91	700023803	Vaginal	Posterior_fornix	0.28513	76905768
SRS015154	436	700023809	Oral	Buccal_mucosa	2.5475	14195012
SRS015158	17343	700023813	Oral	Supragingival_plaque	3.10702	123246688
SRS015174	38263	700023829	Oral	Tongue_dorsum	3.34631	242557088
SRS015190	3160	700023845	Gut	Stool	2.34968	238054952
SRS015209	42608	700023864	Oral	Tongue_dorsum	2.7456	195175856
SRS015215	30990	700023870	Oral	Supragingival_plaque	3.43101	102592256
SRS015217	19061	700023872	Gut	Stool	2.8014	188471624
SRS015225	94	700023880	Vaginal	Posterior_fornix	0.632792	2563156
SRS015246	11366	700023901	Gut	Stool	2.76427	80682008
SRS015264	5467	700023919	Gut	Stool	3.11579	126310620
SRS015269	150	700023924	Skin	Anterior_nares	1.24154	1124584
SRS015272	20131	700023927	Oral	Tongue_dorsum	2.50379	148406504
SRS015278	14940	700023933	Oral	Supragingival_plaque	2.88343	75722260
SRS015280	3848	700023935	Gut	Stool	3.07591	86195808
SRS015290	175	700023945	Skin	Anterior_nares	1.57392	159104868
SRS015296	12024	700023951	Oral	Tongue_dorsum	2.47745	111972660
SRS015308	30026	700023963	Oral	Supragingival_plaque	2.80823	142251084
SRS015369	4494	700024024	Gut	Stool	2.17644	117442464
SRS015374	522	700024029	Oral	Buccal_mucosa	1.783	10649532
SRS015378	4817	700024033	Oral	Supragingival_plaque	2.20001	45164240
SRS015388	5007	700024043	Gut	Stool	2.34157	89364716
SRS015395	5382	700024050	Oral	Tongue_dorsum	2.35084	140071796
SRS015425	10	700024080	Vaginal	Posterior_fornix	0.0187812	11026892
SRS015431	78732	700024086	Gut	Stool	2.85392	596651188
SRS015434	53240	700024089	Oral	Tongue_dorsum	3.39193	203296200
SRS015436	1095	700024091	Oral	Buccal_mucosa	2.89982	40825416
SRS015440	10923	700024095	Oral	Supragingival_plaque	3.10791	110899624
SRS015453	29614	700024108	Gut	Stool	2.84199	212707484
SRS015470	15668	700024125	Oral	Supragingival_plaque	3.20673	137075152
SRS015481	211	700024136	Vaginal	Posterior_fornix	0.0751283	155168132
SRS015484	6079	700024139	Oral	Tongue_dorsum	2.82009	84577612
SRS015486	3334	700024141	Gut	Stool	1.77256	110072572
SRS015540	1026	700024195	Oral	Buccal_mucosa	3.11054	25413680
SRS015574	22100	700024229	Oral	Supragingival_plaque	3.52479	108710716
SRS015578	8238	700024233	Gut	Stool	3.0162	229701592
SRS015579	3651	700024234	Gut	Stool	3.13807	88793776
SRS015587	192	700024242	Vaginal	Posterior_fornix	0.203749	107763196
SRS015590	35475	700024245	Oral	Tongue_dorsum	2.91356	99790700
SRS015592	1698	700024247	Oral	Buccal_mucosa	1.72487	67285104
SRS015596	11268	700024251	Oral	Supragingival_plaque	2.55854	92657280
SRS015644	22922	700024299	Oral	Tongue_dorsum	2.78869	152683988
SRS015650	2436	700024305	Oral	Supragingival_plaque	2.55774	52617860
SRS015663	10474	700024318	Gut	Stool	3.02161	215431616
SRS015686	17319	700024341	Oral	Tongue_dorsum	2.89944	98662944
SRS015688	447	700024343	Oral	Buccal_mucosa	3.22868	106121044
SRS015692	10584	700024347	Oral	Supragingival_plaque	3.22995	115821196
SRS015694	2854	700024349	Gut	Stool	2.70449	96028296
SRS015702	76	700024357	Vaginal	Posterior_fornix	0.225143	127582268
SRS015745	909	700024400	Oral	Buccal_mucosa	3.01986	19664512
SRS015752	38	700024407	Skin	Anterior_nares	1.79708	1990188
SRS015755	5574	700024410	Oral	Supragingival_plaque	3.18599	38398876
SRS015762	28128	700024417	Oral	Tongue_dorsum	3.38869	202700020
SRS015782	17904	700024437	Gut	Stool	3.14099	204436656
SRS015794	18046	700024449	Gut	Stool	2.57446	226210824
SRS015797	38900	700024452	Oral	Tongue_dorsum	2.99278	198543720
SRS015799	1269	700024454	Oral	Buccal_mucosa	2.09085	27388104
SRS015803	15395	700024458	Oral	Supragingival_plaque	2.86495	116387844
SRS015816	10070	700024471	Gut	Stool	2.55987	141733048
SRS015854	5115	700024509	Gut	Stool	2.92851	187495724
SRS015890	20228	700024545	Gut	Stool	2.51816	584268276
SRS015893	36049	700024548	Oral	Tongue_dorsum	2.92806	149319944
SRS015895	805	700024550	Oral	Buccal_mucosa	2.57114	14680000
SRS015899	22879	700024554	Oral	Supragingival_plaque	2.94537	129233272
SRS015912	1750	700024567	Gut	Stool	2.58909	60590108
SRS015921	1005	700024576	Oral	Buccal_mucosa	2.57324	14405748
SRS015941	13966	700024596	Oral	Tongue_dorsum	3.20674	160219884
SRS015960	2667	700024615	Gut	Stool	2.83273	183313268
SRS015985	3332	700024640	Oral	Buccal_mucosa	2.45224	73705728
SRS015989	13214	700024644	Oral	Supragingival_plaque	2.74465	121376520
SRS015996	58	700024651	Skin	Anterior_nares	1.46418	6848324
SRS016002	24552	700024657	Oral	Tongue_dorsum	2.93303	192576916
SRS016018	4290	700024673	Gut	Stool	2.60027	165993996
SRS016037	23714	700024692	Oral	Tongue_dorsum	2.7391	193127312
SRS016039	763	700024694	Oral	Buccal_mucosa	2.58427	18667812
SRS016043	7572	700024698	Oral	Supragingival_plaque	3.2741	67109028
SRS016056	5884	700024711	Gut	Stool	1.80905	179303820
SRS016059	21953	700024716	Oral	Tongue_dorsum	2.65138	152779088
SRS016063	567	700024720	Oral	Buccal_mucosa	2.38496	137188196
SRS016071	15784	700024728	Oral	Supragingival_plaque	2.95008	166507644
SRS016086	13287	700024743	Oral	Tongue_dorsum	2.72988	144648804
SRS016092	23600	700024749	Oral	Supragingival_plaque	2.49729	98824436
SRS016095	10664	700024752	Gut	Stool	2.8688	213715980
SRS016111	6	700024768	Vaginal	Posterior_fornix	0.0537448	1136656
SRS016132	3387	700024789	Gut	Stool	2.25728	95946608
SRS016133	27257	700024790	Oral	Tongue_dorsum	2.95059	108321660
SRS016139	7984	700024796	Oral	Supragingival_plaque	2.70267	144120816
SRS016191	501	700024854	Vaginal	Posterior_fornix	0.0646731	14637952
SRS016196	604	700024859	Oral	Buccal_mucosa	2.48742	12202136
SRS016200	11112	700024863	Oral	Supragingival_plaque	2.51685	115183948
SRS016203	1993	700024866	Gut	Stool	2.69952	58137672
SRS016225	25540	700024888	Oral	Tongue_dorsum	2.5179	198829436
SRS016267	6906	700024930	Gut	Stool	2.04731	193531808
SRS016319	39600	700024982	Oral	Tongue_dorsum	3.17243	181098804
SRS016322	18	700024985	Oral	Buccal_mucosa	3.6144	97725720
SRS016331	16194	700024994	Oral	Supragingival_plaque	3.29739	101746312
SRS016335	9188	700024998	Gut	Stool	3.15642	235353100
SRS016342	11254	700032006	Oral	Tongue_dorsum	2.78709	134197400
SRS016349	159	700032013	Oral	Buccal_mucosa	3.47156	9371752
SRS016360	14094	700032024	Oral	Supragingival_plaque	3.0558	115950716
SRS016381	1635	700032068	Gut	Stool	2.58119	25667892
SRS016393	16346	700032080	Oral	Supragingival_plaque	2.85884	80302028
SRS016438	4340	700032134	Gut	Stool	2.03193	223602504
SRS016456	18435	700032152	Oral	Tongue_dorsum	3.14554	92279988
SRS016474	14410	700032170	Oral	Supragingival_plaque	3.70489	80896884
SRS016495	24721	700032222	Gut	Stool	2.79703	200014724
SRS016501	12096	700032228	Oral	Tongue_dorsum	2.11641	139969136
SRS016503	10	700032230	Oral	Buccal_mucosa	1.85219	8616892
SRS016516	60	700032243	Vaginal	Posterior_fornix	0	2316652
SRS016517	42035	700032244	Gut	Stool	2.60443	259269684
SRS016529	10866	700032256	Oral	Tongue_dorsum	2.10752	144943828
SRS016533	171	700032260	Oral	Buccal_mucosa	1.81288	11659812
SRS016541	5629	700032268	Oral	Supragingival_plaque	2.3051	81574564
SRS016559	52	700032286	Vaginal	Posterior_fornix	0.00138005	2853128
SRS016569	46866	700032322	Oral	Tongue_dorsum	3.15227	184609524
SRS016575	28008	700032328	Oral	Supragingival_plaque	3.63738	121798404
SRS016584	112	700032337	Vaginal	Posterior_fornix	0	3786120
SRS016600	480	700032353	Oral	Buccal_mucosa	2.92121	22963932
SRS016629	710	700032413	Gut	Stool	2.39387	20748364
SRS016647	7613	700032431	Oral	Tongue_dorsum	2.79632	78965792
SRS016653	3372	700032437	Oral	Buccal_mucosa	2.64466	91780964
SRS016665	24593	700032449	Oral	Supragingival_plaque	3.15134	87752628
SRS016692	98	700032476	Vaginal	Posterior_fornix	0.0969866	87786684
SRS016740	9137	700032931	Oral	Tongue_dorsum	3.3625	91037592
SRS016742	1777	700032933	Oral	Buccal_mucosa	2.44156	251326512
SRS016746	13673	700032937	Oral	Supragingival_plaque	3.09199	116145240
SRS016753	6263	700032944	Gut	Stool	2.31955	204541380
SRS016815	44626	700033136	Oral	Tongue_dorsum	3.30668	326935172
SRS016840	381	700033201	Gut	Stool	2.11237	25806868
SRS016858	15432	700033219	Oral	Tongue_dorsum	2.71451	80479664
SRS016876	16523	700033237	Oral	Supragingival_plaque	3.43946	76856916
SRS016897	70	700033363	Gut	Stool	2.3273	20407252
SRS016954	9971	700033435	Gut	Stool	2.677	218965816
SRS016969	89105	700033454	Oral	Tongue_dorsum	2.91259	372255448
SRS016989	19151	700033502	Gut	Stool	2.4893	241157292
SRS017007	46549	700033520	Oral	Tongue_dorsum	2.79832	276275576
SRS017013	1204	700033526	Oral	Buccal_mucosa	2.18553	44791240
SRS017025	4682	700033538	Oral	Supragingival_plaque	2.86309	62032776
SRS017044	41	700033557	Skin	Anterior_nares	1.77223	2220748
SRS017076	12182	700033589	Oral	Tongue_dorsum	2.28667	103898596
SRS017080	1247	700033593	Oral	Buccal_mucosa	2.72089	19353568
SRS017103	4723	700033665	Gut	Stool	2.91031	218629444
SRS017120	28142	700033682	Oral	Tongue_dorsum	3.13813	170220220
SRS017127	7963	700033689	Oral	Buccal_mucosa	2.33536	59593096
SRS017139	43845	700033701	Oral	Supragingival_plaque	3.12173	176545356
SRS017191	2284	700033797	Gut	Stool	2.13077	201703308
SRS017209	34368	700033815	Oral	Tongue_dorsum	2.72907	158936760
SRS017215	1646	700033821	Oral	Buccal_mucosa	2.81032	83144936
SRS017227	28850	700033833	Oral	Supragingival_plaque	3.74153	168519828
SRS017247	6892	700033922	Gut	Stool	2.23291	174155484
SRS017248	660	700033923	Gut	Stool	2.24781	24505152
SRS017279	9896	700033954	Oral	Tongue_dorsum	2.89305	73731028
SRS017304	11194	700033986	Oral	Supragingival_plaque	3.07478	88847296
SRS017307	3988	700033989	Gut	Stool	2.01366	239585524
SRS017324	6001	700034030	Oral	Tongue_dorsum	3.04051	95747720
SRS017326	451	700034032	Oral	Buccal_mucosa	3.05958	88128824
SRS017375	713	700034081	Gut	Stool	2.12006	20403440
SRS017381	5615	700034087	Oral	Tongue_dorsum	2.92628	98294552
SRS017383	491	700034089	Oral	Buccal_mucosa	2.73032	90582028
SRS017433	7941	700034166	Gut	Stool	2.73461	211201216
SRS017439	25694	700034172	Oral	Tongue_dorsum	2.73629	164607236
SRS017441	23	700034174	Oral	Buccal_mucosa	2.76984	18657724
SRS017445	23971	700034178	Oral	Supragingival_plaque	2.73888	177280812
SRS017497	388	700034230	Vaginal	Posterior_fornix	1.27156	16753548
SRS017511	18385	700034244	Oral	Supragingival_plaque	3.47039	112171052
SRS017520	31	700034253	Vaginal	Posterior_fornix	0.118112	2458064
SRS017521	8850	700034254	Gut	Stool	3.25172	204741692
SRS017533	18321	700034266	Oral	Tongue_dorsum	3.31075	133542996
SRS017537	521	700034270	Oral	Buccal_mucosa	2.83896	11067060
SRS017622	580	700034622	Gut	Stool	2.00763	23138052
SRS017630	273	700034630	Oral	Buccal_mucosa	2.07188	67306104
SRS017634	5802	700034634	Oral	Supragingival_plaque	3.62814	94793948
SRS017687	259	700034780	Oral	Buccal_mucosa	3.67453	15663224
SRS017700	1209	700034793	Vaginal	Posterior_fornix	0.0377572	28237548
SRS017701	8086	700034794	Gut	Stool	2.64166	182364860
SRS017713	3456	700034806	Oral	Tongue_dorsum	2.94739	111904916
SRS017745	160	700034838	Gut	Stool	2.33769	23547240
SRS017751	14677	700034844	Oral	Tongue_dorsum	2.50933	91619468
SRS017753	528	700034846	Oral	Buccal_mucosa	3.11015	87619712
SRS017757	43085	700034850	Oral	Supragingival_plaque	3.68398	282757056
SRS017788	24956	700034881	Oral	Supragingival_plaque	3.76499	184971812
SRS017808	21348	700034913	Oral	Tongue_dorsum	3.02648	160912148
SRS017810	68	700034915	Oral	Buccal_mucosa	3.32403	19210268
SRS017814	5429	700034919	Oral	Supragingival_plaque	2.66118	50114344
SRS017821	5345	700034926	Gut	Stool	2.84493	172436492
SRS017849	377	700034954	Skin	L_Retroauricular_crease	1.01637	139706876
SRS017851	1302	700034956	Skin	R_Retroauricular_crease	0.781203	110990580
SRS017859	938	700035157	Gut	Stool	1.9033	87579852
SRS017916	3097	700035237	Gut	Stool	2.63297	182437392
SRS018049	544	700035373	Gut	Stool	1.53183	77592928
SRS018055	28849	700035379	Oral	Tongue_dorsum	2.37764	88873976
SRS018061	8521	700035385	Oral	Supragingival_plaque	2.3277	77529860
SRS018133	8249	700035533	Gut	Stool	2.05475	218848540
SRS018145	30086	700035545	Oral	Tongue_dorsum	2.3772	204760328
SRS018149	7710	700035549	Oral	Buccal_mucosa	2.66475	146363840
SRS018157	33873	700035557	Oral	Supragingival_plaque	3.63624	181465656
SRS018300	36902	700035734	Oral	Tongue_dorsum	3.07366	193123104
SRS018313	917	700035747	Gut	Stool	1.60946	217762108
SRS018329	2064	700035763	Oral	Buccal_mucosa	2.42946	44840616
SRS018337	12095	700035771	Oral	Supragingival_plaque	2.38599	77425504
SRS018351	8689	700035785	Gut	Stool	2.56591	198241380
SRS018357	22762	700035791	Oral	Tongue_dorsum	2.94428	150262948
SRS018359	1024	700035793	Oral	Buccal_mucosa	2.22573	27711724
SRS018394	22265	700035828	Oral	Supragingival_plaque	3.42923	146418688
SRS018427	7169	700035861	Gut	Stool	3.01407	191204640
SRS018439	28742	700035873	Oral	Tongue_dorsum	2.77402	194502220
SRS018463	54	700035897	Skin	Anterior_nares	1.91748	810688
SRS018473	47057	700035937	Oral	Tongue_dorsum	2.91294	211545676
SRS018479	39964	700035943	Oral	Supragingival_plaque	3.52608	313625264
SRS018501	35332	700035965	Oral	Tongue_dorsum	3.04403	185646516
SRS018513	14995	700035977	Oral	Supragingival_plaque	3.27581	194054628
SRS018535	10	700037002	Vaginal	Posterior_fornix	0.13813	90204596
SRS018541	3259	700037008	Gut	Stool	2.57264	80317832
SRS018569	10	700037036	Oral	Buccal_mucosa	3.00797	3766476
SRS018573	15542	700037040	Oral	Supragingival_plaque	3.33929	107840620
SRS018575	5813	700037042	Gut	Stool	1.98194	186204168
SRS018591	27824	700037058	Oral	Tongue_dorsum	2.92743	161544276
SRS018594	14	700037061	Oral	Buccal_mucosa	3.09938	92141208
SRS018602	13561	700037069	Oral	Supragingival_plaque	3.2858	91497556
SRS018606	6012	700037073	Gut	Stool	2.04961	176478648
SRS018610	21371	700037077	Oral	Tongue_dorsum	2.8342	79166180
SRS018612	1934	700037079	Oral	Buccal_mucosa	2.11191	125525788
SRS018616	9452	700037083	Oral	Supragingival_plaque	2.55385	96372736
SRS018623	3496	700037090	Gut	Stool	2.90044	128930184
SRS018656	3178	700037123	Gut	Stool	2.31079	97440316
SRS018661	188	700037128	Oral	Buccal_mucosa	2.84565	10230884
SRS018665	23765	700037132	Oral	Supragingival_plaque	3.60782	143797944
SRS018679	43582	700037146	Oral	Tongue_dorsum	2.9118	147567284
SRS018691	10900	700037158	Oral	Supragingival_plaque	2.90071	127944300
SRS018732	4036	700037199	Gut	Stool	2.27635	85501072
SRS018739	25297	700037206	Oral	Tongue_dorsum	3.65746	152481120
SRS018742	309	700037209	Oral	Buccal_mucosa	2.85328	123015820
SRS018750	22886	700037217	Oral	Supragingival_plaque	3.51531	117717340
SRS018774	794	700037241	Oral	Buccal_mucosa	1.81056	22281252
SRS018791	34260	700037258	Oral	Tongue_dorsum	2.71308	217340800
SRS018794	1435	700037261	Oral	Buccal_mucosa	1.76417	140816456
SRS018817	6431	700037284	Gut	Stool	2.31964	204509188
SRS018820	12706	700037287	Oral	Tongue_dorsum	3.07818	131353472
SRS018822	1044	700037289	Oral	Buccal_mucosa	3.12988	124044168
SRS018826	32271	700037293	Oral	Supragingival_plaque	4.04839	166068192
SRS018836	6501	700037303	Gut	Stool	3.09614	99851264
SRS018875	14788	700037344	Oral	Tongue_dorsum	3.21944	102450484
SRS018888	5066	700037357	Gut	Stool	2.14344	102303976
SRS018923	22706	700037392	Oral	Tongue_dorsum	2.84532	175004540
SRS018925	155	700037394	Oral	Buccal_mucosa	2.74096	79773628
SRS018929	4165	700037398	Oral	Supragingival_plaque	1.85661	100378744
SRS018936	2973	700037405	Gut	Stool	2.54054	84565656
SRS018969	23903	700037438	Oral	Tongue_dorsum	2.96247	89236208
SRS018971	1011	700037440	Oral	Buccal_mucosa	2.42975	20789976
SRS018975	21312	700037444	Oral	Supragingival_plaque	3.12388	98723664
SRS018978	20	700037447	Skin	R_Retroauricular_crease	1.32619	26852468
SRS018984	22547	700037453	Gut	Stool	2.67417	583116608
SRS019014	3550	700037485	Gut	Stool	2.30524	81845336
SRS019016	1409	700037487	Skin	R_Retroauricular_crease	1.30829	21345048
SRS019022	32244	700037493	Oral	Tongue_dorsum	2.87399	224581608
SRS019024	31	700037495	Oral	Buccal_mucosa	3.39321	5958120
SRS019025	185	700037496	Oral	Keratinized_gingiva	2.87881	15211216
SRS019026	11961	700037497	Oral	Palatine_Tonsils	3.33674	54048644
SRS019027	11115	700037498	Oral	Throat	3.12695	54403500
SRS019028	21710	700037499	Oral	Supragingival_plaque	3.45515	129242852
SRS019029	5055	700037500	Oral	Subgingival_plaque	3.94753	53942920
SRS019030	5747	700037501	Gut	Stool	2.59876	175241632
SRS019033	428	700037504	Skin	R_Retroauricular_crease	1.74551	5140012
SRS019045	15958	700037516	Oral	Tongue_dorsum	2.89807	130289336
SRS019062	2928	700037533	Gut	Stool	2.59078
SRS019063	419	700037534	Skin	L_Retroauricular_crease	1.581	13445816
SRS019064	1208	700037535	Skin	R_Retroauricular_crease	1.08211	34422472
SRS019068	53801	700037539	Gut	Stool	3.11764	599048028
SRS019071	57903	700037542	Oral	Tongue_dorsum	3.109	228053832
SRS019073	6446	700037544	Oral	Buccal_mucosa	3.0843	69427340
SRS019077	11044	700037548	Oral	Supragingival_plaque	3.21899	94218908
SRS019081	415	700037552	Skin	R_Retroauricular_crease	0.950357	13031660
SRS019090	7336	700037561	Gut	Stool	3.14925	95169064
SRS019120	244	700037591	Oral	Saliva	3.59926	15584932
SRS019122	31732	700037593	Oral	Tongue_dorsum	3.00331	203203020
SRS019124	2832	700037595	Oral	Buccal_mucosa	2.5742	46929940
SRS019125	7402	700037596	Oral	Keratinized_gingiva	2.38054	119633808
SRS019126	19540	700037597	Oral	Palatine_Tonsils	2.95415	124522056
SRS019127	14390	700037598	Oral	Throat	3.02436	82787252
SRS019128	18435	700037599	Oral	Supragingival_plaque	3.70949	111746196
SRS019129	3192	700037600	Oral	Subgingival_plaque	3.78615	33141880
SRS019161	9060	700037632	Gut	Stool	3.09403	185958140
SRS019170	4371	700037641	Oral	Tongue_dorsum	2.70674	49974640
SRS019176	17962	700037647	Oral	Supragingival_plaque	2.68805	120539448
SRS019178	1021	700037649	Gut	Stool	1.90518	93822764
SRS019219	46529	700037690	Oral	Tongue_dorsum	3.16712	145176620
SRS019221	259	700037692	Oral	Buccal_mucosa	2.19061	6033216
SRS019225	3794	700037696	Oral	Supragingival_plaque	2.99607	52327324
SRS019267	1736	700037738	Gut	Stool	1.86209	236290136
SRS019270	7906	700037741	Oral	Tongue_dorsum	2.75395	87972536
SRS019272	408	700037743	Oral	Buccal_mucosa	3.32186	125367692
SRS019276	9853	700037747	Oral	Supragingival_plaque	3.50751	93652316
SRS019285	116	700037756	Vaginal	Posterior_fornix	2.66296	84636896
SRS019286	3437	700037757	Gut	Stool	2.36107	107102876
SRS019327	19429	700037798	Oral	Tongue_dorsum	3.06796	155585312
SRS019329	839	700037800	Oral	Buccal_mucosa	2.54246	15425224
SRS019333	2288	700037804	Oral	Supragingival_plaque	2.77672	42680648
SRS019348	11536	700037819	Oral	Tongue_dorsum	2.95287
SRS019352	203	700037823	Oral	Buccal_mucosa	2.46562	79367508
SRS019360	1161	700037831	Oral	Supragingival_plaque	2.72796
SRS019381	6084	700037852	Gut	Stool	2.65373	196784640
SRS019387	3589	700037858	Oral	Supragingival_plaque	3.00473	59816748
SRS019389	4363	700037860	Oral	Tongue_dorsum	2.98829	74414608
SRS019391	142	700037862	Oral	Buccal_mucosa	1.83027	7256080
SRS019397	5863	700037868	Gut	Stool	2.44744	217749956
SRS019428	3175	700037899	Gut	Stool	2.47026	108908880
SRS019439	478	700037910	Oral	Buccal_mucosa	2.37481	111007184
SRS019443	1466	700037914	Oral	Supragingival_plaque	2.07396	85345704
SRS019445	7934	700037916	Gut	Stool	3.08077	124375424
SRS019488	28270	700037959	Oral	Tongue_dorsum	2.73301	94568220
SRS019490	119	700037961	Oral	Buccal_mucosa	2.57495	98451152
SRS019494	10440	700037965	Oral	Supragingival_plaque	3.23803	95101188
SRS019496	3739	700037967	Gut	Stool	2.3173	98313760
SRS019587	521	700038058	Oral	Buccal_mucosa	1.60784	45183120
SRS019591	10813	700038062	Oral	Supragingival_plaque	2.85476	118564720
SRS019600	74	700038071	Vaginal	Posterior_fornix	0.00815557	2367252
SRS019601	2300	700038072	Gut	Stool	2.67808	206202736
SRS019607	22213	700038078	Oral	Tongue_dorsum	3.21947	177542928
SRS019638	2458	700038109	Gut	Stool	2.79839	148886192
SRS019685	4361	700038158	Gut	Stool	2.74041	199225944
SRS019693	3588	700038167	Gut	Stool	2.15963	93526640
SRS019696	17429	700038170	Oral	Tongue_dorsum	3.41959
SRS019787	5982	700038263	Gut	Stool	2.32337	205067104
SRS019792	26019	700038268	Oral	Tongue_dorsum	3.02712	109391008
SRS019798	11003	700038274	Oral	Supragingival_plaque	3.00942
SRS019807	175	700038283	Vaginal	Posterior_fornix	0.713466	88415044
SRS019808	2941	700038284	Gut	Stool	2.61865	55306232
SRS019894	29594	700038370	Oral	Tongue_dorsum	2.90719	186460784
SRS019906	9084	700038382	Oral	Supragingival_plaque	3.04104	80481480
SRS019910	2742	700038386	Gut	Stool	2.89248	110085328
SRS019968	2580	700095213	Gut	Stool	2.59616	197140424
SRS019974	14430	700095219	Oral	Tongue_dorsum	2.94163	178741584
SRS019976	214	700095221	Oral	Buccal_mucosa	2.27246	14831972
SRS019980	22871	700095225	Oral	Supragingival_plaque	3.3162	132965916
SRS019986	256	700095231	Skin	Anterior_nares	1.52416	5453144
SRS019989	205	700095234	Vaginal	Posterior_fornix	0.140291	7508772
SRS020220	15762	700095473	Oral	Tongue_dorsum	2.98745	160221716
SRS020222	15	700095475	Oral	Buccal_mucosa	3.47828	11321852
SRS020226	30405	700095479	Oral	Supragingival_plaque	3.43107	153877256
SRS020232	301	700095485	Skin	Anterior_nares	1.74731	2861288
SRS020233	14395	700095486	Gut	Stool	3.17134	229492432
SRS020261	442	700095514	Skin	L_Retroauricular_crease	0.238617	68275532
SRS020263	1927	700095516	Skin	R_Retroauricular_crease	1.02082	121424224
SRS020271	262	700095524	Gut	Stool	2.37976	23271532
SRS020277	502	700095530	Oral	Tongue_dorsum	2.7379	83951540
SRS020283	3074	700095536	Oral	Supragingival_plaque	3.59162	77525012
SRS020328	9328	700095647	Gut	Stool	3.05545	188512156
SRS020334	15872	700095653	Oral	Tongue_dorsum	3.01081	100990468
SRS020340	25254	700095659	Oral	Supragingival_plaque	2.40905	159202828
SRS020349	110	700095668	Vaginal	Posterior_fornix	0.0738865	5163748
SRS020394	3745	700095717	Gut	Stool	2.86188	87818320
SRS020400	5394	700095723	Oral	Tongue_dorsum	3.04681	79947380
SRS020406	11853	700095729	Oral	Supragingival_plaque	3.27951	72527460
SRS020412	114	700095735	Skin	Anterior_nares	2.0604	63111104
SRS020508	238	700095831	Gut	Stool	2.07023	20588480
SRS020540	8206	700095863	Oral	Tongue_dorsum	2.65223	79229396
SRS020571	17526	700095962	Oral	Tongue_dorsum	3.35983	197492436
SRS020622	2575	700096047	Gut	Stool	1.8861	194951364
SRS020628	60013	700096053	Oral	Tongue_dorsum	3.09181	356024212
SRS020856	11891	700096367	Oral	Tongue_dorsum	2.63998	171753984
SRS020858	196	700096369	Oral	Buccal_mucosa	2.78456	23229560
SRS020862	3074	700096373	Oral	Supragingival_plaque	1.89306	49956776
SRS020869	12107	700096380	Gut	Stool	2.80873	182530880
SRS021153	6829	700096700	Gut	Stool	1.51115	154242704
SRS021219	6342	700096865	Gut	Stool	2.37722	250378548
SRS021473	449	700097185	Oral	Buccal_mucosa	3.19346	18872172
SRS021477	17051	700097189	Oral	Supragingival_plaque	3.43772	111309548
SRS021484	6911	700097196	Gut	Stool	2.65745	233924876
SRS021496	32530	700097208	Oral	Tongue_dorsum	2.96694	179297940
SRS021528	21836	700097240	Oral	Tongue_dorsum	2.69246	189827700
SRS021897	25420	700097637	Oral	Tongue_dorsum	2.90332	338354152
SRS021948	4322	700097688	Gut	Stool	2.93402	192378672
SRS021954	12989	700097694	Oral	Tongue_dorsum	3.06339	175374204
SRS021960	5839	700097700	Oral	Supragingival_plaque	3.17167	48650936
SRS021986	952	700097726	Oral	Buccal_mucosa	2.49265	24835012
SRS022006	94	700097746	Skin	Anterior_nares	2.02088	7800148
SRS022071	12317	700097837	Gut	Stool	2.85003	194577096
SRS022077	22004	700097843	Oral	Tongue_dorsum	3.03022	175335608
SRS022079	610	700097845	Oral	Buccal_mucosa	1.65585	7560572
SRS022083	11477	700097849	Oral	Supragingival_plaque	3.08145	62379300
SRS022092	290	700097858	Vaginal	Posterior_fornix	0.0421282	1479220
SRS022137	1967	700097906	Gut	Stool	2.47686	180281196
SRS022143	49706	700097912	Oral	Tongue_dorsum	3.44763	227473124
SRS022145	457	700097914	Oral	Buccal_mucosa	2.77854	30143372
SRS022149	9370	700097918	Oral	Supragingival_plaque	3.54036	54312748
SRS022158	17	700097927	Vaginal	Posterior_fornix	0.856901	1961832
SRS022281	40363	700098121	Oral	Supragingival_plaque	3.4536	289673004
SRS022464	33778	700098365	Oral	Tongue_dorsum	2.31733	171158064
SRS022524	1137	700098429	Gut	Stool	2.78128	41490044
SRS022530	25290	700098435	Oral	Tongue_dorsum	2.89661	107322196
SRS022532	1106	700098437	Oral	Buccal_mucosa	2.80321	13714876
SRS022536	34353	700098441	Oral	Supragingival_plaque	3.2876	177414356
SRS022602	17679	700098554	Oral	Supragingival_plaque	3.71775	119305612
SRS022609	24924	700098561	Gut	Stool	2.63915	228927668
SRS022621	16308	700098573	Oral	Tongue_dorsum	3.23434	213515152
SRS022625	1030	700098577	Oral	Buccal_mucosa	3.00809	44757964
SRS022713	1856	700098669	Gut	Stool	2.16935	175109492
SRS022725	24895	700098681	Oral	Supragingival_plaque	3.48732	215252804
SRS022883	62077	700098913	Oral	Supragingival_plaque	3.53931	383602772
SRS022980	74036	700099014	Oral	Supragingival_plaque	3.5346	346075508
SRS023346	3711	700099512	Gut	Stool	1.88142	164186888
SRS023352	34027	700099518	Oral	Tongue_dorsum	3.15406	191429212
SRS023358	7813	700099524	Oral	Supragingival_plaque	3.59605	59596820
SRS023466	16280	700099743	Vaginal	Posterior_fornix	1.76834	270550616
SRS023468	16328	700099745	Vaginal	Posterior_fornix	1.98245	189551124
SRS023526	8870	700099803	Gut	Stool	2.9441	212510368
SRS023538	6344	700099815	Oral	Supragingival_plaque	2.50852	63485612
SRS023557	6105	700099834	Oral	Tongue_dorsum	2.75825	89492144
SRS023583	1523	700099886	Gut	Stool	2.6026	181136888
SRS023595	27703	700099898	Oral	Supragingival_plaque	3.90746	187436456
SRS023604	11989	700099907	Vaginal	Posterior_fornix	1.76123	143554136
SRS023617	38953	700099920	Oral	Tongue_dorsum	3.27106	190708572
SRS023715	6897	700100022	Gut	Stool	3.23681	98709876
SRS023829	3025	700100227	Gut	Stool	1.67665	221589560
SRS023835	16869	700100233	Oral	Tongue_dorsum	3.18764	154509596
SRS023841	7195	700100239	Oral	Supragingival_plaque	3.3226	54509352
SRS023914	19145	700100312	Gut	Stool	2.6189	232903668
SRS023926	19929	700100324	Oral	Tongue_dorsum	3.11734	181570128
SRS023930	12004	700100328	Oral	Buccal_mucosa	1.4173	155937264
SRS023938	32013	700100336	Oral	Supragingival_plaque	2.91447	199706936
SRS023958	17404	700100419	Oral	Tongue_dorsum	2.25343	177042688
SRS023964	9909	700100425	Oral	Supragingival_plaque	3.71689	75627928
SRS023971	45	700100432	Gut	Stool	2.15178	234802956
SRS023987	1526	700100448	Oral	Buccal_mucosa	2.12535	31458084
SRS024009	13711	700100471	Gut	Stool	2.12935	203931572
SRS024015	20444	700100477	Oral	Tongue_dorsum	2.77182	176572052
SRS024017	1084	700100479	Oral	Buccal_mucosa	2.11378	23519020
SRS024021	19965	700100483	Oral	Supragingival_plaque	2.52288	156812684
SRS024068	234	700100533	Vaginal	Posterior_fornix	0.584371	3031148
SRS024075	12024	700100540	Gut	Stool	2.72924	276100940
SRS024076	580	700100541	Gut	Stool	2.69128	20756512
SRS024081	55240	700100546	Oral	Tongue_dorsum	3.12798	211783136
SRS024087	43592	700100552	Oral	Supragingival_plaque	3.56292	141579340
SRS024107	21529	700100572	Oral	Tongue_dorsum	3.05318	91235896
SRS024119	16565	700100584	Oral	Supragingival_plaque	3.55534	81100652
SRS024132	6851	700100600	Gut	Stool	2.89449	198167648
SRS024138	17819	700100606	Oral	Tongue_dorsum	2.66232	172589572
SRS024140	9	700100608	Oral	Buccal_mucosa	3.30713	20709776
SRS024144	6199	700100612	Oral	Supragingival_plaque	3.26683	49008680
SRS024150	10	700100618	Skin	Anterior_nares	1.20136	184152600
SRS024265	2673	700101243	Gut	Stool	2.82024	99010408
SRS024277	16296	700101255	Oral	Tongue_dorsum	2.33891	202566744
SRS024281	535	700101259	Oral	Buccal_mucosa	3.02915	67989432
SRS024289	7145	700101267	Oral	Supragingival_plaque	3.03857	68879492
SRS024310	636	700101288	Vaginal	Posterior_fornix	0.0287281	30068984
SRS024318	17903	700101353	Oral	Tongue_dorsum	3.50149	128941948
SRS024331	5153	700101366	Gut	Stool	2.93305	206223900
SRS024347	434	700101382	Oral	Buccal_mucosa	3.60002	21034168
SRS024355	53861	700101390	Oral	Supragingival_plaque	2.96983	196804948
SRS024375	8601	700101521	Oral	Tongue_dorsum	2.76998	162007764
SRS024377	273	700101523	Oral	Buccal_mucosa	1.85758	18410348
SRS024381	10247	700101527	Oral	Supragingival_plaque	3.07446	93571564
SRS024388	2992	700101534	Gut	Stool	1.94628	239368648
SRS024424	1108	700101570	Skin	Anterior_nares	1.37894	7486268
SRS024428	92	700101574	Vaginal	Posterior_fornix	0.752769	3257588
SRS024435	9593	700101581	Gut	Stool	2.97763	218295040
SRS024441	45046	700101587	Oral	Tongue_dorsum	3.05567	186302064
SRS024447	13638	700101593	Oral	Supragingival_plaque	3.30283	134140184
SRS024470	903	700101616	Oral	Buccal_mucosa	2.78268	16736824
SRS024482	141	700101628	Skin	L_Retroauricular_crease	1.14803	25343852
SRS024492	1918	700101638	Gut	Stool	2.84551	83334336
SRS024498	7533	700101644	Oral	Tongue_dorsum	2.99249	94198304
SRS024500	174	700101646	Oral	Buccal_mucosa	2.05754	97175116
SRS024504	14493	700101650	Oral	Supragingival_plaque	3.09764	81554164
SRS024549	5167	700101840	Gut	Stool	1.62791	179992896
SRS024557	114	700101848	Oral	Buccal_mucosa	2.03082	7071076
SRS024561	18724	700101852	Oral	Supragingival_plaque	3.44565	83778864
SRS024580	18151	700101871	Oral	Tongue_dorsum	2.87272	153927452
SRS024596	13	700101887	Skin	L_Retroauricular_crease	0.154486	74165828
SRS024598	1	700101889	Skin	R_Retroauricular_crease	0.180623	85163328
SRS024625	7278	700101916	Gut	Stool	2.67173	194509432
SRS024637	11955	700101928	Oral	Tongue_dorsum	2.84959	80683112
SRS024649	15486	700101940	Oral	Supragingival_plaque	3.28653	102491528
SRS024663	11176	700102043	Gut	Stool	1.83276	196205516
SRS042131	36484	700105358	Oral	Tongue_dorsum	3.07845	165907348
SRS042231	3083	700106646	Gut	Stool	2.24162	76226836
SRS042284	4414	700106876	Gut	Stool	1.74953	122167936
SRS042307	2239	700105321	Oral	Supragingival_plaque	2.24822	160869836
SRS042409	3910	700108538	Oral	Buccal_mucosa	3.41057	285075052
SRS042428	341	700106121	Vaginal	Posterior_fornix	1.12893	3452408
SRS042457	126	700107197	Oral	Buccal_mucosa	2.48535	9580132
SRS042589	45041	700038905	Oral	Tongue_dorsum	3.21044	146510980
SRS042600	52	700109231	Gut	Stool	2.34443	20579688
SRS042628	9508	700105771	Gut	Stool	2.7373	188753068
SRS042643	43645	700038600	Oral	Tongue_dorsum	3.21887	195286892
SRS042690	3652	700103477	Gut	Stool	3.0544	85692256
SRS042691	3074	700106343	Oral	Buccal_mucosa	3.08628	174818268
SRS042858	186	700107396	Vaginal	Posterior_fornix	0.00113167	6962172
SRS042893	636	700106325	Gut	Stool	2.2604	86360844
SRS042910	30837	700105213	Oral	Tongue_dorsum	2.81077	204955216
SRS042959	15	700109581	Skin	Anterior_nares	1.79397	258466844
SRS042966	4254	700108218	Gut	Stool	2.7104	78110076
SRS042967	5790	700106836	Gut	Stool	2.82255	110580584
SRS042983	575	700109639	Skin	Anterior_nares	2.00393	263206312
SRS042984	60794	700109242	Oral	Supragingival_plaque	3.25884	229582024
SRS043001	2712	700106291	Gut	Stool	2.34167	225065044
SRS043018	14158	700103662	Oral	Supragingival_plaque	3.21493	96480952
SRS043083	3561	700106254	Oral	Supragingival_plaque	2.97177	103451604
SRS043239	197	700106223	Oral	Buccal_mucosa	3.81079	24124736
SRS043275	10159	700038766	Oral	Tongue_dorsum	2.73266	99248684
SRS043411	2345	700103710	Gut	Stool	2.69606	136221564
SRS043451	767	700102317	Skin	Anterior_nares	1.66452	255887372
SRS043461	9973	700105016	Oral	Tongue_dorsum	2.74913	73301880
SRS043494	12203	700106746	Oral	Tongue_dorsum	2.8271	107435372
SRS043663	19556	700107195	Oral	Tongue_dorsum	2.49398	261611948
SRS043667	13157	700102659	Gut	Stool	1.79511	184111720
SRS043676	849	700105215	Oral	Buccal_mucosa	2.07572	45845196
SRS043701	2276	700107059	Gut	Stool	2.63707	221957484
SRS043729	8376	700102917	Oral	Supragingival_plaque	2.98917	65794500
SRS043755	5282	700038587	Oral	Supragingival_plaque	3.20565	64666376
SRS043768	8317	700105049	Gut	Stool	2.79414	139564276
SRS043772	8406	700106608	Oral	Supragingival_plaque	2.91151	57555236
SRS043807	5172	700106207	Oral	Buccal_mucosa	2.50954	137900768
SRS043841	2260	700106412	Gut	Stool	2.61345	72766208
SRS043867	2404	700106311	Oral	Supragingival_plaque	2.91314	155267032
SRS043942	5261	700106933	Oral	Tongue_dorsum	2.40805	53961276
SRS044230	38726	700108173	Oral	Supragingival_plaque	3.08355	307500764
SRS044365	1430	700106694	Gut	Stool	1.65273	87753700
SRS044366	1261	700106284	Oral	Supragingival_plaque	2.90891	17583436
SRS044373	29362	700106278	Oral	Tongue_dorsum	3.09276	184189696
SRS044448	62441	700108542	Oral	Supragingival_plaque	3.13316	313051744
SRS044472	3726	700109571	Oral	Buccal_mucosa	2.20012	264535944
SRS044474	59	700102411	Skin	Anterior_nares	1.29432	5804532
SRS044486	10588	700106602	Oral	Tongue_dorsum	2.68022	130829164
SRS044535	7890	700103558	Gut	Stool	2.5614	163343576
SRS044742	12	700103708	Vaginal	Posterior_fornix	0.939187	705136
SRS044902	630	700024845	Vaginal	Posterior_fornix	0.942871	412880892
SRS044973	196	700108840	Gut	Stool	2.45508	21350492
SRS045004	3897	700102299	Gut	Stool	2.77044	250940844
SRS045015	36093	700109633	Oral	Supragingival_plaque	3.26473	266355340
SRS045049	809	700038583	Oral	Buccal_mucosa	3.16072	26647944
SRS045127	4316	700110425	Oral	Tongue_dorsum	3.11713	70687480
SRS045195	10868	700105940	Gut	Stool	2.001	117024900
SRS045197	29627	700103639	Oral	Supragingival_plaque	3.68496	144139836
SRS045244	2154	700038546	Gut	Stool	2.34996	117481704
SRS045254	186	700038859	Oral	Buccal_mucosa	3.7123	11805584
SRS045262	1910	700106126	Oral	Buccal_mucosa	2.78758	37387364
SRS045313	1700	700107201	Oral	Supragingival_plaque	2.80162	30759996
SRS045528	8824	700107398	Gut	Stool	2.75903	369568492
SRS045588	3093	700106347	Oral	Supragingival_plaque	2.87365
SRS045602	10622	700103246	Oral	Tongue_dorsum	2.50523	132029872
SRS045605	776	700109636	Skin	R_Retroauricular_crease	2.12887	239601244
SRS045638	2298	700108847	Oral	Buccal_mucosa	3.57661	337984032
SRS045645	4791	700110419	Gut	Stool	2.99803	212850488
SRS045713	14905	700038594	Gut	Stool	2.41731	211418012
SRS045715	33421	700110161	Oral	Tongue_dorsum	3.40898	200804988
SRS045739	5764	700108161	Gut	Stool	2.54165	204065748
SRS045763	1932	700105675	Oral	Supragingival_plaque	3.42903	81933392
SRS045826	4238	700105613	Gut	Stool	2.89406	113640664
SRS045840	863	700110437	Skin	Anterior_nares	2.26255	316023464
SRS045936	4553	700109564	Gut	Stool	2.96821	89300304
SRS045938	337	700108162	Gut	Stool	2.42316	22006688
SRS045978	826	700103658	Oral	Buccal_mucosa	2.81402	16803624
SRS046034	114	700103278	Vaginal	Posterior_fornix	0.41468	350537188
SRS046035	169	700108857	Skin	Anterior_nares	1.96228	338711620
SRS046068	2443	700105312	Gut	Stool	2.42865	91320820
SRS046369	1867	700110089	Gut	Stool	2.90399	81110964
SRS046496	10122	700105669	Oral	Tongue_dorsum	3.1443	103190596
SRS046502	1602	700105787	Gut	Stool	2.86533	69422836
SRS046595	13095	700105885	Oral	Tongue_dorsum	2.78654	108657940
SRS046623	371	700110427	Oral	Buccal_mucosa	2.94793	12067840
SRS046686	7555	700102364	Oral	Buccal_mucosa	1.92576	79017968
SRS046712	962	700106504	Gut	Stool	1.68203	115147048
SRS046717	1427	700038493	Gut	Stool	2.61746	84919000
SRS046810	831	700105000	Gut	Stool	1.47756
SRS047014	5916	700105580	Gut	Stool	2.97405	180065564
SRS047044	4046	700106663	Gut	Stool	1.43321	179192080
SRS047069	572	700105237	Gut	Stool	2.01446	46906956
SRS047100	19797	700106866	Oral	Supragingival_plaque	2.89198	87671664
SRS047113	19722	700107083	Oral	Supragingival_plaque	3.87041	145925608
SRS047126	8396	700103258	Oral	Supragingival_plaque	2.98279	109646760
SRS047134	970	700108545	Skin	R_Retroauricular_crease	0.582142	291790212
SRS047140	126	700106331	Vaginal	Posterior_fornix	0.103181	78412248
SRS047210	28275	700103656	Oral	Tongue_dorsum	3.21938	166541928
SRS047219	32094	700038456	Oral	Tongue_dorsum	2.93499	172212916
SRS047225	114	700107095	Skin	Anterior_nares	1.63425	5365848
SRS047265	418	700105390	Oral	Supragingival_plaque	2.92048	24611980
SRS047290	6598	700105243	Oral	Tongue_dorsum	2.74713	54709940
SRS047335	182	700106808	Vaginal	Posterior_fornix	0.48047	14897532
SRS047433	3025	700105991	Gut	Stool	3.05615	81026984
SRS047590	10201	700107885	Oral	Supragingival_plaque	2.4951	316282964
SRS047634	15655	700102456	Oral	Supragingival_plaque	3.87351	119018900
SRS047741	11280	700038625	Gut	Stool	2.72241	162177556
SRS047824	23510	700106068	Oral	Tongue_dorsum	3.10389	185303984
SRS048060	2731	700105685	Gut	Stool	2.47394	105282352
SRS048164	11459	700038870	Gut	Stool	2.89474	177796580
SRS048262	6047	700038901	Gut	Stool	2.91777
SRS048307	3758	700106913	Gut	Stool	1.8355	94616344
SRS048317	22637	700038686	Oral	Tongue_dorsum	3.08554	115854428
SRS048411	47354	700105266	Oral	Tongue_dorsum	3.35691	181229660
SRS048536	77	700109251	Vaginal	Posterior_fornix	1.62664	7474972
SRS048620	677	700038688	Oral	Buccal_mucosa	2.54803	149322780
SRS048654	7824	700102586	Gut	Stool	2.96681	87962468
SRS048719	759	700106181	Oral	Buccal_mucosa	2.37972	13799848
SRS048744	17263	700106299	Oral	Tongue_dorsum	3.04131	95976988
SRS048791	25072	700109236	Oral	Tongue_dorsum	3.32093	132840488
SRS048870	10871	700106056	Gut	Stool	2.50116	186797084
SRS048893	18199	700108536	Oral	Tongue_dorsum	2.80888	172217536
SRS048981	3296	700102905	Gut	Stool	2.30897	95896840
SRS049099	9	700106268	Skin	Anterior_nares	1.07949
SRS049147	24151	700102591	Oral	Tongue_dorsum	3.06508	201310892
SRS049164	2660	700105612	Gut	Stool	3.01497	115725360
SRS049191	1378	700108548	Skin	Anterior_nares	0.88654	294519348
SRS049237	24	700106875	Vaginal	Posterior_fornix	0.90369	2092604
SRS049253	38313	700107879	Oral	Tongue_dorsum	3.07395	194276148
SRS049268	21313	700110431	Oral	Supragingival_plaque	3.63176	110919240
SRS049289	20	700038907	Oral	Buccal_mucosa	3.11748	155761448
SRS049318	32855	700110167	Oral	Supragingival_plaque	3.89281	156361352
SRS049389	31365	700038420	Oral	Tongue_dorsum	2.64667	203526964
SRS049390	9	700105720	Vaginal	Posterior_fornix	1.19134	176443476
SRS049392	16797	700106632	Oral	Supragingival_plaque	2.8636	125470760
SRS049402	6578	700108095	Gut	Stool	2.95118	159892596
SRS049446	5405	700105153	Gut	Stool	2.87366	112172484
SRS049448	14903	700102911	Oral	Tongue_dorsum	2.99628	82430816
SRS049547	647	700108853	Skin	L_Retroauricular_crease	0.941862	136153011
SRS049712	17243	700106198	Gut	Stool	1.59024	237761020
SRS049773	5233	700038702	Gut	Stool	3.23497	145151588
SRS049896	38022	700102242	Gut	Stool	2.34335	375318408
SRS049900	5147	700107189	Gut	Stool	1.66621	269548348
SRS049959	23582	700038414	Gut	Stool	2.8246	215415256
SRS049988	4059	700108169	Oral	Buccal_mucosa	2.36302	364315252
SRS049995	24777	700102585	Gut	Stool	2.92945	247716212
SRS050026	5501	700109621	Gut	Stool	2.76933	174720172
SRS050029	2487	700106442	Oral	Buccal_mucosa	1.53339	44379512
SRS050071	142	700038632	Oral	Buccal_mucosa	3.06937	114322820
SRS050184	61	700038759	Vaginal	Posterior_fornix	0.72993	2487012
SRS050244	37772	700106221	Oral	Tongue_dorsum	3.54963	140207533
SRS050299	6263	700106615	Gut	Stool	2.29982	138399968
SRS050422	6225	700038472	Gut	Stool	2.83979	146278072
SRS050628	2505	700038397	Oral	Buccal_mucosa	3.38123	42389120
SRS050669	34122	700107046	Oral	Tongue_dorsum	2.62323	140977172
SRS050752	5667	700038806	Gut	Stool	2.89728	146728405
SRS050783	2897	700105471	Oral	Buccal_mucosa	2.36091	179937892
SRS050799	74071	700108107	Oral	Supragingival_plaque	2.96321	164894391
SRS050801	639	700108896	Gut	Stool	2.20751	19058408
SRS050905	477	700109629	Oral	Buccal_mucosa	2.23681	373529032
SRS050925	7327	700103446	Gut	Stool	3.00877	164510249
SRS050941	5193	700105882	Gut	Stool	2.99444	96349824
SRS050974	62	700106946	Gut	Stool	2.88364	15951436
SRS051031	8039	700105372	Gut	Stool	2.88086	220451984
SRS051060	16584	700106242	Oral	Tongue_dorsum	3.23065	100802120
SRS051116	228	700109238	Oral	Buccal_mucosa	2.75097	10312692
SRS051228	11643	700105162	Oral	Supragingival_plaque	2.94853	70918028
SRS051244	10630	700038863	Oral	Supragingival_plaque	3.48896	78395724
SRS051378	2401	700105219	Oral	Supragingival_plaque	3.18534	40711520
SRS051505	46	700106436	Vaginal	Posterior_fornix	1.55335	2339840
SRS051548	306	700105152	Vaginal	Posterior_fornix	0.0863242	235986400
SRS051610	3295	700103479	Gut	Stool	2.98654	84997440
SRS051637	359	700108551	Vaginal	Posterior_fornix	0.752428	316712971
SRS051786	563	700108103	Oral	Buccal_mucosa	3.00914	223667315
SRS051791	18451	700103608	Oral	Tongue_dorsum	2.93633	179799180
SRS051882	7711	700106809	Gut	Stool	2.73364	65126195
SRS051930	13489	700106818	Oral	Supragingival_plaque	3.48954	108445680
SRS051941	17514	700106130	Oral	Supragingival_plaque	3.19791	122860108
SRS052027	9009	700102356	Gut	Stool	2.63723	63847903
SRS052061	45409	700102254	Oral	Supragingival_plaque	3.11575	334698596
SRS052078	2793	700107930	Gut	Stool	2.05864	92021816
SRS052095	3731	700038911	Oral	Supragingival_plaque	3.11792	91049832
SRS052227	6255	700106440	Oral	Tongue_dorsum	2.90543	92202660
SRS052330	292	700038805	Vaginal	Posterior_fornix	0.0672631	1541400
SRS052518	70488	700109569	Oral	Tongue_dorsum	2.84752	315897902
SRS052570	9785	700106496	Oral	Tongue_dorsum	2.56403	95181552
SRS052576	109	700109506	Gut	Stool	1.58476	20868080
SRS052604	2882	700106446	Oral	Supragingival_plaque	3.06423	36204248
SRS052668	2709	700109391	Oral	Buccal_mucosa	2.95255	25888352
SRS052697	10160	700106170	Gut	Stool	3.13556	174645968
SRS052756	4	700102606	Vaginal	Posterior_fornix	0.294802	1153488
SRS052859	1143	700109642	Vaginal	Posterior_fornix	1.27523	416752184
SRS052874	4150	700106862	Oral	Buccal_mucosa	2.80982	33677212
SRS052876	13799	700106074	Oral	Supragingival_plaque	2.94331	111405764
SRS053087	294	700110222	Gut	Stool	2.68845	18983900
SRS053214	3297	700107375	Gut	Stool	2.59898	203202560
SRS053290	284	700107376	Gut	Stool	2.56637	22839948
SRS053335	6345	700038761	Gut	Stool	2.55041	55204445
SRS053356	10181	700109987	Gut	Stool	3.08781	138741740
SRS053398	10818	700106229	Gut	Stool	3.03333	63145645
SRS053437	17	700038802	Skin	Anterior_nares	1.58561	5627344
SRS053573	1195	700107873	Gut	Stool	1.71545	150457119
SRS053583	20342	700106203	Oral	Tongue_dorsum	2.98924	109499232
SRS053584	5775	700106656	Oral	Supragingival_plaque	2.93517	78757016
SRS053587	3434	700103652	Gut	Stool	2.40267	99540924
SRS053603	30688	700106860	Oral	Tongue_dorsum	3.27015	147601652
SRS053630	9839	700038750	Oral	Supragingival_plaque	1.97855	92786884
SRS053649	6194	700108530	Gut	Stool	2.7393	129524289
SRS053741	20	700105990	Vaginal	Posterior_fornix	1.60395	190786012
SRS053854	20750	700038744	Oral	Tongue_dorsum	2.74819	177329252
SRS053895	12017	700106710	Oral	Supragingival_plaque	2.57925	89607672
SRS053917	34762	700109395	Oral	Supragingival_plaque	3.1314	231555484
SRS054018	1266	700107414	Oral	Buccal_mucosa	2.38806	281354084
SRS054059	526	700107489	Gut	Stool	2.46009	21631908
SRS054079	22382	700038533	Oral	Tongue_dorsum	2.85208	107595268
SRS054196	19025	700106215	Oral	Supragingival_plaque	2.6239	105571044
SRS054352	16167	700109449	Gut	Stool	2.81689	184120488
SRS054430	3803	700102368	Oral	Supragingival_plaque	3.30505	46825492
SRS054569	2381	700102421	Oral	Buccal_mucosa	2.99522	45496836
SRS054590	9050	700106465	Gut	Stool	1.64482	110381872
SRS054653	3578	700038815	Oral	Supragingival_plaque	2.77673	72577160
SRS054687	19547	700106124	Oral	Tongue_dorsum	2.93963	146864076
SRS054753	553	700108096	Gut	Stool	2.88565	20503612
SRS054776	163	700106652	Oral	Buccal_mucosa	3.56749	20506892
SRS054807	33467	700108167	Oral	Tongue_dorsum	2.89225	309331800
SRS054869	10407	700102243	Gut	Stool	2.34812	88729768
SRS054905	3134	700106754	Gut	Stool	2.90996	87928156
SRS054956	4352	700106065	Gut	Stool	2.10435	184126448
SRS054962	38	700105209	Vaginal	Posterior_fornix	0.306487	4411708
SRS054976	18144	700109627	Oral	Tongue_dorsum	2.81528	182296624
SRS054995	13649	700038778	Oral	Supragingival_plaque	1.96887	157660064
SRS055017	12799	700038956	Gut	Stool	2.77166	124048748
SRS055018	1559	700105235	Vaginal	Posterior_fornix	1.35094	147100496
SRS055177	59785	700108845	Oral	Tongue_dorsum	2.88988	329912208
SRS055288	7040	700106258	Gut	Stool	3.07692	117236636
SRS055298	48	700110176	Vaginal	Posterior_fornix	0.304913	4496380
SRS055378	30361	700103439	Oral	Supragingival_plaque	3.66859	116319732
SRS055401	2992	700106227	Oral	Supragingival_plaque	3.08682	59435108
SRS055426	132	700102305	Oral	Tongue_dorsum	3.2589	70787112
SRS055450	46	700105302	Oral	Supragingival_plaque	3.16646	57023640
SRS055495	88	700102362	Oral	Tongue_dorsum	2.96834	12239612
SRS055533	4131	700107566	Gut	Stool	1.32154	200506096
SRS055966	15701	700106333	Gut	Stool	1.24065	125855464
SRS055982	5896	700109230	Gut	Stool	2.3905	211322488
SRS056090	4668	700105475	Oral	Supragingival_plaque	2.78008	79683640
SRS056113	14817	700103572	Oral	Supragingival_plaque	3.16006	84867028
SRS056156	7	700038796	Vaginal	Posterior_fornix	0.902836
SRS056157	440	700107383	Oral	Buccal_mucosa	2.26738	8970636
SRS056259	3188	700105306	Gut	Stool	2.81176	78374177
SRS056273	11586	700109563	Gut	Stool	2.90261	201208476
SRS056323	20503	700038809	Oral	Tongue_dorsum	2.69877	141191336
SRS056327	14803	700105156	Oral	Tongue_dorsum	3.04922	84904209
SRS056447	2073	700105255	Oral	Supragingival_plaque	3.18753	85035923
SRS056461	7521	700107881	Oral	Buccal_mucosa	2.90275	85353573
SRS056481	3645	700038833	Gut	Stool	2.89843	84434069
SRS056483	26	700105467	Vaginal	Posterior_fornix	1.16261	52398176
SRS056519	8609	700103621	Gut	Stool	2.07371	72086767
SRS056537	27557	700038692	Oral	Supragingival_plaque	3.84888	84356609
SRS056622	31093	700106812	Oral	Tongue_dorsum	2.9831	76476198
SRS056623	276	700107440	Vaginal	Posterior_fornix	0.105263	301475000
SRS056695	163	700106064	Vaginal	Posterior_fornix	0.089195	5648580
SRS056699	623	700109577	Skin	L_Retroauricular_crease	1.34564	239248072
SRS056796	2256	700106275	Vaginal	Posterior_fornix	0.103698	73635036
SRS056892	4335	700106814	Oral	Buccal_mucosa	2.35852	45147056
SRS056896	14572	700038485	Oral	Tongue_dorsum	2.93102	6822053
SRS056951	3878	700106560	Oral	Supragingival_plaque	3.64117	84219347
SRS057022	554	700110163	Oral	Buccal_mucosa	3.77327	29471916
SRS057124	23487	700108101	Oral	Tongue_dorsum	2.80853	270434952
SRS057205	19243	700106650	Oral	Tongue_dorsum	3.28184	158743236
SRS057244	26838	700105315	Oral	Tongue_dorsum	2.66579	86386852
SRS057355	12057	700103433	Oral	Tongue_dorsum	2.79829	72868344
SRS057478	1244	700109383	Gut	Stool	2.17551	149475192
SRS057480	305	700109921	Gut	Stool	2.72935	22001436
SRS057490	10745	700105531	Oral	Supragingival_plaque	3.22509
SRS057539	30051	700038857	Oral	Tongue_dorsum	3.10778	169582556
SRS057619	10939	700106993	Oral	Supragingival_plaque	2.69608	109617728
SRS057692	26904	700102444	Oral	Tongue_dorsum	2.31943	187170992
SRS057717	1426	700110155	Gut	Stool	1.81537	194283332
SRS057791	29138	700106179	Oral	Tongue_dorsum	3.05341	178734200
SRS057807	333	700106294	Vaginal	Posterior_fornix	0.0471395	11233528
SRS057886	9078	700102632	Oral	Supragingival_plaque	3.29353	78438128
SRS057931	6246	700105158	Oral	Buccal_mucosa	2.4027	126785940
SRS058053	16256	700102311	Oral	Supragingival_plaque	3.5051	124094112
SRS058070	5424	700108839	Gut	Stool	2.60236	187089484
SRS058075	13	700102913	Oral	Buccal_mucosa	3.36516	83570908
SRS058105	879	700105360	Oral	Buccal_mucosa	1.92021	53114672
SRS058145	539	700102848	Gut	Stool	2.4046	17945628
SRS058182	1230	700102405	Skin	R_Retroauricular_crease	0.815359	102047808
SRS058186	63	700038746	Oral	Buccal_mucosa	2.5901	5811592
SRS058261	33992	700109575	Oral	Supragingival_plaque	2.65874	243470924
SRS058268	363	700107547	Gut	Stool	1.23711	18826072
SRS058336	15755	700105726	Oral	Tongue_dorsum	2.71534	144422752
SRS058646	447	700109635	Skin	L_Retroauricular_crease	0.579208	246000068
SRS058693	24933	700102525	Oral	Tongue_dorsum	2.85487	166843776
SRS058723	4096	700105210	Gut	Stool	2.02451	223312012
SRS058730	40663	700108851	Oral	Supragingival_plaque	2.68412	294379624
SRS058770	9375	700102432	Gut	Stool	2.51862	243303000
SRS058808	15839	700038401	Oral	Supragingival_plaque	3.48315	101859248
SRS062418	2421	700114765	Oral	Subgingival_plaque	2.37666	110120292
SRS062427	2440	700113616	Gut	Stool	2.49492	180861116
SRS062512	30	700113502	Vaginal	Posterior_fornix	0.522257	97338980
SRS062540	3088	700114464	Oral	Tongue_dorsum	2.88027	49044716
SRS062544	49431	700113622	Oral	Tongue_dorsum	3.21467	202632352
SRS062545	21	700113548	Vaginal	Vaginal_introitus	0.474749	83652848
SRS062654	3584	700113114	Gut	Stool	2.73791	115438708
SRS062701	4870	700110354	Gut	Stool	2.66627	96413292
SRS062714	18555	700113161	Oral	Tongue_dorsum	3.03907	110590432
SRS062716	47	700111223	Gut	Stool	1.35397	15489292
SRS062752	24	700114429	Vaginal	Vaginal_introitus	0.100249	7967108
SRS062761	18259	700111032	Oral	Tongue_dorsum	2.81854	236163048
SRS062878	10086	700114333	Oral	Hard_palate	2.8257	111358912
SRS062906	48	700114555	Vaginal	Vaginal_introitus	1.55962	138554160
SRS062931	3095	700113022	Oral	Supragingival_plaque	3.15314	109736624
SRS063040	7605	700110812	Gut	Stool	2.95937	226885872
SRS063127	6785	700114162	Gut	Stool	1.30242
SRS063190	5269	700111439	Gut	Stool	2.7105	94530260
SRS063193	14520	700114109	Oral	Tongue_dorsum	2.54003	122230316
SRS063215	4449	700114441	Oral	Subgingival_plaque	3.25359	47787312
SRS063246	4693	700114176	Oral	Supragingival_plaque	3.37495	83254408
SRS063272	336	700114052	Oral	Buccal_mucosa	2.89277	14382312
SRS063287	737	700113626	Oral	Buccal_mucosa	1.51739	42277276
SRS063288	19625	700110818	Oral	Tongue_dorsum	2.90664	137245296
SRS063351	114	700114438	Oral	Palatine_Tonsils	3.11275	8341936
SRS063370	4124	700114000	Gut	Stool	2.66157	128995420
SRS063373	11550	700114661	Oral	Tongue_dorsum	2.86782	111272896
SRS063413	645	700114172	Oral	Buccal_mucosa	2.64595	99188364
SRS063417	52	700114161	Vaginal	Posterior_fornix	0.0602399	511460
SRS063478	7	700114110	Oral	Buccal_mucosa	3.12655	5965452
SRS063485	96880	700111586	Oral	Supragingival_plaque	3.12551	320914148
SRS063486	57	700112021	Oral	Buccal_mucosa	2.87608	74228916
SRS063489	1194	700111222	Gut	Stool	1.35703	130145896
SRS063518	6571	700111296	Gut	Stool	2.42232	369962652
SRS063603	16279	700114633	Oral	Supragingival_plaque	4.03123	108101672
SRS063621	8312	700113557	Oral	Palatine_Tonsils	2.84471	98817428
SRS063672	412	700113023	Oral	Subgingival_plaque	2.68175	184988912
SRS063678	1191	700114005	Oral	Buccal_mucosa	2.20229	143549472
SRS063804	1234	700114103	Vaginal	Posterior_fornix	2.57092	99973460
SRS063813	287	700111986	Gut	Stool	2.89494	21671396
SRS063823	32	700114545	Oral	Keratinized_gingiva	3.27712	105278548
SRS063858	316	700114916	Oral	Buccal_mucosa	2.30616	87065368
SRS063871	8540	700114071	Oral	Tongue_dorsum	3.05848	79278388
SRS063928	347	700111745	Gut	Stool	2.10209	23133764
SRS063985	8012	700114653	Gut	Stool	2.24261	190535004
SRS063999	24969	700114114	Oral	Supragingival_plaque	3.33146	133442732
SRS064014	66843	700110593	Oral	Tongue_dorsum	2.52807	333850096
SRS064022	2161	700114713	Oral	Palatine_Tonsils	2.77882	113293368
SRS064158	3975	700114085	Oral	Supragingival_plaque	3.04948	52780620
SRS064197	435	700114761	Oral	Keratinized_gingiva	2.06013	107994404
SRS064225	39	700113550	Vaginal	Posterior_fornix	0.219747	83283756
SRS064232	338	700114911	Gut	Stool	1.68805	85015180
SRS064234	338	700114075	Oral	Buccal_mucosa	3.03214	85078584
SRS064260	21372	700112029	Oral	Supragingival_plaque	3.58758	82061008
SRS064276	5708	700114125	Gut	Stool	2.84412	174318500
SRS064376	31	700114431	Vaginal	Posterior_fornix	0.0367433	7031548
SRS064382	13	700114804	Vaginal	Vaginal_introitus	1.23874	108715760
SRS064393	85	700113018	Oral	Buccal_mucosa	2.53408
SRS064423	38705	700114599	Oral	Tongue_dorsum	3.07067	158962324
SRS064449	15888	700114057	Oral	Supragingival_plaque	3.26006	144056784
SRS064466	1674	700114549	Oral	Subgingival_plaque	3.09924	80706928
SRS064482	949	700114225	Oral	Palatine_Tonsils	2.91112	91456924
SRS064557	10587	700114480	Gut	Stool	2.20404	227507416
SRS064572	5432	700114654	Skin	L_Retroauricular_crease	1.13763	126800856
SRS064617	181	700114970	Oral	Buccal_mucosa	2.52336	104538192
SRS064645	876	700111026	Gut	Stool	2.07023	44333404
SRS064662	476	700111297	Gut	Stool	2.47813	64068664
SRS064666	375	700110877	Vaginal	Posterior_fornix	0.886813	315612524
SRS064704	370	700110833	Vaginal	Posterior_fornix	0.700691	3687864
SRS064757	2735	700113177	Gut	Stool	2.92174	99519132
SRS064774	23936	700114050	Oral	Tongue_dorsum	3.14602	163213948
SRS064809	270	700114625	Oral	Buccal_mucosa	2.68283	19431928
SRS064831	266	700114918	Oral	Palatine_Tonsils	2.68184	92589596
SRS064937	11126	700114667	Oral	Supragingival_plaque	3.04298	106516556
SRS064973	266	700111505	Gut	Stool	2.10294	174874244
SRS064996	1250	700114223	Oral	Buccal_mucosa	2.37206	116178940
SRS065091	15498	700112017	Oral	Tongue_dorsum	2.94302	78451220
SRS065099	21366	700110824	Oral	Supragingival_plaque	3.08469	90187428
SRS065176	2210	700111156	Gut	Stool	2.82589	105058984
SRS065278	35304	700114621	Oral	Tongue_dorsum	3.06405	148587656
SRS065299	8992	700114914	Oral	Tongue_dorsum	2.77417	87996088
SRS065306	7674	700114174	Oral	Palatine_Tonsils	2.11098	71380900
SRS065310	2046	700114476	Oral	Supragingival_plaque	3.10114	26738456
SRS065335	437	700114337	Oral	Throat	3.22758	13445264
SRS065347	174	700114651	Vaginal	Posterior_fornix	0.213527	6574508
SRS065397	751	700114218	Gut	Stool	2.88275	62912144
SRS065504	8308	700114082	Gut	Stool	2.74355	233469940
SRS065518	20	700114372	Oral	Saliva	3.19988	97630500
SRS065542	3607	700113559	Oral	Supragingival_plaque	3.28519	96604004
SRS065547	5	700114274	Vaginal	Mid_vagina	0.464334	116313592
SRS074586	157	700101134	Gut	Stool	3.00974	16655472
SRS074592	2822	700101140	Oral	Tongue_dorsum	2.92331	23088036
SRS074598	11932	700101146	Oral	Supragingival_plaque	3.00088	82390264
SRS074670	4458	700112046	Gut	Stool	2.57356	178991476
SRS074676	37016	700112052	Oral	Tongue_dorsum	2.40265	350376300
SRS074678	2009	700112054	Oral	Buccal_mucosa	3.24445	357556972
SRS074682	44452	700112058	Oral	Supragingival_plaque	2.78455	285093356
SRS074688	60	700112064	Skin	Anterior_nares	1.83512	147398316
SRS074964	3320	700112376	Gut	Stool	2.00158	209449488
SRS074970	17629	700112382	Oral	Tongue_dorsum	2.61054	136368916
SRS074972	3571	700112384	Oral	Buccal_mucosa	2.2207	388968376
SRS074976	41727	700112388	Oral	Supragingival_plaque	3.14823	334849528
SRS075021	3268	700112433	Gut	Stool	2.48988	99797584
SRS075033	9557	700112445	Oral	Supragingival_plaque	2.68001	83212496
SRS075078	9131	700112490	Gut	Stool	2.70222	181871064
SRS075084	68146	700112496	Oral	Tongue_dorsum	2.91794	383636364
SRS075086	1278	700112498	Oral	Buccal_mucosa	2.36192	389682592
SRS075090	26621	700112502	Oral	Supragingival_plaque	2.65708	236259952
SRS075092	92	700112504	Skin	L_Retroauricular_crease	1.17591	220563040
SRS075093	2399	700112505	Skin	R_Retroauricular_crease	1.71219	215446896
SRS075341	3523	700112755	Gut	Stool	2.64379	146808276
SRS075347	41289	700112761	Oral	Tongue_dorsum	3.0657	320148012
SRS075349	927	700112763	Oral	Buccal_mucosa	3.33133	321468456
SRS075353	31924	700112767	Oral	Supragingival_plaque	2.96361	337033120
SRS075355	536	700112769	Skin	L_Retroauricular_crease	0.977974	304612768
SRS075356	1176	700112770	Skin	R_Retroauricular_crease	0.585484	250461944
SRS075398	3129	700112812	Gut	Stool	1.94021	203304008
SRS075399	136	700112813	Gut	Stool	1.85257	18778668
SRS075404	41670	700112818	Oral	Tongue_dorsum	3.0678	244180220
SRS075406	272	700112820	Oral	Buccal_mucosa	3.20934	17823428
SRS075410	26021	700112824	Oral	Supragingival_plaque	2.69451	198986232
SRS075433	17737	700112847	Oral	Tongue_dorsum	3.0109	91055452
SRS075445	3959	700112859	Oral	Supragingival_plaque	2.68412	64449764
SRS075716	424	700113705	Gut	Stool	1.94588	83912124
SRS075765	28071	700113754	Oral	Tongue_dorsum	2.885	139201940
SRS075771	26610	700113760	Oral	Supragingival_plaque	3.25536	138730412
SRS075773	4800	700113762	Gut	Stool	3.20547	138245664
SRS075813	7706	700113802	Oral	Tongue_dorsum	2.48771	123904584
SRS075815	4469	700113804	Oral	Buccal_mucosa	3.46876	109112644
SRS075819	24096	700113808	Oral	Supragingival_plaque	3.38258	132222804
SRS075821	1541	700113810	Gut	Stool	2.90287	107758264
SRS075870	17564	700113859	Oral	Tongue_dorsum	3.12746	132394280
SRS075872	3529	700113861	Oral	Buccal_mucosa	2.57213	166409648
SRS075876	11586	700113865	Oral	Supragingival_plaque	2.75813	112780336
SRS075878	4278	700113867	Gut	Stool	3.02563	165732068
SRS075883	124	700113872	Skin	Anterior_nares	1.86599	101977548
SRS075886	330	700113875	Vaginal	Posterior_fornix	0.0380922	154135784
SRS075927	807	700113918	Oral	Buccal_mucosa	2.552	220378000
SRS075947	77755	700113938	Oral	Tongue_dorsum	3.12139	299181676
SRS075950	604	700113941	Oral	Buccal_mucosa	2.38803	88818528
SRS075953	2570	700113944	Oral	Keratinized_gingiva	2.32235	397874076
SRS075957	342	700113948	Oral	Throat	2.9086	428470028
SRS075959	22911	700113950	Oral	Supragingival_plaque	2.80492	396524836
SRS075961	131	700113952	Oral	Subgingival_plaque	3.1127	313031488
SRS075975	374	700113966	Vaginal	Vaginal_introitus	1.46002	354662264
SRS075977	129	700113968	Vaginal	Mid_vagina	0.726636	399497952
SRS075979	114	700113970	Vaginal	Posterior_fornix	0.725138	407990636
SRS075983	110	700113974	Vaginal	Posterior_fornix	0.732808	160858384
SRS075984	7142	700113975	Gut	Stool	2.93329	165187876
SRS075987	33446	700113978	Oral	Tongue_dorsum	3.21258	157400888
SRS075993	8712	700113984	Oral	Supragingival_plaque	2.99986	106836944
SRS076756	3373	700116028	Gut	Stool	2.71028	137372576
SRS076761	9	700116033	Skin	Anterior_nares	1.80791	98489140
SRS076764	32941	700116036	Oral	Tongue_dorsum	2.87195	169632072
SRS076766	736	700116038	Oral	Buccal_mucosa	2.0229	107834248
SRS076770	19613	700116042	Oral	Supragingival_plaque	2.54348	139372628
SRS076804	5755	700116076	Gut	Stool	2.54674	87051352
SRS076812	262	700116084	Vaginal	Posterior_fornix	0.904822	161114480
SRS076815	9759	700116087	Oral	Tongue_dorsum	2.93412	72830804
SRS076817	66	700116089	Oral	Buccal_mucosa	2.64425	147059956
SRS076821	15902	700116093	Oral	Supragingival_plaque	3.04251	98528864
SRS076868	28770	700116140	Oral	Tongue_dorsum	2.97416	140403864
SRS076870	571	700116142	Oral	Buccal_mucosa	2.52246	98446348
SRS076874	11316	700116146	Oral	Supragingival_plaque	3.10452	92189524
SRS076876	299	700116148	Gut	Stool	1.54568	98101180
SRS076926	23023	700116198	Oral	Supragingival_plaque	2.77702	238493512
SRS076929	13918	700116201	Gut	Stool	3.11808	228480144
SRS076951	67570	700116223	Oral	Tongue_dorsum	2.49087	499871548
SRS076976	5842	700116248	Gut	Stool	2.85042
SRS077016	15917	700116288	Oral	Tongue_dorsum	3.19484	88894120
SRS077018	837	700116290	Oral	Buccal_mucosa	2.66865
SRS077022	12253	700116294	Oral	Supragingival_plaque	3.54077	95863076
SRS077024	5577	700116296	Gut	Stool	2.49941	79623460
SRS077032	80	700116304	Vaginal	Posterior_fornix	1.17465	91423196
SRS077075	4843	700116347	Oral	Buccal_mucosa	2.01623	308531700
SRS077086	7822	700116358	Gut	Stool	2.22027	146786032
SRS077092	28431	700116364	Oral	Tongue_dorsum	2.78939	317071100
SRS077095	2434	700116367	Oral	Buccal_mucosa	1.98495	93911608
SRS077104	42090	700116376	Oral	Supragingival_plaque	2.49542	155944132
SRS077117	6965	700116389	Gut	Stool	2.20102	162067660
SRS077127	1992	700116401	Gut	Stool	2.96957	156283192
SRS077194	27379	700116468	Gut	Stool	2.3874	348150180
SRS077206	37	700116480	Vaginal	Vaginal_introitus	0.51219	211004288
SRS077210	14	700116484	Vaginal	Posterior_fornix	0.460654	214543840
SRS077216	8320	700116490	Oral	Tongue_dorsum	2.62492	391017808
SRS077231	7522	700116505	Gut	Stool	2.87447	111381632
SRS077239	17917	700116513	Oral	Tongue_dorsum	2.81132	126364872
SRS077241	5856	700116515	Oral	Buccal_mucosa	2.85241	148634000
SRS077245	48097	700116519	Oral	Supragingival_plaque	3.19593	152110740
SRS077283	8515	700116557	Oral	Buccal_mucosa	1.73965	231719052
SRS077294	6520	700116568	Gut	Stool	2.88128	106203496
SRS077300	57350	700116574	Oral	Tongue_dorsum	3.07679	323444820
SRS077303	2668	700116577	Oral	Buccal_mucosa	1.66859
SRS077308	2937	700116582	Oral	Palatine_Tonsils	3.46232	365656512
SRS077312	5413	700116588	Oral	Subgingival_plaque	3.35891	326528424
SRS077323	5219	700116599	Gut	Stool	2.90195	90966708
SRS077327	15427	700116603	Oral	Tongue_dorsum	2.60016	129725340
SRS077329	125	700116605	Oral	Buccal_mucosa	2.12987	84075736
SRS077335	3745	700116611	Gut	Stool	2.39141	165973264
SRS077343	220	700116619	Vaginal	Posterior_fornix	0.130619	258717164
SRS077364	3917	700116640	Gut	Stool	2.24861	167330712
SRS077384	16302	700116660	Oral	Tongue_dorsum	2.97581	128142144
SRS077390	19967	700116666	Oral	Supragingival_plaque	2.86641	102480324
SRS077392	10484	700116668	Gut	Stool	3.04688	142138320
SRS077400	67	700116676	Vaginal	Posterior_fornix	0.477237	95554924
SRS077441	52930	700116717	Oral	Tongue_dorsum	2.2692	110548912
SRS077443	4656	700116719	Oral	Buccal_mucosa	2.75352	90076976
SRS077447	13945	700116723	Oral	Supragingival_plaque	2.88452	129536728
SRS077454	1269	700116730	Gut	Stool	2.87065	102844528
SRS077491	195	700116767	Oral	Buccal_mucosa	2.74617	314202012
SRS077502	2865	700116778	Gut	Stool	2.69344	130535104
SRS077508	35696	700116784	Oral	Tongue_dorsum	2.91532	352044236
SRS077520	80648	700116796	Oral	Supragingival_plaque	3.63267	354863200
SRS077533	2624	700116809	Gut	Stool	2.72586	120301960
SRS077545	1388	700116821	Oral	Buccal_mucosa	2.27793	275466512
SRS077549	12354	700116825	Oral	Supragingival_plaque	3.1064	84871200
SRS077552	12708	700116828	Gut	Stool	1.75689	423052700
SRS077568	24053	700116844	Oral	Tongue_dorsum	2.73523	163135068
SRS077571	1654	700116847	Oral	Buccal_mucosa	2.3478	134375620
SRS077589	1399	700116865	Gut	Stool	2.48764	91082608
SRS077633	32088	700116909	Oral	Tongue_dorsum	2.87046	133133784
SRS077639	19445	700116915	Oral	Supragingival_plaque	3.19893	142465760
SRS077641	10165	700116917	Gut	Stool	1.82657	155526744
SRS077646	267	700116922	Skin	Anterior_nares	0.775595	100157552
SRS077649	26	700116925	Vaginal	Posterior_fornix	0.232372	90241504
SRS077730	2446	700119042	Gut	Stool	2.33457	214507084
SRS077731	878	700119043	Gut	Stool	2.24342	95078988
SRS077736	17053	700119048	Oral	Tongue_dorsum	2.60201	168055668
SRS077738	377	700119050	Oral	Buccal_mucosa	1.78594	7894400
SRS077744	99	700119056	Skin	L_Retroauricular_crease	0.739497	267330592
SRS077751	66	700119063	Vaginal	Posterior_fornix	0.00129017	3085952
SRS077753	3183	700119065	Gut	Stool	2.22299	307161188
SRS077763	25568	700119077	Oral	Tongue_dorsum	2.42428	263679384
SRS077767	821	700119081	Oral	Buccal_mucosa	1.93171	315350932
SRS077793	54	700119107	Vaginal	Posterior_fornix	0.187214	216630572
SRS077849	8430	700119165	Gut	Stool	2.93359	166476668
SRS077855	37767	700119171	Oral	Tongue_dorsum	2.38111	337225728
SRS077857	942	700119173	Oral	Buccal_mucosa	3.2243	362831332
SRS077861	25051	700119177	Oral	Supragingival_plaque	2.80195	305792808
SRS077863	117	700119179	Skin	L_Retroauricular_crease	0.605156	282876560
SRS077864	380	700119180	Skin	R_Retroauricular_crease	0.807222	223431992
SRS077916	11509	700119232	Oral	Tongue_dorsum	3.12397	91875780
SRS077922	15963	700119238	Oral	Supragingival_plaque	3.01987	79516908
SRS077991	204	700119307	Gut	Stool	1.37086	19073756
SRS077997	8592	700119313	Oral	Tongue_dorsum	2.85147	82827696
SRS077999	12	700119315	Oral	Buccal_mucosa	3.74536	83120680
SRS078003	17899	700119319	Oral	Supragingival_plaque	3.54997	88953616
SRS078176	18982	700119496	Gut	Stool	2.35424	211234296
SRS078177	1296	700119497	Gut	Stool	2.39136	20574792
SRS078211	3730	700119531	Oral	Tongue_dorsum	3.00785	22667372
SRS078215	660	700119535	Oral	Buccal_mucosa	3.76707	97368048
SRS078223	8626	700119543	Oral	Supragingival_plaque	3.48219	82588020
SRS078242	3582	700119562	Gut	Stool	3.02426	181140116
SRS078248	34898	700119568	Oral	Tongue_dorsum	2.6064	364840480
SRS078250	1552	700119570	Oral	Buccal_mucosa	2.24815	238946256
SRS078257	448	700119577	Skin	R_Retroauricular_crease	1.0029	227934068
SRS078263	69	700119583	Vaginal	Posterior_fornix	0.443158	317140456
SRS078419	25133	700119739	Gut	Stool	2.68269	209430316
SRS078425	15346	700119745	Oral	Tongue_dorsum	2.65812	351096972
SRS078431	34524	700119751	Oral	Supragingival_plaque	3.10336	336814004
SRS078433	1362	700119753	Skin	L_Retroauricular_crease	0.508461	284348052
SRS078665	8340	700119987	Gut	Stool	2.61582	202326876
SRS078671	49628	700119993	Oral	Tongue_dorsum	2.78316	414218512
SRS078673	729	700119995	Oral	Buccal_mucosa	3.26705	325752992
SRS078677	63718	700119999	Oral	Supragingival_plaque	3.50758	315603204
SRS078683	709	700120005	Skin	Anterior_nares	1.5358	242416304
SRS078686	580	700120008	Vaginal	Posterior_fornix	1.17939	198367840
SRS078733	24423	700120055	Oral	Tongue_dorsum	3.12737	179481944
SRS078738	75791	700120060	Oral	Supragingival_plaque	2.98579	364779288
SRS078775	3068	700120097	Oral	Buccal_mucosa	3.6522	284864140
SRS079308	60660	700116586	Oral	Supragingival_plaque	3.31564	509518504
SRS097866	91	700116977	Oral	Buccal_mucosa	3.12441	247627356
SRS097867	4590	700116978	Oral	Keratinized_gingiva	2.47808	184690224
SRS097871	8768	700116982	Oral	Subgingival_plaque	3.01209	321097400
SRS097885	105	700116996	Vaginal	Mid_vagina	0.193957	232842156
SRS097887	147	700116998	Vaginal	Posterior_fornix	0.0691344	339411212
SRS097889	14393	700117000	Gut	Stool	2.45334	379767656
SRS097895	32556	700117006	Oral	Tongue_dorsum	2.96469	187501552
SRS097898	74	700117009	Oral	Buccal_mucosa	3.27953
SRS097905	80517	700117016	Oral	Throat	3.01518	423781040
SRS097907	35507	700117018	Oral	Supragingival_plaque	3.06443	375229728
SRS097912	24774	700117023	Oral	Tongue_dorsum	3.3095	136333276
SRS097914	599	700117025	Oral	Buccal_mucosa	2.34387	109850836
SRS097918	17100	700117029	Oral	Supragingival_plaque	2.69844	122124944
SRS097920	7259	700117031	Gut	Stool	3.20969	141532404
SRS097925	17	700117036	Skin	Anterior_nares	1.06433	106544592
SRS097958	16247	700117069	Gut	Stool	2.82419	187604184
SRS097966	25679	700117077	Oral	Tongue_dorsum	3.32603	142848640
SRS097968	4228	700117079	Oral	Buccal_mucosa	3.06614	116365600
SRS097972	23104	700117083	Oral	Supragingival_plaque	3.42683	150745892
SRS098039	20	700117150	Vaginal	Posterior_fornix	1.31494	125036532
SRS098045	36693	700117156	Oral	Tongue_dorsum	2.91068	114072324
SRS098049	330	700117160	Oral	Buccal_mucosa	1.50552	142302108
SRS098057	11015	700117168	Oral	Supragingival_plaque	2.38227	94064464
SRS098061	4834	700117172	Gut	Stool	2.67263	107342340
SRS098065	12547	700117176	Oral	Tongue_dorsum	3.03022	103491424
SRS098067	2555	700117178	Oral	Buccal_mucosa	1.94933	80961680
SRS098071	11286	700117182	Oral	Supragingival_plaque	2.69665	139930016
SRS098073	3621	700117184	Gut	Stool	2.83527	81762244
SRS098078	47	700117189	Skin	Anterior_nares	1.50256	141278488
SRS098081	173	700117192	Vaginal	Posterior_fornix	1.11434	141428172
SRS098482	10016	700117593	Oral	Supragingival_plaque	3.1705	113919212
SRS098498	60445	700117609	Oral	Tongue_dorsum	3.37096	396708184
SRS098502	529	700117613	Oral	Buccal_mucosa	2.82147	373976624
SRS098514	121	700117625	Gut	Stool	2.22704	398849980
SRS098530	106	700117641	Vaginal	Posterior_fornix	0.0370016	218400296
SRS098567	24388	700117678	Oral	Supragingival_plaque	3.36755	141237324
SRS098571	11061	700117682	Gut	Stool	3.0439	344444528
SRS098585	105	700117696	Vaginal	Mid_vagina	1.02338	270198060
SRS098587	47	700117698	Vaginal	Posterior_fornix	0.0715479	173696192
SRS098602	70	700117713	Skin	Anterior_nares	1.29786	153307336
SRS098612	48076	700117723	Oral	Tongue_dorsum	2.75783	203014240
SRS098616	4839	700117727	Oral	Buccal_mucosa	2.88235	388973256
SRS098618	3044	700117729	Oral	Keratinized_gingiva	2.74996	316712816
SRS098620	9371	700117731	Oral	Palatine_Tonsils	3.06861	219647908
SRS098624	33583	700117735	Oral	Supragingival_plaque	2.27564	194278376
SRS098626	13033	700117737	Oral	Subgingival_plaque	3.2205	360938456
SRS098640	50330	700117751	Vaginal	Mid_vagina	2.9933	386063648
SRS098642	68	700117753	Vaginal	Posterior_fornix	0.20208	343796040
SRS098644	19405	700117755	Gut	Stool	2.7287	333165600
SRS098655	3335	700117766	Gut	Stool	2.93773	81812348
SRS098704	8133	700117815	Oral	Tongue_dorsum	2.2193
SRS098717	6176	700117828	Gut	Stool	2.66898	208435372
SRS098735	35238	700117846	Oral	Supragingival_plaque	3.14655	192047140
SRS098748	1719	700117859	Gut	Stool	2.61529	79320044
SRS098818	8415	700117929	Oral	Tongue_dorsum	2.22967	143033288
SRS098820	27	700117931	Oral	Buccal_mucosa	1.17481	92185836
SRS098824	23536	700117935	Oral	Supragingival_plaque	2.48714	143331112
SRS098827	10086	700117938	Gut	Stool	1.97478	250433060
SRS098848	5518	700117959	Oral	Tongue_dorsum	2.13065	87955412
SRS098860	13404	700117971	Oral	Supragingival_plaque	2.55635	90721344
SRS098867	41402	700117978	Oral	Tongue_dorsum	2.63294	195827336
SRS098869	3165	700117980	Oral	Buccal_mucosa	1.76742	111751520
SRS098881	8079	700117992	Gut	Stool	2.39717	307545520
SRS098886	21480	700117997	Oral	Tongue_dorsum	2.5151	91806552
SRS100021	3194	700120753	Gut	Stool	2.30762	184147392
SRS100027	14579	700120759	Oral	Tongue_dorsum	2.89515	181088208
SRS100029	229	700120761	Oral	Buccal_mucosa	3.26451	202245028
SRS100033	1157	700120765	Oral	Supragingival_plaque	3.24108	276167072
SRS100036	2733	700120768	Skin	R_Retroauricular_crease	1.3177	229282128
SRS100907	265	700121639	Gut	Stool	2.75952	20262764
SRS101268	369	700122000	Gut	Stool	1.93905	18362872
SRS101280	6327	700122012	Oral	Supragingival_plaque	3.2043	81023348
SRS101376	5821	700122108	Gut	Stool	3.01486	155133504
SRS101382	68854	700122114	Oral	Tongue_dorsum	3.34821	346090460
SRS101384	866	700122116	Oral	Buccal_mucosa	3.92273	163924036
SRS101388	47810	700122120	Oral	Supragingival_plaque	3.01277	338837524
SRS101433	2383	700122165	Gut	Stool	2.54559	112024144
SRS101439	38352	700122171	Oral	Tongue_dorsum	3.15752	334514496
SRS101441	461	700122173	Oral	Buccal_mucosa	3.42962	309857720
SRS101445	26998	700122177	Oral	Supragingival_plaque	3.53927	255872304
SRS101454	44	700122186	Vaginal	Posterior_fornix	0.485189	210517700
SRS102808	56978	700123568	Oral	Tongue_dorsum	3.07269	343021428
SRS102810	678	700123570	Oral	Buccal_mucosa	3.41511	338399100
SRS102814	89126	700123574	Oral	Supragingival_plaque	3.34268	285741532
SRS102816	763	700123576	Skin	L_Retroauricular_crease	1.03232	220155220
SRS102817	1747	700123577	Skin	R_Retroauricular_crease	1.34066	177922548
SRS102820	211	700123580	Skin	Anterior_nares	1.74165	236204704
SRS102823	1260	700123583	Vaginal	Posterior_fornix	0.130672	346915080
SRS103938	175	700161483	Vaginal	Posterior_fornix	0.591603	186224640
SRS103943	848	700161488	Oral	Buccal_mucosa	2.8178	160504072
SRS103964	101	700161509	Vaginal	Posterior_fornix	0.64732	94609856
SRS103971	56304	700161516	Oral	Tongue_dorsum	3.44749	399132368
SRS103974	519	700161519	Oral	Buccal_mucosa	2.65842	100674604
SRS103983	35945	700161528	Oral	Supragingival_plaque	3.39303	280714064
SRS103987	29224	700161532	Gut	Stool	2.4067	466867168
SRS104036	4407	700161581	Gut	Stool	1.7387	79551452
SRS104039	16173	700161584	Oral	Tongue_dorsum	2.8188	84940948
SRS104041	55	700161586	Oral	Buccal_mucosa	2.4596	155959656
SRS104045	9801	700161590	Oral	Supragingival_plaque	2.62416	92482484
SRS104084	7154	700161629	Gut	Stool	2.31949	110408372
SRS104087	13266	700161632	Oral	Tongue_dorsum	3.10507	84292936
SRS104093	19033	700161638	Oral	Supragingival_plaque	2.85851	106389864
SRS1041031	2056	700013588	Gut	Stool	2.56251	63999024
SRS1041032	2721	700013597	Gut	Stool	2.8284	46360156
SRS1041033	5901	700013600	Gut	Stool	2.73445	57403372
SRS1041036	1634	700013603	Gut	Stool	2.45369	78936200
SRS1041037	2119	700013672	Gut	Stool	2.85835	61734452
SRS1041038	2924	700013693	Gut	Stool	3.12888	47683800
SRS1041039	3942	700014386	Gut	Stool	2.95322	88542004
SRS1041090	3279	700014486	Gut	Stool	2.55905	53563628
SRS1041091	1828	700014498	Gut	Stool	3.10348	55865120
SRS1041092	4820	700014556	Gut	Stool	2.24756	76345472
SRS1041093	545	700015114	Gut	Stool	1.39327	84761876
SRS1041094	4873	700015182	Gut	Stool	2.68027	83964940
SRS1041095	902	700016000	Gut	Stool	2.14009	83709020
SRS1041112	2186	700016120	Gut	Stool	2.19117	68122772
SRS1041113	8077	700016543	Gut	Stool	1.86682	64932684
SRS1041115	1499	700016581	Oral	Buccal_mucosa	3.37938	88053816
SRS1041116	3455	700016608	Gut	Stool	2.4549	38245312
SRS1041117	13337	700016589	Oral	Supragingival_plaque	3.23615	52891716
SRS1041118	2858	700016902	Gut	Stool	2.65492	87095968
SRS1041119	4763	700016908	Oral	Tongue_dorsum	2.68789	44588704
SRS1041120	200	700016910	Oral	Buccal_mucosa	3.08699	66925732
SRS1041121	21796	700016914	Oral	Supragingival_plaque	3.09481	67493820
SRS1041122	1994	700032138	Gut	Stool	1.66591	75589148
SRS1041123	101	700032261	Oral	Buccal_mucosa	1.70938	6028404
SRS1041124	2547	700032223	Gut	Stool	2.84648	25886324
SRS1041127	12	700032287	Vaginal	Posterior_fornix	0	61811076
SRS1041129	3245	700033130	Gut	Stool	2.9272	64214624
SRS1041130	676	700033436	Gut	Stool	2.2489	74878492
SRS1041132	1825	700033726	Gut	Stool	2.34013	69024544
SRS1041133	3772	700034565	Gut	Stool	3.13966	57985912
SRS1041134	2395	700095058	Gut	Stool	2.75571	80848568
SRS1041136	5757	700095287	Gut	Stool	3.14714	90965852
SRS1041137	5038	700095353	Gut	Stool	2.64443	95798508
SRS1041138	3217	700095410	Gut	Stool	2.97727	69891748
SRS1041139	1867	700097234	Gut	Stool	2.18888	64278164
SRS1041140	4155	700097631	Gut	Stool	2.9652	47118940
SRS1041141	3304	700098359	Gut	Stool	2.61497	50577920
SRS1041142	3818	700098867	Gut	Stool	2.74643	82875176
SRS1041143	3792	700098932	Gut	Stool	2.50075	61846188
SRS1041144	1821	700099002	Gut	Stool	2.22251	83831196
SRS1041145	4608	700099059	Gut	Stool	3.20169	89700984
SRS1041146	2004	700099590	Gut	Stool	1.79736	72134548
SRS1041147	3674	700099746	Gut	Stool	1.96936	81189796
SRS1041149	1232	700100228	Gut	Stool	1.61373	103267704
SRS1041150	7013	700100262	Oral	Tongue_dorsum	3.05925	44805832
SRS1041153	3782	700100274	Oral	Supragingival_plaque	3.09341	27037116
SRS1041157	1238	700101225	Gut	Stool	2.83587	41396172
SRS1041159	5457	700110451	Oral	Tongue_dorsum	3.07775	96639888
SRS1041163	8	700120527	Vaginal	Posterior_fornix	0.216777	87816880
SRS1041164	1643	700120572	Gut	Stool	2.00463	115160924
SRS1041169	841	700120580	Oral	Buccal_mucosa	2.09848	67091560
SRS1041170	7036	700120578	Oral	Tongue_dorsum	3.0705	93524208
SRS1041173	10974	700120584	Oral	Supragingival_plaque	3.28759	62013620
SRS1041175	94	700120593	Vaginal	Posterior_fornix	0.283382	90366104
SRS1041181	16231	700120840	Oral	Tongue_dorsum	2.71879	88098808
SRS1041183	1275	700120846	Oral	Supragingival_plaque	2.69916	79903984
SRS1041185	623	700120855	Vaginal	Posterior_fornix	0.930932	123135356
SRS104165	70083	700161710	Oral	Tongue_dorsum	3.12249	395692632
SRS104177	35695	700161722	Oral	Supragingival_plaque	2.70898	187340876
SRS104195	87	700161740	Vaginal	Posterior_fornix	0.291926	359811600
SRS104197	1925	700161742	Gut	Stool	2.59884	373685040
SRS104259	56	700161804	Oral	Buccal_mucosa	2.40587	162067140
SRS104275	33	700161820	Oral	Saliva	3.47187	222468808
SRS104279	63445	700161824	Oral	Tongue_dorsum	2.96929	281428120
SRS104282	215	700161827	Oral	Buccal_mucosa	2.41741	149102348
SRS104285	9676	700161830	Oral	Keratinized_gingiva	1.91082	229322116
SRS104287	10025	700161832	Oral	Palatine_Tonsils	3.42114	340947396
SRS104291	48258	700161836	Oral	Supragingival_plaque	2.836	233736240
SRS104309	17	700161854	Vaginal	Posterior_fornix	0.221479	372680696
SRS104311	19490	700161856	Gut	Stool	2.66933	310888080
SRS104314	34373	700161859	Oral	Tongue_dorsum	2.87743	110043148
SRS104316	769	700161861	Oral	Buccal_mucosa	2.51034	105826052
SRS104320	19933	700161865	Oral	Supragingival_plaque	3.38554	165837276
SRS104327	7310	700161872	Gut	Stool	2.45233	100168532
SRS104368	24326	700161913	Oral	Supragingival_plaque	2.72	155858812
SRS104384	208669	700161929	Oral	Tongue_dorsum	2.55528	369363848
SRS104388	856	700161933	Oral	Buccal_mucosa	2.34094	399212444
SRS104400	19064	700161945	Gut	Stool	3.0185	362099556
SRS104416	77	700161961	Vaginal	Posterior_fornix	0.206615	341337044
SRS104476	13469	700163021	Oral	Tongue_dorsum	2.45984	121315144
SRS104478	120	700163023	Oral	Buccal_mucosa	2.5545	81258588
SRS104485	5327	700163030	Gut	Stool	1.36325	386054644
SRS104497	46	700163042	Vaginal	Vaginal_introitus	0.127959	186698276
SRS104499	173	700163044	Vaginal	Mid_vagina	0.107682	398533108
SRS104501	230	700163046	Vaginal	Posterior_fornix	1.28229	249323500
SRS104519	50990	700163064	Oral	Supragingival_plaque	3.17578	457950604
SRS104521	29487	700163066	Oral	Subgingival_plaque	3.51222	541496072
SRS104539	40514	700163084	Oral	Supragingival_plaque	3.43897	206069928
SRS104636	8636	700163181	Gut	Stool	2.88556
SRS104644	6	700163189	Vaginal	Posterior_fornix	1.54747	119616920
SRS104647	5284	700163192	Oral	Tongue_dorsum	2.88613	50891300
SRS104649	1240	700163194	Oral	Buccal_mucosa	2.84804	80495620
SRS104653	6486	700163198	Oral	Supragingival_plaque	3.36272	93536272
SRS104693	4472	700163238	Gut	Stool	2.3763	93424592
SRS104701	65	700163246	Vaginal	Posterior_fornix	0.0937652	87312636
SRS104704	36157	700163249	Oral	Tongue_dorsum	2.8673	102961580
SRS104706	185	700163251	Oral	Buccal_mucosa	2.84449	81360624
SRS104711	29370	700163256	Oral	Supragingival_plaque	3.36051	169169460
SRS104830	34513	700163376	Oral	Tongue_dorsum	2.86546	213127120
SRS104842	72937	700163388	Oral	Supragingival_plaque	3.9368	372849180
SRS104912	8329	700163458	Gut	Stool	2.47903	113210428
SRS104915	15590	700163461	Oral	Tongue_dorsum	2.95739	125104312
SRS104921	38073	700163467	Oral	Supragingival_plaque	2.07013	165044056
SRS104962	17269	700163508	Oral	Tongue_dorsum	2.36645
SRS104964	706	700163510	Oral	Buccal_mucosa	1.97726	78731976
SRS104968	8966	700163514	Oral	Supragingival_plaque	2.86753	80336276
SRS104975	4705	700163521	Gut	Stool	3.0126	112770756
SRS105068	10276	700163614	Oral	Tongue_dorsum	2.88997	183704668
SRS105070	86	700163616	Oral	Buccal_mucosa	3.31955	208825364
SRS105074	18515	700163620	Oral	Supragingival_plaque	3.33973	116138992
SRS105080	14	700163626	Skin	Anterior_nares	1.76998	139193548
SRS105082	7719	700163628	Gut	Stool	2.37541	181848300
SRS105087	8187	700163633	Oral	Tongue_dorsum	2.90771	135428648
SRS105100	77665	700163646	Oral	Supragingival_plaque	3.46444	476089616
SRS105115	7340	700163661	Oral	Tongue_dorsum	2.81708	168470680
SRS105117	602	700163663	Oral	Buccal_mucosa	2.96368	260187036
SRS105121	5727	700163667	Oral	Supragingival_plaque	2.67335	208228280
SRS105136	4806	700163682	Oral	Tongue_dorsum	2.84979	98676628
SRS105140	415	700163686	Oral	Buccal_mucosa	3.0952	144155348
SRS105148	5191	700163694	Oral	Supragingival_plaque	2.66005	112240576
SRS105153	20380	700163699	Gut	Stool	2.98821	388309704
SRS105169	60	700163715	Vaginal	Posterior_fornix	0.875323	321348256
SRS1054691	3783	700021261	Gut	Stool	2.12633	70189532
SRS1054712	8818	700117240	Oral	Tongue_dorsum	2.60824	69720416
SRS1054716	3050	700117303	Gut	Stool	2.42079	64580436
SRS1054853	10989	700117440	Oral	Supragingival_plaque	2.97978	56564732
SRS1054881	10843	700117482	Oral	Tongue_dorsum	2.86205	79255936
SRS1054927	29	700117498	Vaginal	Posterior_fornix	0.623085	3722760
SRS1054928	4603	700122042	Gut	Stool	2.43996	114888320
SRS1054929	4097	700122109	Gut	Stool	2.94395	135012172
SRS1054934	21652	700122140	Oral	Tongue_dorsum	3.26553	138068572
SRS1055018	442	700122144	Oral	Buccal_mucosa	3.69332	85910300
SRS1055020	16851	700122152	Oral	Supragingival_plaque	2.91123	85259024
SRS1055022	4174	700122408	Gut	Stool	2.69832	149955936
SRS1055023	24852	700122591	Oral	Tongue_dorsum	2.90195	96095400
SRS1055025	138	700122593	Oral	Buccal_mucosa	2.44456	79754988
SRS1055026	12854	700122597	Oral	Supragingival_plaque	3.07431	77362272
SRS1055028	6126	700122714	Oral	Tongue_dorsum	2.49652	61232600
SRS1055033	7441	700122720	Oral	Supragingival_plaque	3.07049	60085968
SRS1055034	930	700122860	Gut	Stool	2.68478	53116636
SRS1055035	11865	700122866	Oral	Tongue_dorsum	2.77626	52170100
SRS1055036	234	700122868	Oral	Buccal_mucosa	2.62913	85351408
SRS1055037	21387	700122872	Oral	Supragingival_plaque	3.30943	100516264
SRS1055038	3989	700123700	Gut	Stool	2.20837	90161736
SRS1055039	8977	700123706	Oral	Tongue_dorsum	2.73281	70297588
SRS1055040	382	700123708	Oral	Buccal_mucosa	3.06443	13422176
SRS1055042	7932	700123712	Oral	Supragingival_plaque	2.85116	29014636
SRS1055043	4612	700161219	Gut	Stool	3.15407	96383052
SRS1055046	22548	700161230	Oral	Tongue_dorsum	2.98003	89451868
SRS1055047	3917	700161232	Oral	Buccal_mucosa	2.70368	88733672
SRS1055048	5666	700161236	Oral	Supragingival_plaque	2.85743	46139992
SRS1055049	2826	700161429	Gut	Stool	2.47903	80250708
SRS1055050	217	700161434	Skin	Anterior_nares	1.85124	9885000
SRS1055051	14	700161437	Vaginal	Posterior_fornix	0.0277811	66866632
SRS1055054	1007	700161972	Oral	Buccal_mucosa	3.50201	20601780
SRS1055055	6883	700161976	Oral	Supragingival_plaque	3.38729	43549408
SRS1055056	4455	700163296	Gut	Stool	3.1095	48822400
SRS1055059	10781	700163307	Oral	Tongue_dorsum	2.92045	65409964
SRS1055060	2499	700163309	Oral	Buccal_mucosa	2.61226	150049068
SRS1055061	22	700164904	Oral	Buccal_mucosa	2.69239	7301112
SRS1055063	14224	700165514	Oral	Tongue_dorsum	2.99375	65669796
SRS1055064	132	700165516	Oral	Buccal_mucosa	2.70037	8246636
SRS1055065	4861	700165520	Oral	Supragingival_plaque	3.06304	56472356
SRS1055066	30	700165529	Vaginal	Posterior_fornix	0.576742	74230036
SRS1055067	1899	700165530	Gut	Stool	2.6712	90120884
SRS1055069	1880	700166262	Gut	Stool	2.1784	97333404
SRS1055071	13142	700166268	Oral	Tongue_dorsum	2.75234	86588620
SRS1055073	13369	700166274	Oral	Supragingival_plaque	3.07753	93356348
SRS1055074	6	700166280	Skin	Anterior_nares	1.23856	64394384
SRS1055075	187	700166283	Vaginal	Posterior_fornix	1.35013	73542340
SRS1055076	2589	700166643	Gut	Stool	2.92674	79078356
SRS1055078	2466	700166649	Oral	Tongue_dorsum	1.74771	29872484
SRS1055080	71	700166651	Oral	Buccal_mucosa	3.04058	77536892
SRS1055083	1195	700167107	Gut	Stool	2.60251	87901428
SRS1055084	14290	700167113	Oral	Tongue_dorsum	2.93867	98714292
SRS1055085	335	700167115	Oral	Buccal_mucosa	2.4926	54212764
SRS1055086	10502	700167119	Oral	Supragingival_plaque	3.25523	50845860
SRS1055090	130	700167767	Oral	Buccal_mucosa	2.37359	66540984
SRS1055091	5340	700167771	Oral	Supragingival_plaque	3.0277	48951364
SRS1055095	440	700172069	Gut	Stool	2.56038	20224120
SRS1055097	19831	700172072	Oral	Tongue_dorsum	2.52315	98900484
SRS1055098	9548	700172078	Oral	Supragingival_plaque	3.29141	47395624
SRS1055099	3245	700172870	Gut	Stool	2.80013	71089252
SRS1055101	10033	700172873	Oral	Tongue_dorsum	3.24102	46547984
SRS140492	14420	700123562	Gut	Stool	3.18359	228323312
SRS140513	1759	700123827	Gut	Stool	2.9341	164545484
SRS140645	501	700123959	Gut	Stool	1.78969	182946708
SRS142483	128376	700163752	Oral	Supragingival_plaque	3.42194	391405708
SRS142501	184	700163770	Vaginal	Posterior_fornix	0.987936	199101044
SRS142503	31469	700163772	Gut	Stool	2.86591	360205676
SRS142521	101	700163790	Vaginal	Posterior_fornix	0.355649	351109904
SRS142527	82690	700163796	Oral	Tongue_dorsum	3.09749	337576112
SRS142531	1320	700163800	Oral	Buccal_mucosa	3.47684	314048180
SRS142542	5147	700163811	Gut	Stool	2.9498	165523264
SRS142545	5428	700163814	Oral	Tongue_dorsum	2.71451	79895416
SRS142551	11956	700163820	Oral	Supragingival_plaque	3.23388	106822672
SRS142560	116	700163829	Vaginal	Posterior_fornix	0.441501
SRS142599	5497	700163868	Gut	Stool	2.51499	139811744
SRS142602	26443	700163871	Oral	Tongue_dorsum	2.42231	137654788
SRS142608	10867	700163877	Oral	Supragingival_plaque	2.96608	175326864
SRS142618	3542	700163887	Gut	Stool	2.46848	118078008
SRS142660	1172	700163929	Oral	Buccal_mucosa	2.04974	213541376
SRS142664	27852	700163933	Oral	Supragingival_plaque	3.77194	193845772
SRS142680	13674	700163949	Oral	Tongue_dorsum	3.05329	207595640
SRS142710	2360	700163979	Vaginal	Posterior_fornix	1.56136	141524972
SRS142712	7914	700163981	Gut	Stool	1.67238	195224572
SRS142781	2166	700164050	Gut	Stool	1.55619	398840380
SRS142787	73764	700164056	Oral	Tongue_dorsum	3.13042	341586336
SRS142791	10898	700164060	Oral	Buccal_mucosa	1.87828	342151512
SRS142879	187	700164148	Oral	Buccal_mucosa	2.89145	96806844
SRS142883	48439	700164152	Oral	Supragingival_plaque	2.81234	196968100
SRS142890	10104	700164159	Gut	Stool	3.40212	183701096
SRS142896	81164	700164165	Oral	Tongue_dorsum	2.32679	356917876
SRS142907	21423	700164176	Oral	Supragingival_plaque	2.79188	99554484
SRS142921	11955	700164190	Gut	Stool	3.44249	190909096
SRS142923	2472	700164192	Gut	Stool	2.86894	80080712
SRS142957	304	700164226	Vaginal	Mid_vagina	0.719034	262542756
SRS142959	8	700164228	Vaginal	Posterior_fornix	0.888086	250370932
SRS142965	18032	700164234	Oral	Tongue_dorsum	2.78785	135454084
SRS142973	35	700164242	Oral	Palatine_Tonsils	3.2677	32439856
SRS142980	2595	700164249	Gut	Stool	2.02428	81833944
SRS143014	70	700164283	Vaginal	Mid_vagina	0.339786	175970568
SRS143016	15	700164285	Vaginal	Posterior_fornix	0.326642	317876328
SRS143022	45592	700164291	Oral	Tongue_dorsum	2.27195	364146392
SRS143036	3896	700164305	Oral	Subgingival_plaque	2.6181	429244212
SRS143062	7042	700164331	Oral	Palatine_Tonsils	3.18381	298963460
SRS143068	6444	700164337	Oral	Subgingival_plaque	3.40252	188077524
SRS143070	5224	700164339	Gut	Stool	1.99748	146631608
SRS143085	2654	700164354	Gut	Stool	2.20296	104640492
SRS143088	36756	700164357	Oral	Tongue_dorsum	3.09043	154130308
SRS143090	773	700164359	Oral	Buccal_mucosa	2.40473	91484456
SRS143094	14976	700164363	Oral	Supragingival_plaque	2.84384	126277508
SRS143100	44	700164369	Skin	Anterior_nares	2.11034	128088168
SRS143135	11785	700164404	Oral	Tongue_dorsum	3.07377	103227808
SRS143137	156	700164406	Oral	Buccal_mucosa	3.14423	45609044
SRS143141	13582	700164410	Oral	Supragingival_plaque	2.89313	83789412
SRS143148	7293	700164417	Gut	Stool	2.93936	122970332
SRS143181	18824	700164450	Gut	Stool	1.47038	175400168
SRS143210	235	700164479	Oral	Palatine_Tonsils	3.40835	390365544
SRS143214	9192	700164483	Oral	Keratinized_gingiva	2.27976	233641864
SRS143216	32323	700164485	Oral	Supragingival_plaque	3.23432	190504528
SRS143218	15485	700164487	Oral	Subgingival_plaque	3.61016	276661212
SRS143231	33383	700164500	Oral	Tongue_dorsum	2.65888	157220472
SRS143233	933	700164502	Oral	Buccal_mucosa	2.53126	89830020
SRS143247	4	700164516	Vaginal	Posterior_fornix	0.969898	99568812
SRS143253	86164	700164522	Oral	Tongue_dorsum	2.64922	374796360
SRS143290	1562	700164559	Oral	Buccal_mucosa	1.99523	269053020
SRS143310	59520	700164579	Oral	Tongue_dorsum	2.9705	298614012
SRS143342	5636	700164611	Gut	Stool	2.55233	265073452
SRS143354	36055	700164623	Oral	Tongue_dorsum	2.88573	129893948
SRS143360	13474	700164629	Oral	Supragingival_plaque	2.677	95967984
SRS143372	6284	700164641	Gut	Stool	2.59868
SRS143415	19	700164684	Skin	Anterior_nares	1.88378	106089420
SRS143417	10884	700164686	Gut	Stool	2.476	242979612
SRS143423	70810	700164692	Oral	Tongue_dorsum	3.0027	369193632
SRS143427	2225	700164696	Oral	Buccal_mucosa	1.59196	260464104
SRS143450	22083	700164719	Oral	Tongue_dorsum	3.14817	109994104
SRS143452	180	700164721	Oral	Buccal_mucosa	2.11668	143478344
SRS143465	2914	700164734	Vaginal	Posterior_fornix	1.49891	131613052
SRS143466	7760	700164735	Gut	Stool	2.64666	131230032
SRS143509	1359	700164778	Oral	Buccal_mucosa	3.25391	256735224
SRS143523	4958	700164792	Gut	Stool	2.91831
SRS143529	89956	700164798	Oral	Tongue_dorsum	3.09059	354040352
SRS143596	577	700164868	Vaginal	Posterior_fornix	0.169446	276446516
SRS143598	29569	700164870	Gut	Stool	1.97697	363209628
SRS143604	24975	700164876	Oral	Tongue_dorsum	3.33222	215834396
SRS143608	1085	700164880	Oral	Buccal_mucosa	2.58679	370373384
SRS143616	52186	700164888	Oral	Supragingival_plaque	3.33657	409840544
SRS143678	50446	700164950	Oral	Tongue_dorsum	2.82161
SRS143680	1993	700164952	Oral	Buccal_mucosa	2.5162
SRS143684	19160	700164956	Oral	Supragingival_plaque	2.95341
SRS143722	445	700164994	Gut	Stool	2.21742
SRS143726	12286	700164998	Oral	Tongue_dorsum	2.82401	197018436
SRS143728	972	700165000	Oral	Buccal_mucosa	2.1572	252453468
SRS143729	134	700165001	Oral	Keratinized_gingiva	2.48402	103651852
SRS143732	11996	700165004	Oral	Supragingival_plaque	3.06866	196540276
SRS143739	200	700165011	Vaginal	Vaginal_introitus	0.716061	199905228
SRS143747	13358	700165019	Oral	Tongue_dorsum	2.80439	183781388
SRS143751	229	700165023	Oral	Buccal_mucosa	2.12774
SRS143756	46	700165028	Oral	Palatine_Tonsils	2.94623	459541876
SRS143759	17032	700165031	Oral	Supragingival_plaque	2.97388	186707588
SRS143762	20450	700165034	Oral	Subgingival_plaque	3.45411	176130456
SRS143776	583	700165048	Vaginal	Mid_vagina	0.116196	239263932
SRS143778	532	700165050	Vaginal	Posterior_fornix	0.103185	336566612
SRS143780	22048	700165052	Gut	Stool	2.36282	426985416
SRS143832	4390	700165104	Oral	Buccal_mucosa	3.28343	213671708
SRS143841	137	700165113	Skin	Anterior_nares	1.93253	106470468
SRS143850	53724	700165122	Oral	Tongue_dorsum	2.95641	339285812
SRS143851	2490	700165123	Oral	Buccal_mucosa	3.31877	113190340
SRS143872	22802	700165144	Oral	Supragingival_plaque	3.18456	155276644
SRS143876	24720	700165148	Gut	Stool	2.74464	449150096
SRS143879	8697	700165151	Oral	Tongue_dorsum	2.98403	131940908
SRS143881	125	700165153	Oral	Buccal_mucosa	2.96983	85793936
SRS143885	20118	700165157	Oral	Supragingival_plaque	3.97559	119903480
SRS143894	204	700165166	Vaginal	Posterior_fornix	0.211727	118357524
SRS143895	12840	700165167	Gut	Stool	2.68365	153999472
SRS143991	7607	700165263	Gut	Stool	2.69973	153143672
SRS143996	2058	700165268	Oral	Buccal_mucosa	3.34323	269170888
SRS144000	19216	700165272	Oral	Supragingival_plaque	3.31816	94785264
SRS144007	4698	700165279	Gut	Stool	2.6995	116129364
SRS144014	23149	700165286	Oral	Tongue_dorsum	2.82944	197672760
SRS144017	346	700165289	Oral	Buccal_mucosa	3.24778	96284180
SRS144026	59902	700165298	Oral	Supragingival_plaque	3.35338	243762176
SRS144090	18391	700165362	Oral	Tongue_dorsum	2.73111	147012676
SRS144092	66	700165364	Oral	Buccal_mucosa	3.15866	314106212
SRS144096	10359	700165368	Oral	Supragingival_plaque	3.43288	225704468
SRS144121	10895	700165393	Oral	Supragingival_plaque	3.2864	156325156
SRS144124	56979	700165396	Oral	Subgingival_plaque	3.44681	387019704
SRS144135	9959	700165407	Gut	Stool	2.97682	105319928
SRS144140	166	700165412	Oral	Buccal_mucosa	2.81981	121435696
SRS144144	5087	700165416	Oral	Supragingival_plaque	2.40897	80343452
SRS144183	2559	700165455	Gut	Stool	3.19024	97426348
SRS144194	8785	700165466	Oral	Tongue_dorsum	3.05644	95288956
SRS144196	942	700165468	Oral	Buccal_mucosa	2.87717	83744264
SRS144219	522	700165491	Vaginal	Posterior_fornix	0.758442	373606172
SRS144237	18601	700165509	Oral	Supragingival_plaque	3.23865	160077380
SRS144297	21953	700165569	Gut	Stool	1.78637
SRS144300	29393	700165572	Oral	Tongue_dorsum	3.49433
SRS144302	7286	700165574	Oral	Buccal_mucosa	2.16404	123743880
SRS144306	22676	700165578	Oral	Supragingival_plaque	2.99296	165562180
SRS144362	25191	700165634	Gut	Stool	2.91519	365963876
SRS144368	48760	700165640	Oral	Tongue_dorsum	3.06278	320987284
SRS144372	970	700165644	Oral	Buccal_mucosa	1.63424	339533392
SRS144374	22792	700165646	Oral	Keratinized_gingiva	2.65543	373819780
SRS144376	4200	700165648	Oral	Palatine_Tonsils	3.07868	221223208
SRS144380	43723	700165652	Oral	Supragingival_plaque	3.37276	329426272
SRS144382	3212	700165654	Oral	Subgingival_plaque	3.02423	196848740
SRS144398	221	700165670	Oral	Buccal_mucosa	2.17999	87835076
SRS144402	13076	700165674	Oral	Supragingival_plaque	2.98458	145028804
SRS144424	752	700165696	Oral	Palatine_Tonsils	3.174	183639648
SRS144427	8070	700165699	Oral	Supragingival_plaque	2.90691	85315500
SRS144494	742	700165766	Oral	Buccal_mucosa	2.40456	393863568
SRS144506	4900	700165778	Gut	Stool	2.94805	176152372
SRS144512	50174	700165784	Oral	Tongue_dorsum	3.37533	371480256
SRS144515	973	700165787	Oral	Buccal_mucosa	2.39905	215510500
SRS144537	16046	700165809	Gut	Stool	2.82559	149048780
SRS144542	2440	700165814	Oral	Buccal_mucosa	2.281	253594936
SRS144546	34638	700165818	Oral	Supragingival_plaque	3.17263	205200528
SRS144560	190886	700165832	Oral	Tongue_dorsum	3.12027	632691592
SRS144589	10	700165861	Oral	Buccal_mucosa	3.57536	98192148
SRS144603	5631	700165875	Gut	Stool	2.85976	83651112
SRS144609	11847	700165881	Oral	Tongue_dorsum	2.96789	136755464
SRS144621	47953	700165893	Oral	Supragingival_plaque	3.73377	263004604
SRS144639	1916	700165911	Vaginal	Posterior_fornix	1.12564	422449352
SRS144644	29250	700165916	Oral	Tongue_dorsum	3.03584	137392712
SRS144674	1998	700165946	Oral	Palatine_Tonsils	2.79891	360619548
SRS144694	153	700165966	Vaginal	Mid_vagina	0.382463	404144580
SRS144701	31020	700165973	Oral	Tongue_dorsum	3.09932	159820600
SRS144703	2056	700165975	Oral	Buccal_mucosa	2.56184	95114108
SRS144707	4951	700165979	Oral	Supragingival_plaque	3.07384	89724976
SRS144714	18697	700165986	Gut	Stool	2.25221
SRS144753	316	700166025	Gut	Stool	2.97784	21452996
SRS144759	10670	700166031	Oral	Tongue_dorsum	2.62975	80335744
SRS144761	503	700166033	Oral	Buccal_mucosa	1.79853	74309232
SRS144765	12003	700166037	Oral	Supragingival_plaque	2.91068	66130860
SRS145308	884	700166586	Gut	Stool	1.62375	86416076
SRS145497	5057	700166775	Gut	Stool	2.79819	182229816
SRS145503	22562	700166781	Oral	Tongue_dorsum	2.5277	334371920
SRS145505	721	700166783	Oral	Buccal_mucosa	3.31088	330912720
SRS145509	36939	700166787	Oral	Supragingival_plaque	2.83473	240657140
SRS145515	131	700166793	Skin	Anterior_nares	1.1209	221294096
SRS145518	523	700166796	Vaginal	Posterior_fornix	0.535957	215428784
SRS146738	62650	700171040	Oral	Tongue_dorsum	2.71866	348069480
SRS146750	14437	700171052	Oral	Supragingival_plaque	2.1842	229278204
SRS146764	6987	700171066	Gut	Stool	3.09967	200758684
SRS146767	27749	700171069	Oral	Tongue_dorsum	3.32084	159543036
SRS146769	1071	700171071	Oral	Buccal_mucosa	2.58542	122030528
SRS146773	11491	700171075	Oral	Supragingival_plaque	3.06123	176808280
SRS146785	28750	700171087	Oral	Tongue_dorsum	3.32674	158377888
SRS146797	4129	700171099	Oral	Supragingival_plaque	3.11299
SRS146812	29973	700171114	Gut	Stool	2.66915	245675904
SRS146813	3778	700171115	Gut	Stool	2.93353	122982720
SRS146824	21141	700171126	Oral	Tongue_dorsum	2.53078	151520484
SRS146826	531	700171128	Oral	Buccal_mucosa	1.70179	136951912
SRS146830	40314	700171132	Oral	Supragingival_plaque	2.11305	186920948
SRS146832	3687	700171134	Gut	Stool	2.95826	117040960
SRS146854	19879	700171156	Oral	Tongue_dorsum	2.56065	131024172
SRS146866	23351	700171168	Oral	Supragingival_plaque	2.14209
SRS146874	10568	700171176	Oral	Buccal_mucosa	2.00745	248024856
SRS146878	36737	700171180	Oral	Supragingival_plaque	3.72348	178292192
SRS146888	8309	700171190	Gut	Stool	2.52832	117160812
SRS146894	40667	700171196	Oral	Tongue_dorsum	3.3849	325489744
SRS146924	128	700171226	Vaginal	Posterior_fornix	1.7172	441357808
SRS146979	1321	700171281	Oral	Buccal_mucosa	1.71359	276456520
SRS146996	20442	700171298	Oral	Tongue_dorsum	2.61568	290602436
SRS146999	473	700171301	Oral	Buccal_mucosa	1.94242	101643376
SRS147022	13457	700171324	Gut	Stool	1.62286	390535248
SRS147039	325	700171341	Gut	Stool	2.58406	102732216
SRS147045	52799	700171347	Oral	Tongue_dorsum	2.78814
SRS147049	2427	700171351	Oral	Buccal_mucosa	2.61707	116020272
SRS147057	5187	700171359	Oral	Supragingival_plaque	2.97566	104414532
SRS147088	547	700171390	Gut	Stool	3.08576	35995840
SRS147094	58160	700171396	Oral	Tongue_dorsum	3.08969	315357256
SRS147106	59714	700171408	Oral	Supragingival_plaque	3.25071	385037448
SRS147120	25444	700171422	Oral	Tongue_dorsum	3.0333	184527596
SRS147122	2212	700171424	Oral	Buccal_mucosa	2.99283	231180588
SRS147126	8493	700171428	Oral	Saliva	3.22198	147294668
SRS147128	25170	700171430	Oral	Supragingival_plaque	3.46586	136320848
SRS147139	16244	700171441	Gut	Stool	2.70743	388620368
SRS147140	96930	700171442	Oral	Tongue_dorsum	3.08872	378126820
SRS147144	1195	700171446	Oral	Buccal_mucosa	2.98134	132793232
SRS147149	47854	700171451	Oral	Palatine_Tonsils	3.03352	316044284
SRS147151	40440	700171453	Oral	Throat	3.28238	425690888
SRS147175	246	700171477	Vaginal	Posterior_fornix	1.53062	408441052
SRS147178	30388	700171480	Oral	Tongue_dorsum	2.94813	192029756
SRS147180	16	700171482	Oral	Buccal_mucosa	2.37223	79606272
SRS147184	24545	700171486	Oral	Supragingival_plaque	2.92879	114206000
SRS147226	30488	700171528	Oral	Tongue_dorsum	3.12482	165600076
SRS147228	60	700171530	Oral	Buccal_mucosa	2.01313	108722360
SRS147244	19138	700171546	Oral	Tongue_dorsum	3.06856	106878608
SRS147271	17773	700171573	Gut	Stool	2.23695	337108216
SRS147272	650	700171574	Gut	Stool	1.55096	87056328
SRS147281	8255	700171583	Oral	Supragingival_plaque	3.34606	145316916
SRS147334	3165	700171636	Oral	Buccal_mucosa	2.13978	206813848
SRS147338	4014	700171640	Oral	Supragingival_plaque	2.35755
SRS147346	19548	700171648	Gut	Stool	3.13422	366497768
SRS147355	2862	700171657	Oral	Buccal_mucosa	1.90601	155833932
SRS147377	5554	700171679	Gut	Stool	1.54455	160275464
SRS147380	20215	700171682	Oral	Tongue_dorsum	2.83599	165530884
SRS147386	38727	700171688	Oral	Supragingival_plaque	3.36592	180729148
SRS147425	4717	700171727	Gut	Stool	2.75972	120373400
SRS147436	5897	700171738	Oral	Tongue_dorsum	2.94512	150068272
SRS147438	1295	700171740	Oral	Buccal_mucosa	3.13525	144866896
SRS147442	6915	700171744	Oral	Supragingival_plaque	2.83354	100291900
SRS147445	215	700171747	Gut	Stool	2.6476	19346184
SRS147466	8841	700171768	Oral	Tongue_dorsum	3.016	126607564
SRS147541	13977	700171843	Oral	Tongue_dorsum	3.20672	86001620
SRS147547	16777	700171849	Oral	Supragingival_plaque	3.56695	88871216
SRS147557	4625	700171859	Gut	Stool	3.24445	95143172
SRS147614	3271	700171916	Gut	Stool	2.64954	94670668
SRS147652	11956	700171954	Gut	Stool	2.65812	314509156
SRS147653	977	700171955	Gut	Stool	2.04992	99963260
SRS147664	9096	700171966	Oral	Tongue_dorsum	2.68715	94050704
SRS147670	9039	700171972	Oral	Supragingival_plaque	2.15301	163638184
SRS147712	9603	700172014	Oral	Tongue_dorsum	2.80629	82825176
SRS147718	17074	700172020	Oral	Supragingival_plaque	2.63456	205407620
SRS147727	7	700172029	Vaginal	Posterior_fornix	1.34894	132330472
SRS147745	5784	700172047	Oral	Supragingival_plaque	2.9052
SRS147766	15459	700172068	Gut	Stool	1.97358	525942704
SRS147871	51419	700172173	Oral	Supragingival_plaque	2.35881	219985464
SRS147880	82	700172182	Vaginal	Posterior_fornix	0.310197	291950228
SRS147887	54889	700172189	Oral	Tongue_dorsum	2.98245	311820436
SRS147919	13012	700172221	Gut	Stool	1.64104	341946832
SRS147933	2151	700172235	Oral	Buccal_mucosa	1.17251	148124248
SRS147937	23510	700172239	Oral	Supragingival_plaque	2.49131	181727648
SRS147977	3457	700172279	Gut	Stool	2.54963	131529096
SRS147980	24936	700172282	Oral	Tongue_dorsum	2.68605	127706528
SRS148091	3044	700172393	Gut	Stool	3.04851	127875712
SRS148096	2788	700172398	Oral	Buccal_mucosa	2.83557	89260360
SRS148145	271	700172447	Vaginal	Vaginal_introitus	0.478637	272029524
SRS148146	24	700172448	Vaginal	Mid_vagina	0.343286	183503468
SRS148150	25360	700172452	Oral	Tongue_dorsum	2.92525	169755600
SRS148152	230	700172454	Oral	Buccal_mucosa	2.58092	126526924
SRS148157	1833	700172459	Oral	Subgingival_plaque	3.90174	165072872
SRS148159	13550	700172461	Gut	Stool	3.11633	244581632
SRS148180	14978	700172482	Oral	Tongue_dorsum	2.83444	99989052
SRS148193	52188	700172495	Oral	Supragingival_plaque	3.68888	479339192
SRS148196	21055	700172498	Gut	Stool	2.52667	176119312
SRS148202	122	700172504	Oral	Keratinized_gingiva	1.20135	208106624
SRS148205	9782	700172507	Oral	Supragingival_plaque	3.47274	103829584
SRS148214	3026	700172516	Vaginal	Posterior_fornix	0.875066	183928348
SRS148215	18213	700172517	Gut	Stool	2.4868	157390580
SRS148253	6826	700172555	Gut	Stool	2.76319	100570556
SRS148262	6298	700172564	Oral	Supragingival_plaque	3.3226	240543376
SRS148284	49774	700172586	Oral	Palatine_Tonsils	3.11874	313952332
SRS148287	215	700172589	Oral	Supragingival_plaque	3.20085	20589496
SRS148290	3338	700172592	Oral	Subgingival_plaque	3.75625	335217940
SRS148303	2752	700172605	Oral	Tongue_dorsum	2.94072	80983212
SRS148318	312	700172620	Vaginal	Posterior_fornix	1.18367	109906884
SRS148319	1767	700172621	Gut	Stool	2.56445	83090312
SRS148361	15482	700172663	Oral	Tongue_dorsum	3.3415	85094064
SRS148363	937	700172665	Oral	Buccal_mucosa	3.04078	109955404
SRS148367	22051	700172669	Oral	Supragingival_plaque	2.80205	107549468
SRS148408	26230	700172710	Oral	Tongue_dorsum	2.74387	231558248
SRS148414	6950	700172716	Oral	Supragingival_plaque	2.30987	115258312
SRS148423	79	700172725	Vaginal	Posterior_fornix	0.618759	201553184
SRS148424	5736	700172726	Gut	Stool	2.94224	156166220
SRS148429	9497	700172731	Oral	Tongue_dorsum	2.81827
SRS148459	59	700172761	Vaginal	Posterior_fornix	0.674767
SRS148461	2152	700172763	Gut	Stool	2.92378	97859816
SRS148472	29416	700172774	Oral	Supragingival_plaque	3.30583	163194732
SRS148511	4570	700172813	Gut	Stool	2.93228	144988120
SRS148514	24311	700172816	Oral	Tongue_dorsum	2.95313	118030316
SRS148516	16	700172818	Oral	Buccal_mucosa	2.34012	87099484
SRS148520	10496	700172822	Oral	Supragingival_plaque	3.14578	68546260
SRS148676	9646	700172978	Oral	Tongue_dorsum	2.66733	82241352
SRS148721	8872	700173023	Gut	Stool	3.12974	219959240
SRS148724	19459	700173026	Oral	Tongue_dorsum	2.63	132569700
SRS148730	7232	700173032	Oral	Supragingival_plaque	2.55938	113266552
SRS148771	10467	700173073	Oral	Tongue_dorsum	2.78164
SRS148773	151	700173075	Oral	Buccal_mucosa	3.34141	55859820
SRS148777	15587	700173079	Oral	Supragingival_plaque	2.87693	111718408
SRS148784	8192	700173086	Gut	Stool	3.02944	117124024
SRS148817	3239	700173119	Gut	Stool	2.92872	89087820
SRS148820	24517	700173122	Oral	Tongue_dorsum	3.30957	109183648
SRS148826	3628	700173128	Oral	Supragingival_plaque	2.72161	95331076
SRS148874	17845	700173176	Gut	Stool	2.82779	147975864
SRS148877	19770	700173179	Oral	Tongue_dorsum	2.92192	155895428
SRS148879	349	700173181	Oral	Buccal_mucosa	2.53943	134014076
SRS148970	1196	700173272	Gut	Stool	2.10168	89077836
SRS148973	28407	700173275	Oral	Tongue_dorsum	3.07851	102384620
SRS148975	132	700173277	Oral	Buccal_mucosa	1.96483	102270392
SRS148979	7705	700173281	Oral	Supragingival_plaque	2.44131	88989060
SRS149075	4702	700173377	Gut	Stool	2.68272	91524612
SRS149078	24912	700173380	Oral	Tongue_dorsum	2.61794	105993884
SRS149084	8502	700173386	Oral	Supragingival_plaque	2.71832	103515352
SRS149181	5115	700173483	Gut	Stool	2.8595	120446480
SRS149184	16951	700173486	Oral	Tongue_dorsum	2.9506	154261248
SRS149186	2072	700173488	Oral	Buccal_mucosa	3.01847	108388996
SRS149190	10366	700173492	Oral	Supragingival_plaque	3.18103	89447156
SRS149231	14368	700173533	Oral	Tongue_dorsum	2.97108	106366076
SRS149237	12551	700173539	Oral	Supragingival_plaque	2.74315	88857784
SRS149244	4020	700173546	Gut	Stool	2.30207	136698516
SRS149280	14406	700173582	Oral	Tongue_dorsum	2.79449	106533232
SRS149286	16825	700173588	Oral	Supragingival_plaque	2.95246	136000820
SRS149325	3307	700173627	Gut	Stool	3.21984	81035524
SRS149328	10139	700173630	Oral	Tongue_dorsum	2.87082	105944680
SRS149330	3111	700173632	Oral	Buccal_mucosa	1.79685	105069480
SRS149334	12850	700173636	Oral	Supragingival_plaque	2.98754	110626872
SRS149343	127	700173645	Vaginal	Posterior_fornix	0.943253	157576712
SRS149486	17829	700173788	Oral	Tongue_dorsum	2.9104	93825372
SRS149492	12146	700173794	Oral	Supragingival_plaque	2.60756	98470684
SRS149579	11804	700173881	Oral	Tongue_dorsum	2.5334	71364840
SRS149581	366	700173883	Oral	Buccal_mucosa	2.83455	150620052
SRS149585	2468	700173887	Oral	Supragingival_plaque	2.73497	176284060
SRS149594	61	700173896	Vaginal	Posterior_fornix	0.187156	180486176
SRS149647	34736	700173949	Oral	Supragingival_plaque	2.91606	178785244
SRS149671	58322	700173973	Oral	Tongue_dorsum	2.99952	337428452
SRS149690	24385	700173992	Oral	Tongue_dorsum	3.00858	113920272
SRS149696	20853	700173998	Oral	Supragingival_plaque	2.65794	79813536
SRS149770	2572	700175072	Oral	Buccal_mucosa	2.37906
SRS149783	2155	700175085	Vaginal	Posterior_fornix	1.18443	108244736
SRS149784	8355	700175086	Gut	Stool	2.58269	99766336
SRS149878	1307	700175180	Vaginal	Posterior_fornix	0.00445635	81661512
SRS149879	9500	700175181	Gut	Stool	2.6607	104642856
SRS149882	10959	700175184	Oral	Tongue_dorsum	2.8902	78217044
SRS149938	578	700175240	Oral	Buccal_mucosa	2.50212	228218832
SRS149961	19757	700175263	Oral	Tongue_dorsum	2.80193	205433440
SRS149973	44820	700175275	Oral	Supragingival_plaque	2.45901	337212264
SRS150029	4336	700175331	Gut	Stool	2.89685	80081576
SRS150032	6028	700175334	Oral	Tongue_dorsum	2.76023	81078232
SRS150034	1438	700175336	Oral	Buccal_mucosa	3.07972	106380100
SRS886697	10	700161326	Vaginal	Posterior_fornix	0.042775	1211904
SRS886699	4811	700167765	Oral	Tongue_dorsum	2.96063	26902440
SRS886701	116	700097907	Gut	Stool	2.30454	42210032
SRS892836	23	700167846	Vaginal	Posterior_fornix	0.0216466	1822600
SRS892882	1069	700173686	Gut	Stool	3.23645	30241612
SRS893009	250	700122166	Gut	Stool	2.49076	22913396
SRS893170	1346	700122765	Gut	Stool	2.47791	88338512
SRS893172	1115	700124561	Gut	Stool	2.63196	47375764
SRS893173	7276	700124567	Oral	Tongue_dorsum	2.87535	53872408
SRS893174	8	700124569	Oral	Buccal_mucosa	2.33033	3601404
SRS893175	23815	700122771	Oral	Tongue_dorsum	2.75196	157282068
SRS893187	3130	700167825	Gut	Stool	2.69676	54782960
SRS893227	7628	700167831	Oral	Tongue_dorsum	2.78801	56212984
SRS893229	11789	700124573	Oral	Supragingival_plaque	2.62201	56552100
SRS893230	3197	700124429	Gut	Stool	2.73681	54908976
SRS893231	945	700121919	Gut	Stool	2.14059	64714204
SRS893232	14654	700167837	Oral	Supragingival_plaque	3.26096	72180664
SRS893233	969	700167833	Oral	Buccal_mucosa	2.51364	15017616
SRS893234	195	700124582	Vaginal	Posterior_fornix	0.213652	7895976
SRS893252	6150	700021123	Gut	Stool	2.72654	117503036
SRS893253	1664	700164891	Gut	Stool	1.90926	90353900
SRS893254	13169	700164902	Oral	Tongue_dorsum	2.47526	74418344
SRS893255	4464	700117436	Oral	Buccal_mucosa	1.35811	34761952
SRS893256	1813	700117239	Gut	Stool	1.71424	75447868
SRS893257	211	700117242	Oral	Buccal_mucosa	2.43194	77479564
SRS893258	5580	700164908	Oral	Supragingival_plaque	2.38471	39816468
SRS893259	863	700117537	Gut	Stool	1.67001	73330220
SRS893260	11342	700117295	Oral	Tongue_dorsum	2.67056	83022140
SRS893262	7	700164899	Vaginal	Posterior_fornix	0.149638	71415848
SRS893270	3713	700165311	Gut	Stool	3.15854	60086712
SRS893272	16104	700161970	Oral	Tongue_dorsum	2.83971	50419876
SRS893273	1844	700165316	Oral	Buccal_mucosa	3.21377	112755728
SRS893274	9984	700172119	Oral	Tongue_dorsum	2.8249	48007652
SRS893276	283	700117547	Oral	Buccal_mucosa	2.85273	88071776
SRS893277	24	700172074	Oral	Buccal_mucosa	2.93177	84472368
SRS893278	2018	700172121	Oral	Buccal_mucosa	2.37819	94523828
SRS893279	3335	700161967	Gut	Stool	2.90327	70753364
SRS893280	5023	700117551	Oral	Supragingival_plaque	1.97644	55961288
SRS893281	10529	700173746	Oral	Supragingival_plaque	3.24877	69114248
SRS893282	11045	700172125	Oral	Supragingival_plaque	2.32885	81375852
SRS893283	8305	700117488	Oral	Supragingival_plaque	3.24057	48101680
SRS893284	241	700117388	Oral	Buccal_mucosa	2.84016	10165216
SRS893285	3380	700161743	Gut	Stool	2.16697	62324536
SRS893286	172	700173742	Oral	Buccal_mucosa	3.43219	60025108
SRS893287	85	700161751	Vaginal	Posterior_fornix	0.0161339	74239104
SRS893288	2189	700172132	Gut	Stool	1.81007	97329608
SRS893289	11926	700161754	Oral	Tongue_dorsum	3.04168	60508824
SRS893290	17594	700173740	Oral	Tongue_dorsum	3.12376	77650664
SRS893291	13417	700117386	Oral	Tongue_dorsum	2.90817	96855060
SRS893292	9268	700117395	Gut	Stool	2.3638	77343104
SRS893295	6796	700163982	Gut	Stool	2.66025	61215064
SRS893297	128	700117484	Oral	Buccal_mucosa	3.1158	113444264
SRS893298	10300	700163991	Oral	Supragingival_plaque	3.08393	38408520
SRS893299	11613	700161760	Oral	Supragingival_plaque	3.23406	72268304
SRS893300	5569	700172927	Gut	Stool	2.48109	75862500
SRS893301	97	700163987	Oral	Buccal_mucosa	2.28002	82653064
SRS893318	15079	700117869	Oral	Supragingival_plaque	3.25095	67924948
SRS893320	36	700117878	Vaginal	Posterior_fornix	0.00207123	77125804
SRS893321	16952	700172930	Oral	Tongue_dorsum	2.82304	111853620
SRS893322	10255	700163985	Oral	Tongue_dorsum	3.00291	81363160
SRS893323	2124	700161423	Oral	Buccal_mucosa	2.61044	72309244
SRS893324	8902	700161421	Oral	Tongue_dorsum	3.02953	59917156
SRS893325	12882	700163313	Oral	Supragingival_plaque	2.77387	43608716
SRS893327	5794	700161533	Gut	Stool	2.79503	77705636
SRS893328	14458	700172936	Oral	Supragingival_plaque	3.02799	71972308
SRS893330	37	700172932	Oral	Buccal_mucosa	3.16892	89013408
SRS893332	2589	700165055	Oral	Tongue_dorsum	2.84852	25566864
SRS893333	19222	700161427	Oral	Supragingival_plaque	2.82867	122227536
SRS893334	237	700173333	Oral	Buccal_mucosa	2.23818	63648724
SRS893335	20263	700165721	Oral	Supragingival_plaque	2.87002	78483064
SRS893336	62	700165057	Oral	Buccal_mucosa	3.3102	7934296
SRS893337	564	700165210	Oral	Buccal_mucosa	2.45383	9713616
SRS893338	19109	700165061	Oral	Supragingival_plaque	3.09511	76754856
SRS893339	3896	700165214	Oral	Supragingival_plaque	2.85441	30710236
SRS893341	5057	700173320	Gut	Stool	2.84497	109630116
SRS893342	2347	700165224	Gut	Stool	2.78721	71845544
SRS893346	6604	700165715	Oral	Tongue_dorsum	2.7405	114601320
SRS893347	9839	700173692	Oral	Supragingival_plaque	2.60258	33127092
SRS893348	11055	700165208	Oral	Tongue_dorsum	3.15239	76549908
SRS893349	901	700163139	Oral	Buccal_mucosa	1.7498	12528104
SRS893350	33096	700173331	Oral	Tongue_dorsum	2.84439	249404436
SRS893352	29485	700163135	Oral	Tongue_dorsum	2.96703	131363508
SRS893353	22618	700163403	Oral	Tongue_dorsum	3.06216	89805704
SRS893355	15810	700163141	Oral	Supragingival_plaque	2.91698	67926976
SRS893358	2672	700172346	Gut	Stool	2.59548	50250848
SRS893359	12548	700172342	Oral	Tongue_dorsum	3.02372	54798460
SRS893360	356	700172339	Oral	Buccal_mucosa	2.71485	13618300
SRS893361	3496	700173337	Oral	Supragingival_plaque	3.37906	21177552
SRS893363	6668	700161329	Oral	Tongue_dorsum	2.84226	52289880
SRS893364	81	700163418	Vaginal	Posterior_fornix	0.0399085	118674468
SRS893365	32657	700173687	Oral	Tongue_dorsum	2.87906	111130872
SRS893366	3315	700097973	Gut	Stool	2.99061	62579108
SRS893369	3479	700167759	Gut	Stool	2.61656	55444752
SRS893371	15185	700109265	Oral	Tongue_dorsum	2.97354	72052600
SRS893373	19689	700163419	Gut	Stool	2.82199	114525312
SRS893374	9122	700122212	Oral	Supragingival_plaque	3.54384	109724568
SRS893376	372	700166874	Oral	Supragingival_plaque	3.41747	13482004
SRS893377	10785	700122200	Oral	Tongue_dorsum	3.06496	59555616
SRS893378	10377	700161342	Gut	Stool	2.62122	116291968
SRS893379	14591	700166868	Oral	Tongue_dorsum	2.88362	70416856
SRS893380	16639	700166862	Gut	Stool	1.79174	97816696
SRS893381	137	700166870	Oral	Buccal_mucosa	2.33605	74910344
SRS893382	580	700123135	Gut	Stool	2.11766	92032684
SRS893383	6994	700097482	Gut	Stool	2.94637	138244316
SRS893385	29949	700161335	Oral	Supragingival_plaque	3.24257	157489068
SRS971275	8688	700098267	Gut	Stool	3.08182	201910064
SRS971276	9381	700097291	Gut	Stool	2.86348	217458792
SRS971277	19355	700032257	Oral	Tongue_dorsum	2.03746	328514616
SRS971427	39	700016920	Skin	Anterior_nares	1.86358	119480740
SRS971428	627	700016601	Skin	Anterior_nares	1.14151	109163996
